# Supplementary material for: Coronary Artery Disease and Aortic Valve Stenosis: A Urine Proteomics Study
Source: Int J Mol Sci. 2022 Nov 5;23(21):13579. doi: 10.3390/ijms232113579 (PMC9693565; doi:10.3390/ijms232113579)
Supplement: Supplementary file 1 [file ijms-23-13579-s001.zip › Supplementary Table S1.xlsx]

## Sheet: MQ_2grp_report_diseased_vs_cont
ProteinName	TopProteinName	nrPeptides	Fasta.headers	Control	Disease	proteinID	log2FC	CI.L	CI.R	AveExpr	t	P.Value	adj.P.Val	B	nrNAs	002_S291113_CNT876_Control.raw	008_S291100_AC432_AC.raw	010_S291097_AC316_AC.raw	018_S291101_AC345_AC.raw	020_S291112_CNT873_Control.raw	021_S291110_CNT824_Control.raw	025_S291102_AC320_AC.raw	027_S291111_CNT828_Control.raw	029_S291098_AC341_AC.raw	032_S291109_CNT813_Control.raw	040_S291099_AC353_AC.raw	003_S291106_CAD52_CAD.raw	005_S291103_CAD28_CAD.raw	013_S291107_CAD53_CAD.raw	015_S291119_EA84_EA.raw	016_S291115_EA66_EA.raw	019_S291116_EA77_EA.raw	026_S291114_EA59_EA.raw	030_S291104_CAD31_CAD.raw	035_S291117_EA81_EA.raw	036_S291105_CAD51_CAD.raw	037_S291118_EA83_EA.raw	038_S291108_CAD54_CAD.raw	002_S291113_CNT876_Control.transformed	008_S291100_AC432_AC.transformed	010_S291097_AC316_AC.transformed	018_S291101_AC345_AC.transformed	020_S291112_CNT873_Control.transformed	021_S291110_CNT824_Control.transformed	025_S291102_AC320_AC.transformed	027_S291111_CNT828_Control.transformed	029_S291098_AC341_AC.transformed	032_S291109_CNT813_Control.transformed	040_S291099_AC353_AC.transformed
sp|P33176|KINH_HUMAN;sp|O60282|KIF5C_HUMAN;sp|Q12840|KIF5A_HUMAN	sp|P33176|KINH_HUMAN	4	sp|P33176|KINH_HUMAN Kinesin-1 heavy chain OS=Homo sapiens OX=9606 GN=KIF5B PE=1 SV=1;sp|O60282|KIF5C_HUMAN Kinesin heavy chain isoform 5C OS=Homo sapiens OX=9606 GN=KIF5C PE=1 SV=1;sp|Q12840|KIF5A_HUMAN Kinesin heavy chain isoform 5A OS=Homo sapiens OX=96	-5.25134	-4.91901	sp|P33176|KINH_HUMAN	0.332336	-1.00571	1.67038	-5.02979	0.524678	0.606692	0.997845	-4.60229	11	NA	435010	NA	NA	NA	2600600	NA	1206500	NA	NA	11106000	2735200	1883200	NA	NA	1062900	NA	760150	11381000	1402600	2956600	NA	4825300	NA	-6.53182	NA	NA	NA	-5.03803	NA	-5.87713	NA	NA	-3.55839
sp|P34932|HSP74_HUMAN	sp|P34932|HSP74_HUMAN	3	sp|P34932|HSP74_HUMAN Heat shock 70 kDa protein 4 OS=Homo sapiens OX=9606 GN=HSPA4 PE=1 SV=4	-5.02158	-4.00833	sp|P34932|HSP74_HUMAN	1.01326	-0.344371	2.37088	-4.44258	1.56366	0.134639	0.997845	-4.57904	9	261840	NA	232670	3577300	NA	9263400	NA	NA	NA	1277900	3101400	8329500	8176700	NA	8440700	NA	3151000	1366000	5886400	NA	1355700	NA	8569400	-7.08052	NA	-6.24243	-3.51434	NA	-3.12756	NA	NA	NA	-4.74547	-5.41917
sp|P17612|KAPCA_HUMAN	sp|P17612|KAPCA_HUMAN	2	sp|P17612|KAPCA_HUMAN cAMP-dependent protein kinase catalytic subunit alpha OS=Homo sapiens OX=9606 GN=PRKACA PE=1 SV=2	-5.00326	-4.54956	sp|P17612|KAPCA_HUMAN	0.453703	-1.22982	2.13723	-4.66298	0.569296	0.576721	0.997845	-4.60075	11	NA	NA	NA	1327100	NA	NA	NA	2345000	NA	NA	4088100	3024000	5503900	NA	1447800	NA	1075400	6141200	30945000	538270	2283900	NA	3942600	NA	NA	NA	-5.09602	NA	NA	NA	-4.89752	NA	NA	-5.01623
sp|Q9NZV1|CRIM1_HUMAN	sp|Q9NZV1|CRIM1_HUMAN	3	sp|Q9NZV1|CRIM1_HUMAN Cysteine-rich motor neuron 1 protein OS=Homo sapiens OX=9606 GN=CRIM1 PE=1 SV=1	-4.85221	-4.08722	sp|Q9NZV1|CRIM1_HUMAN	0.76499	-0.379238	1.90922	-4.41507	1.40071	0.177655	0.997845	-4.58422	9	NA	NA	NA	1401800	NA	2648300	NA	4432400	2765400	689450	6578900	10539000	5250800	NA	7436400	NA	NA	NA	5827700	2646700	747360	3960600	6684200	NA	NA	NA	-5.00867	NA	-5.0107	NA	-3.95905	-5.21164	-5.60102	-4.3222
sp|P01258|CALC_HUMAN	sp|P01258|CALC_HUMAN	3	sp|P01258|CALC_HUMAN Calcitonin OS=Homo sapiens OX=9606 GN=CALCA PE=1 SV=3	-4.73756	-4.56664	sp|P01258|CALC_HUMAN	0.170916	-1.24689	1.58872	-4.63989	0.252564	0.803357	0.997845	-4.60711	9	902940	NA	NA	NA	NA	4735600	2007100	7385400	NA	624610	2655000	6398200	NA	NA	1106500	NA	895140	779590	5318500	1449300	4841000	NA	28535000	-5.25652	NA	NA	NA	NA	-4.13664	-4.44194	-3.20644	NA	-5.73795	-5.64586
sp|P05091|ALDH2_HUMAN	sp|P05091|ALDH2_HUMAN	5	sp|P05091|ALDH2_HUMAN Aldehyde dehydrogenase, mitochondrial OS=Homo sapiens OX=9606 GN=ALDH2 PE=1 SV=2	-4.72094	-4.13092	sp|P05091|ALDH2_HUMAN	0.590014	-1.13763	2.31766	-4.42593	0.721429	0.480609	0.997845	-4.60042	11	1311400	NA	NA	701830	NA	2139100	NA	2315300	NA	11809000	2747000	4060800	NA	NA	NA	NA	8066900	7737900	NA	1807600	741350	NA	4389900	-4.70664	NA	NA	-6.11217	NA	-5.33183	NA	-4.91631	NA	-1.66249	-5.59617
sp|Q86YD3|TMM25_HUMAN	sp|Q86YD3|TMM25_HUMAN	2	sp|Q86YD3|TMM25_HUMAN Transmembrane protein 25 OS=Homo sapiens OX=9606 GN=TMEM25 PE=1 SV=1	-4.66082	-4.18106	sp|Q86YD3|TMM25_HUMAN	0.479762	-0.812395	1.77192	-4.40248	0.780911	0.445159	0.997845	-4.59977	10	1981300	NA	NA	1184200	5326000	2609500	NA	1002100	NA	NA	4370900	1963500	NA	NA	NA	2552700	1192600	1691200	NA	4528100	4103500	NA	14217000	-4.09861	NA	NA	-5.27774	-2.48624	-5.03289	NA	-6.15076	NA	NA	-4.91866
sp|Q9H173|SIL1_HUMAN	sp|Q9H173|SIL1_HUMAN	13	sp|Q9H173|SIL1_HUMAN Nucleotide exchange factor SIL1 OS=Homo sapiens OX=9606 GN=SIL1 PE=1 SV=1	-4.59834	-4.56983	sp|Q9H173|SIL1_HUMAN	0.0285146	-1.20192	1.25895	-4.58408	0.0489548	0.961535	0.997845	-4.60634	11	NA	NA	NA	999360	1945900	1443000	NA	1840600	7160500	NA	15228000	NA	6500600	NA	NA	NA	1549800	2102600	3349500	2080800	NA	NA	5770400	NA	NA	NA	-5.54843	-3.91048	-5.92387	NA	-5.25453	-3.85479	NA	-3.09795
sp|Q9Y490|TLN1_HUMAN	sp|Q9Y490|TLN1_HUMAN	10	sp|Q9Y490|TLN1_HUMAN Talin-1 OS=Homo sapiens OX=9606 GN=TLN1 PE=1 SV=3	-4.58289	-4.81088	sp|Q9Y490|TLN1_HUMAN	-0.22799	-1.85898	1.403	-4.72319	-0.294006	0.772168	0.997845	-4.60562	10	NA	NA	NA	1577500	NA	8100900	NA	3746000	NA	1106800	2715400	1907300	662000	NA	5515400	NA	9242500	680720	12913000	1935100	1128200	NA	NA	NA	NA	NA	-4.82032	NA	-3.32923	NA	-4.20707	NA	-4.94476	-5.61305
sp|O60271|JIP4_HUMAN	sp|O60271|JIP4_HUMAN	6	sp|O60271|JIP4_HUMAN C-Jun-amino-terminal kinase-interacting protein 4 OS=Homo sapiens OX=9606 GN=SPAG9 PE=1 SV=4	-4.57575	-2.79824	sp|O60271|JIP4_HUMAN	1.7775	-0.155184	3.71019	-3.6062	1.95245	0.068921	0.997845	-4.57222	12	NA	NA	NA	1818300	NA	2665900	NA	1441300	3456100	NA	18994000	13541000	NA	NA	102080000	NA	NA	NA	NA	963200	12404000	5374800	6797000	NA	NA	NA	-4.59373	NA	-5.00074	NA	-5.61501	-4.89367	NA	-2.77559
sp|Q9NRX5|SERC1_HUMAN	sp|Q9NRX5|SERC1_HUMAN	2	sp|Q9NRX5|SERC1_HUMAN Serine incorporator 1 OS=Homo sapiens OX=9606 GN=SERINC1 PE=1 SV=1	-4.57556	-3.60881	sp|Q9NRX5|SERC1_HUMAN	0.96675	-0.159426	2.09293	-4.12937	1.8055	0.0880082	0.997845	-4.57237	10	1673700	494450	NA	4606700	1201700	NA	993460	NA	6828600	NA	6616100	3869800	9258200	NA	7108700	NA	3759400	2967300	NA	4544700	NA	NA	NA	-4.34721	-6.35425	NA	-3.11094	-4.59226	NA	-5.3878	NA	-3.92247	NA	-4.31397
sp|Q92954|PRG4_HUMAN	sp|Q92954|PRG4_HUMAN	5	sp|Q92954|PRG4_HUMAN Proteoglycan 4 OS=Homo sapiens OX=9606 GN=PRG4 PE=1 SV=3	-4.56344	-4.86714	sp|Q92954|PRG4_HUMAN	-0.303702	-1.32235	0.714946	-4.75867	-0.624637	0.539746	0.997845	-4.60237	9	1832600	2734600	NA	NA	NA	1863200	NA	2326400	NA	NA	7293500	2058300	2045900	NA	3473700	NA	2009600	NA	2539700	2949700	3497000	936070	3470600	-4.21357	-3.98306	NA	NA	NA	-5.53951	NA	-4.90926	NA	NA	-4.17178
sp|P02810|PRPC_HUMAN	sp|P02810|PRPC_HUMAN	2	sp|P02810|PRPC_HUMAN Salivary acidic proline-rich phosphoprotein 1/2 OS=Homo sapiens OX=9606 GN=PRH1 PE=1 SV=2	-4.55128	-4.30793	sp|P02810|PRPC_HUMAN	0.243352	-1.28704	1.77375	-4.4296	0.333147	0.742724	0.997845	-4.60672	9	1303800	1328300	NA	NA	735420	NA	8860200	2222400	3390100	NA	5705100	1450100	2018500	3331700	1634700	18034000	NA	NA	4285200	1891700	NA	NA	NA	-4.7152	-4.98417	NA	NA	-5.28685	NA	-2.4448	-4.97668	-4.92117	NA	-4.53007
sp|Q86VP6|CAND1_HUMAN	sp|Q86VP6|CAND1_HUMAN	7	sp|Q86VP6|CAND1_HUMAN Cullin-associated NEDD8-dissociated protein 1 OS=Homo sapiens OX=9606 GN=CAND1 PE=1 SV=2	-4.49573	-3.47253	sp|Q86VP6|CAND1_HUMAN	1.02319	-0.605376	2.65176	-3.88181	1.31173	0.204673	0.997845	-4.58647	8	1067100	937480	NA	715620	NA	18680000	NA	2481800	NA	NA	11333000	10616000	18635000	NA	11359000	1400200	10095000	1104900	47873000	3151700	NA	NA	1562500	-5.01039	-5.46729	NA	-6.08113	NA	-2.07274	NA	-4.81395	NA	NA	-3.52888
sp|O95630|STABP_HUMAN	sp|O95630|STABP_HUMAN	3	sp|O95630|STABP_HUMAN STAM-binding protein OS=Homo sapiens OX=9606 GN=STAMBP PE=1 SV=1	-4.49559	-3.59312	sp|O95630|STABP_HUMAN	0.902469	-0.785332	2.59027	-3.89395	1.12953	0.274614	0.997845	-4.59267	11	NA	NA	516980	NA	NA	1696400	NA	3696500	NA	NA	17752000	9059000	7479300	NA	1071400	832390	NA	7038900	50508000	NA	5411900	NA	11319000	NA	NA	-5.20091	NA	NA	-5.68056	NA	-4.22667	NA	NA	-2.87424
sp|P07948|LYN_HUMAN;sp|P08631|HCK_HUMAN	sp|P07948|LYN_HUMAN	3	sp|P07948|LYN_HUMAN Tyrosine-protein kinase Lyn OS=Homo sapiens OX=9606 GN=LYN PE=1 SV=3;sp|P08631|HCK_HUMAN Tyrosine-protein kinase HCK OS=Homo sapiens OX=9606 GN=HCK PE=1 SV=5	-4.44892	-4.38384	sp|P07948|LYN_HUMAN	0.0650847	-1.06883	1.199	-4.40887	0.120723	0.905269	0.997845	-4.60648	10	1942200	2157400	NA	NA	NA	NA	NA	2574100	NA	1944500	4484300	3898500	1720100	NA	NA	NA	4206600	2574800	3091600	3825200	4803100	NA	4478200	-4.12798	-4.31175	NA	NA	NA	NA	NA	-4.76012	NA	-4.16345	-4.8813
sp|Q9H4A4|AMPB_HUMAN	sp|Q9H4A4|AMPB_HUMAN	2	sp|Q9H4A4|AMPB_HUMAN Aminopeptidase B OS=Homo sapiens OX=9606 GN=RNPEP PE=1 SV=2	-4.38867	-4.17196	sp|Q9H4A4|AMPB_HUMAN	0.216711	-0.649165	1.08259	-4.26948	0.515751	0.61061	0.997845	-4.60859	3	NA	873030	677840	4190200	NA	5775600	1409500	2833200	6238100	1545500	8697600	8102400	3876500	NA	11240000	1485000	1456300	1348100	25170000	2448700	3181800	965670	4295400	NA	-5.56604	-4.8475	-3.2621	NA	-3.83806	-4.91733	-4.61875	-4.05146	-4.48186	-3.91496
sp|P05186|PPBT_HUMAN	sp|P05186|PPBT_HUMAN	3	sp|P05186|PPBT_HUMAN Alkaline phosphatase, tissue-nonspecific isozyme OS=Homo sapiens OX=9606 GN=ALPL PE=1 SV=4	-4.37558	-4.03183	sp|P05186|PPBT_HUMAN	0.343752	-0.691817	1.37932	-4.17337	0.688915	0.498169	0.997845	-4.60314	6	1777400	3805000	520310	NA	NA	NA	NA	2733000	3286500	1387000	12519000	11053000	6349600	NA	1581200	663750	NA	1996600	9034200	10807000	3763100	2853400	5809600	-4.25863	-3.52508	-5.19253	NA	NA	NA	NA	-4.67182	-4.96543	-4.63188	-3.38369
sp|Q06033|ITIH3_HUMAN	sp|Q06033|ITIH3_HUMAN	17	sp|Q06033|ITIH3_HUMAN Inter-alpha-trypsin inhibitor heavy chain H3 OS=Homo sapiens OX=9606 GN=ITIH3 PE=1 SV=2	-4.34959	-4.19129	sp|Q06033|ITIH3_HUMAN	0.158294	-1.41775	1.73434	-4.27044	0.210427	0.835607	0.997845	-4.60762	9	4507300	18929000	NA	364700	NA	NA	NA	5143200	4339500	435780	5602200	NA	NA	943100	3077200	NA	NA	NA	8827000	1671700	7907400	767470	8332100	-2.88753	-1.30072	NA	-7.15632	NA	NA	NA	-3.73981	-4.56905	-6.23706	-4.55662
sp|Q04446|GLGB_HUMAN	sp|Q04446|GLGB_HUMAN	2	sp|Q04446|GLGB_HUMAN 1,4-alpha-glucan-branching enzyme OS=Homo sapiens OX=9606 GN=GBE1 PE=1 SV=3	-4.34883	-4.57934	sp|Q04446|GLGB_HUMAN	-0.23051	-1.4914	1.03038	-4.47456	-0.3881	0.703145	0.997845	-4.60375	12	NA	NA	NA	3385600	NA	6589900	NA	3197500	2462900	NA	5130400	2927700	1404900	NA	NA	2433500	2998700	NA	7741200	1858300	NA	NA	NA	NA	NA	NA	-3.60219	NA	-3.6397	NA	-4.44044	-5.37686	NA	-4.68496
sp|P43490|NAMPT_HUMAN	sp|P43490|NAMPT_HUMAN	7	sp|P43490|NAMPT_HUMAN Nicotinamide phosphoribosyltransferase OS=Homo sapiens OX=9606 GN=NAMPT PE=1 SV=1	-4.33767	-3.20523	sp|P43490|NAMPT_HUMAN	1.13244	-0.14123	2.40611	-3.6582	1.85631	0.0784094	0.997845	-4.56755	8	2280500	1988200	NA	NA	NA	4762700	NA	2698400	1880600	NA	14903000	3358500	5542400	NA	5549800	5173600	21070000	1642000	29960000	6262900	NA	NA	13315000	-3.89139	-4.42499	NA	NA	NA	-4.12805	NA	-4.6906	-5.76157	NA	-3.12942
sp|Q9UPZ6|THS7A_HUMAN	sp|Q9UPZ6|THS7A_HUMAN	2	sp|Q9UPZ6|THS7A_HUMAN Thrombospondin type-1 domain-containing protein 7A OS=Homo sapiens OX=9606 GN=THSD7A PE=1 SV=4	-4.2842	-4.02203	sp|Q9UPZ6|THS7A_HUMAN	0.262165	-1.06835	1.59268	-4.11736	0.418299	0.681385	0.997845	-4.60294	12	1723600	NA	NA	NA	NA	NA	NA	3282800	3840500	NA	10162000	3034400	NA	NA	2683000	NA	1896000	3477300	4048900	8570500	NA	NA	15052000	-4.30392	NA	NA	NA	NA	NA	NA	-4.40163	-4.74326	NA	-3.68797
sp|O43866|CD5L_HUMAN	sp|O43866|CD5L_HUMAN	3	sp|O43866|CD5L_HUMAN CD5 antigen-like OS=Homo sapiens OX=9606 GN=CD5L PE=1 SV=1	-4.28329	-3.99057	sp|O43866|CD5L_HUMAN	0.29273	-1.45925	2.04471	-4.12362	0.354707	0.727521	0.997845	-4.60401	12	4457200	NA	3056600	NA	NA	1583300	NA	2620500	NA	NA	3829100	1483700	NA	NA	2521600	NA	NA	2289000	NA	NA	7236100	17043000	4314900	-2.904	NA	-2.88266	NA	NA	-5.78432	NA	-4.73379	NA	NA	-5.11171
sp|Q96S37|S22AC_HUMAN	sp|Q96S37|S22AC_HUMAN	4	sp|Q96S37|S22AC_HUMAN Solute carrier family 22 member 12 OS=Homo sapiens OX=9606 GN=SLC22A12 PE=1 SV=1	-4.26559	-4.22367	sp|Q96S37|S22AC_HUMAN	0.0419209	-1.04766	1.1315	-4.23864	0.0806073	0.93661	0.997845	-4.60708	9	NA	2124300	NA	4321000	NA	NA	NA	NA	3763800	2059600	4349200	4473300	6605200	NA	2124100	NA	2609200	1994900	20388000	1403800	1852500	2994300	NA	NA	-4.33319	NA	-3.21307	NA	NA	NA	NA	-4.77203	-4.08372	-4.92592
sp|P52790|HXK3_HUMAN	sp|P52790|HXK3_HUMAN	5	sp|P52790|HXK3_HUMAN Hexokinase-3 OS=Homo sapiens OX=9606 GN=HK3 PE=1 SV=2	-4.22858	-3.56771	sp|P52790|HXK3_HUMAN	0.660873	-1.21312	2.53486	-3.84307	0.744968	0.466631	0.997845	-4.5999	11	NA	NA	NA	NA	NA	1922100	4008100	NA	3838000	16128000	1861300	26642000	NA	NA	7589300	955630	10564000	1853700	NA	2060500	NA	2015600	NA	NA	NA	NA	NA	NA	-5.4927	-3.51171	NA	-4.74419	-1.23034	-6.16395
zz|Y-FGCZCont00148|;sp|P00441|SODC_HUMAN	zz|Y-FGCZCont00148|	5	zz|Y-FGCZCont00148| zz|FGCZCont0147_P60052|SODC_PANTR blastpHomologue_4.0e-108;sp|P00441|SODC_HUMAN Superoxide dismutase [Cu-Zn] OS=Homo sapiens OX=9606 GN=SOD1 PE=1 SV=2	-4.18174	-4.07822	zz|Y-FGCZCont00148|	0.103517	-0.655551	0.862586	-4.12481	0.281026	0.781029	0.997845	-4.61207	3	NA	2289500	567190	2628100	2565600	7470200	4235300	2176300	NA	1840700	5201200	2005700	7108000	417280	10275000	3408500	NA	3890000	7902900	2342100	3349100	1601400	6665000	NA	-4.22936	-5.07999	-4.00617	-3.51941	-3.45113	-3.43756	-5.00758	NA	-4.23951	-4.66496
sp|P30455|1A36_HUMAN;sp|P30443|1A01_HUMAN;sp|Q09160|1A80_HUMAN	sp|P30455|1A36_HUMAN	10	sp|P30455|1A36_HUMAN HLA class I histocompatibility antigen, A-36 alpha chain OS=Homo sapiens OX=9606 GN=HLA-A PE=1 SV=1;sp|P30443|1A01_HUMAN HLA class I histocompatibility antigen, A-1 alpha chain OS=Homo sapiens OX=9606 GN=HLA-A PE=1 SV=1;sp|Q09160|1A80_	-4.1654	-3.51531	sp|P30455|1A36_HUMAN	0.650083	-1.1393	2.43947	-3.71534	0.764109	0.454854	0.997845	-4.59937	10	NA	NA	1742900	NA	NA	NA	NA	6799600	5122700	NA	3174000	3224000	7429100	NA	66255000	NA	NA	2469500	11731000	19255000	1152800	3201500	3764200	NA	NA	-3.61549	NA	NA	NA	NA	-3.32826	-4.33241	NA	-5.38541
sp|O00401|WASL_HUMAN	sp|O00401|WASL_HUMAN	5	sp|O00401|WASL_HUMAN Neural Wiskott-Aldrich syndrome protein OS=Homo sapiens OX=9606 GN=WASL PE=1 SV=2	-4.11181	-3.16367	sp|O00401|WASL_HUMAN	0.948142	-0.481341	2.37762	-3.74714	1.39503	0.18024	0.997845	-4.58551	10	NA	1544200	NA	NA	725500	11467000	1027200	2829300	9093800	2549800	19448000	14213000	NA	NA	28121000	NA	1438600	NA	21312000	NA	NA	NA	4500200	NA	-4.77537	NA	NA	-5.30606	-2.80662	-5.34288	-4.62078	-3.51391	-3.78771	-2.74114
sp|P05981|HEPS_HUMAN;sp|Q9BZJ3|TRYD_HUMAN;sp|Q15661|TRYB1_HUMAN;sp|P20231|TRYB2_HUMAN;sp|A6NIE9|PRS29_HUMAN	sp|P05981|HEPS_HUMAN	2	sp|P05981|HEPS_HUMAN Serine protease hepsin OS=Homo sapiens OX=9606 GN=HPN PE=1 SV=1;sp|Q9BZJ3|TRYD_HUMAN Tryptase delta OS=Homo sapiens OX=9606 GN=TPSD1 PE=2 SV=2;sp|Q15661|TRYB1_HUMAN Tryptase alpha/beta-1 OS=Homo sapiens OX=9606 GN=TPSAB1 PE=1 SV=1;sp|P	-4.07291	-3.16058	sp|P05981|HEPS_HUMAN	0.912336	-0.149176	1.97385	-3.69277	1.81558	0.0874046	0.997845	-4.57442	11	1777000	2702900	NA	NA	NA	3168500	4770100	NA	5678700	2260600	7695500	6357800	NA	NA	NA	8834200	NA	3295100	NA	NA	10217000	NA	8323700	-4.25896	-3.99922	NA	NA	NA	-4.74098	-3.27762	NA	-4.18546	-3.95462	-4.09352
sp|P15498|VAV_HUMAN	sp|P15498|VAV_HUMAN	2	sp|P15498|VAV_HUMAN Proto-oncogene vav OS=Homo sapiens OX=9606 GN=VAV1 PE=1 SV=4	-4.064	-4.00973	sp|P15498|VAV_HUMAN	0.0542777	-1.29539	1.40394	-4.04139	0.0849534	0.933307	0.997845	-4.60598	11	NA	NA	6542800	1865800	NA	2863600	7643200	2328600	5864700	NA	3096300	3082700	4647300	NA	NA	3156800	NA	NA	NA	3271400	NA	3001600	NA	NA	NA	-1.88982	-4.55259	NA	-4.89315	-2.64353	-4.90787	-4.13949	NA	-5.42157
sp|A6ND91|ASPD_HUMAN	sp|A6ND91|ASPD_HUMAN	2	sp|A6ND91|ASPD_HUMAN Putative L-aspartate dehydrogenase OS=Homo sapiens OX=9606 GN=ASPDH PE=1 SV=2	-4.05369	-4.19439	sp|A6ND91|ASPD_HUMAN	-0.140701	-1.10653	0.825128	-4.12945	-0.306398	0.762871	0.997845	-4.60604	10	NA	4924400	NA	NA	NA	4047600	NA	4477800	3886200	1818600	9061200	5677700	4315800	NA	7570900	1722300	NA	NA	NA	1894800	3239000	NA	4468000	NA	-3.16754	NA	NA	NA	-4.37273	NA	-3.94403	-4.72639	-4.25626	-3.85522
sp|Q11206|SIA4C_HUMAN	sp|Q11206|SIA4C_HUMAN	5	sp|Q11206|SIA4C_HUMAN CMP-N-acetylneuraminate-beta-galactosamide-alpha-2,3-sialyltransferase 4 OS=Homo sapiens OX=9606 GN=ST3GAL4 PE=2 SV=1	-4.05194	-3.90801	sp|Q11206|SIA4C_HUMAN	0.143929	-1.3206	1.60846	-3.96337	0.206701	0.838599	0.997845	-4.60614	10	425960	NA	NA	NA	NA	5989900	5551600	4182200	13088000	NA	NA	7687500	3944100	NA	7791700	NA	NA	5047200	6490600	10795000	801960	NA	6547400	-6.36353	NA	NA	NA	NA	-3.78327	-3.07356	-4.0447	-2.99464	NA	NA
sp|P60842|IF4A1_HUMAN;sp|Q14240|IF4A2_HUMAN	sp|P60842|IF4A1_HUMAN	4	sp|P60842|IF4A1_HUMAN Eukaryotic initiation factor 4A-I OS=Homo sapiens OX=9606 GN=EIF4A1 PE=1 SV=1;sp|Q14240|IF4A2_HUMAN Eukaryotic initiation factor 4A-II OS=Homo sapiens OX=9606 GN=EIF4A2 PE=1 SV=2	-3.99102	-3.11607	sp|P60842|IF4A1_HUMAN	0.874952	-0.189669	1.93957	-3.55355	1.70125	0.102541	0.997845	-4.56759	5	4399300	2367700	768000	1600800	4300000	NA	1152900	NA	9263700	1194600	15969000	19346000	21674000	NA	13873000	NA	2259500	3292900	27036000	1345100	5283500	NA	14654000	-2.92327	-4.18279	-4.68459	-4.79693	-2.78893	NA	-5.18761	NA	-3.48752	-4.83892	-3.02864
sp|Q9H2K8|TAOK3_HUMAN;sp|Q7L7X3|TAOK1_HUMAN	sp|Q9H2K8|TAOK3_HUMAN	2	sp|Q9H2K8|TAOK3_HUMAN Serine/threonine-protein kinase TAO3 OS=Homo sapiens OX=9606 GN=TAOK3 PE=1 SV=2;sp|Q7L7X3|TAOK1_HUMAN Serine/threonine-protein kinase TAO1 OS=Homo sapiens OX=9606 GN=TAOK1 PE=1 SV=1	-3.96979	-3.6642	sp|Q9H2K8|TAOK3_HUMAN	0.305587	-0.616053	1.22723	-3.81699	0.700422	0.493293	0.997845	-4.60075	11	2123500	NA	NA	2762400	NA	5445300	NA	4780800	6548200	NA	7458500	5599800	NA	NA	4137900	NA	NA	5627500	11945000	3618600	NA	NA	9456300	-3.99649	NA	NA	-3.92668	NA	-3.92662	NA	-3.84751	-3.98227	NA	-4.13915
sp|P48723|HSP13_HUMAN	sp|P48723|HSP13_HUMAN	8	sp|P48723|HSP13_HUMAN Heat shock 70 kDa protein 13 OS=Homo sapiens OX=9606 GN=HSPA13 PE=1 SV=1	-3.95264	-3.7817	sp|P48723|HSP13_HUMAN	0.170946	-1.05168	1.39358	-3.85496	0.292933	0.772795	0.997845	-4.60682	9	775960	NA	NA	2863900	NA	5049900	NA	8562700	4567900	NA	18141000	2051700	3024500	NA	3751000	NA	NA	8008200	8492200	6155400	12258000	NA	7946900	-5.47983	NA	NA	-3.86912	NA	-4.03999	NA	-2.98841	-4.49589	NA	-2.84262
sp|P06756|ITAV_HUMAN	sp|P06756|ITAV_HUMAN	4	sp|P06756|ITAV_HUMAN Integrin alpha-V OS=Homo sapiens OX=9606 GN=ITGAV PE=1 SV=2	-3.92819	-3.15769	sp|P06756|ITAV_HUMAN	0.770499	-0.0273708	1.56837	-3.48211	1.99431	0.0577311	0.997845	-4.552	4	2639800	7776000	NA	3248600	NA	3726900	NA	5937200	5878200	782610	8428100	12718000	13250000	NA	8999700	3224900	2069600	6067100	21242000	4241100	5656400	3276400	15583000	-3.67581	-2.53416	NA	-3.66808	NA	-4.49687	NA	-3.52819	-4.13621	-5.4253	-3.96087
sp|P10301|RRAS_HUMAN	sp|P10301|RRAS_HUMAN	2	sp|P10301|RRAS_HUMAN Ras-related protein R-Ras OS=Homo sapiens OX=9606 GN=RRAS PE=1 SV=1	-3.91774	-3.88582	sp|P10301|RRAS_HUMAN	0.031927	-0.976692	1.04055	-3.90072	0.0660883	0.947973	0.997845	-4.60902	8	3646500	3313600	NA	1681700	NA	3020700	NA	NA	4992400	4775300	10151000	9633900	5572800	NA	3280400	NA	NA	5721300	15082000	1352300	2617900	NA	9136200	-3.1998	-3.71679	NA	-4.71829	NA	-4.81283	NA	NA	-4.36916	-2.91779	-3.68955
sp|Q9UHG2|PCSK1_HUMAN	sp|Q9UHG2|PCSK1_HUMAN	2	sp|Q9UHG2|PCSK1_HUMAN ProSAAS OS=Homo sapiens OX=9606 GN=PCSK1N PE=1 SV=1	-3.90822	-4.78784	sp|Q9UHG2|PCSK1_HUMAN	-0.879615	-2.22367	0.464443	-4.42133	-1.38249	0.185005	0.997845	-4.58637	11	5031400	NA	NA	NA	NA	5143800	NA	5566800	NA	2500300	3218000	1848800	NA	NA	4195900	2044900	NA	2557900	NA	443850	3033200	NA	5772500	-2.72545	NA	NA	NA	NA	-4.01229	NA	-3.62314	NA	-3.81489	-5.36533
sp|P35270|SPRE_HUMAN	sp|P35270|SPRE_HUMAN	2	sp|P35270|SPRE_HUMAN Sepiapterin reductase OS=Homo sapiens OX=9606 GN=SPR PE=1 SV=1	-3.90641	-3.34672	sp|P35270|SPRE_HUMAN	0.559684	-0.784595	1.90396	-3.54661	0.872283	0.394101	0.997845	-4.59799	9	NA	NA	NA	516930	NA	19743000	NA	6290700	6367600	NA	11739000	8478500	10165000	NA	9769500	NA	2193700	4253200	29553000	3194000	9339200	NA	4778800	NA	NA	NA	-6.59991	NA	-1.98951	NA	-3.44293	-4.02216	NA	-3.47753
sp|Q04917|1433F_HUMAN	sp|Q04917|1433F_HUMAN	6	sp|Q04917|1433F_HUMAN 14-3-3 protein eta OS=Homo sapiens OX=9606 GN=YWHAH PE=1 SV=4	-3.90614	-3.39824	sp|Q04917|1433F_HUMAN	0.507897	-0.741551	1.75734	-3.62044	0.846037	0.407194	0.997845	-4.59931	7	462030	5308800	NA	NA	NA	4999400	NA	12250000	4311700	2027400	18218000	6967000	6419900	NA	4993300	841740	9518500	4657600	26136000	2268700	NA	NA	23635000	-6.24376	-3.06333	NA	NA	NA	-4.05511	NA	-2.46054	-4.57821	-4.10557	-2.83644
sp|Q8TF65|GIPC2_HUMAN	sp|Q8TF65|GIPC2_HUMAN	2	sp|Q8TF65|GIPC2_HUMAN PDZ domain-containing protein GIPC2 OS=Homo sapiens OX=9606 GN=GIPC2 PE=1 SV=1	-3.90246	-3.74585	sp|Q8TF65|GIPC2_HUMAN	0.156603	-0.998932	1.31214	-3.82415	0.282064	0.780691	0.997845	-4.60884	7	NA	6569600	1785200	2949300	NA	1488600	3969000	2809100	NA	3970100	9167800	3331300	4342400	NA	6620600	12854000	NA	NA	23198000	2629000	NA	710010	10440000	NA	-2.7679	-3.58421	-3.82225	NA	-5.87708	-3.5249	-4.63134	NA	-3.17382	-3.83815
sp|P48643|TCPE_HUMAN	sp|P48643|TCPE_HUMAN	4	sp|P48643|TCPE_HUMAN T-complex protein 1 subunit epsilon OS=Homo sapiens OX=9606 GN=CCT5 PE=1 SV=1	-3.89674	-3.90132	sp|P48643|TCPE_HUMAN	-0.00457814	-1.63077	1.62161	-3.89942	-0.00594708	0.995325	0.997845	-4.60606	11	10054000	4558200	NA	NA	NA	2398700	NA	NA	3734100	NA	5586500	15265000	14804000	NA	8058000	906340	NA	NA	12324000	NA	1925500	NA	2105600	-1.70543	-3.27467	NA	NA	NA	-5.15957	NA	NA	-4.78333	NA	-4.56072
sp|P13489|RINI_HUMAN	sp|P13489|RINI_HUMAN	2	sp|P13489|RINI_HUMAN Ribonuclease inhibitor OS=Homo sapiens OX=9606 GN=RNH1 PE=1 SV=2	-3.89419	-3.79439	sp|P13489|RINI_HUMAN	0.0998014	-0.611988	0.81159	-3.84429	0.290244	0.774261	0.997845	-4.61045	5	2815600	4369500	NA	2884000	NA	5273100	4533600	3677400	6152200	1562500	7240200	7745500	4672100	NA	7813500	NA	NA	2821200	15886000	4121200	3804500	1468800	7036700	-3.58082	-3.33329	NA	-3.85796	NA	-3.97495	-3.34601	-4.23431	-4.07124	-4.46669	-4.18248
sp|Q9UHI8|ATS1_HUMAN	sp|Q9UHI8|ATS1_HUMAN	8	sp|Q9UHI8|ATS1_HUMAN A disintegrin and metalloproteinase with thrombospondin motifs 1 OS=Homo sapiens OX=9606 GN=ADAMTS1 PE=1 SV=4	-3.8865	-1.42445	sp|Q9UHI8|ATS1_HUMAN	2.46206	0.472243	4.45187	-2.24513	2.6138	0.0183241	0.997845	-4.55403	11	NA	NA	NA	NA	NA	3085500	NA	4099400	9088400	NA	14433000	19917000	70656000	NA	6763000	9439200	NA	13022000	693580000	3422800	NA	NA	57983000	NA	NA	NA	NA	NA	-4.78091	NA	-4.07418	-3.51476	NA	-3.17616
sp|P30046|DOPD_HUMAN;sp|A6NHG4|DDTL_HUMAN	sp|P30046|DOPD_HUMAN	2	sp|P30046|DOPD_HUMAN D-dopachrome decarboxylase OS=Homo sapiens OX=9606 GN=DDT PE=1 SV=3;sp|A6NHG4|DDTL_HUMAN D-dopachrome decarboxylase-like protein OS=Homo sapiens OX=9606 GN=DDTL PE=2 SV=1	-3.8842	-3.89356	sp|P30046|DOPD_HUMAN	-0.00935586	-0.996749	0.978038	-3.88982	-0.0197827	0.984415	0.997845	-4.60858	8	NA	8374600	NA	2366300	NA	6271400	NA	2901900	6691300	NA	6021800	5160200	6183900	NA	5796000	NA	NA	4599000	19265000	1368200	5310600	1912100	5204800	NA	-2.43134	NA	-4.17355	NA	-3.7142	NA	-4.58343	-3.95144	NA	-4.45127
sp|P63010|AP2B1_HUMAN;sp|Q10567|AP1B1_HUMAN	sp|P63010|AP2B1_HUMAN	2	sp|P63010|AP2B1_HUMAN AP-2 complex subunit beta OS=Homo sapiens OX=9606 GN=AP2B1 PE=1 SV=1;sp|Q10567|AP1B1_HUMAN AP-1 complex subunit beta-1 OS=Homo sapiens OX=9606 GN=AP1B1 PE=1 SV=2	-3.88241	-4.29113	sp|P63010|AP2B1_HUMAN	-0.408721	-1.4307	0.613257	-4.12764	-0.834985	0.413725	0.997845	-4.59918	8	8491000	NA	NA	2254500	NA	3569700	NA	5236500	4255100	NA	7069600	4131600	3409600	NA	3106800	NA	3402200	2322900	12630000	1258900	2938600	NA	6747600	-1.95439	NA	NA	-4.25075	NA	-4.56168	NA	-3.71331	-4.59706	NA	-4.21726
sp|Q9UBW5|BIN2_HUMAN	sp|Q9UBW5|BIN2_HUMAN	3	sp|Q9UBW5|BIN2_HUMAN Bridging integrator 2 OS=Homo sapiens OX=9606 GN=BIN2 PE=1 SV=3	-3.87909	-3.60069	sp|Q9UBW5|BIN2_HUMAN	0.278396	-1.04768	1.60447	-3.72723	0.445682	0.661901	0.997845	-4.60324	12	NA	NA	NA	NA	1662700	5844100	3318400	NA	4878300	3692500	NA	3153700	21342000	NA	NA	7566100	1589200	2196700	NA	NA	NA	2842500	NA	NA	NA	NA	NA	-4.13296	-3.82032	-3.76569	NA	-4.40213	-3.27432	NA
sp|Q6ZQN7|SO4C1_HUMAN	sp|Q6ZQN7|SO4C1_HUMAN	2	sp|Q6ZQN7|SO4C1_HUMAN Solute carrier organic anion transporter family member 4C1 OS=Homo sapiens OX=9606 GN=SLCO4C1 PE=1 SV=1	-3.86888	-4.08957	sp|Q6ZQN7|SO4C1_HUMAN	-0.220681	-1.21547	0.774112	-3.99762	-0.468618	0.645392	0.997845	-4.60357	11	NA	4871400	NA	2500900	NA	4219300	NA	5423400	NA	NA	7636600	4177000	NA	NA	4793100	1778700	1968600	NA	9939400	5231900	NA	NA	4209300	NA	-3.18254	NA	-4.0853	NA	-4.31025	NA	-3.66161	NA	NA	-4.10473
sp|O95834|EMAL2_HUMAN	sp|O95834|EMAL2_HUMAN	2	sp|O95834|EMAL2_HUMAN Echinoderm microtubule-associated protein-like 2 OS=Homo sapiens OX=9606 GN=EML2 PE=1 SV=1	-3.85222	-3.55918	sp|O95834|EMAL2_HUMAN	0.293035	-1.09129	1.67736	-3.66574	0.44938	0.659289	0.997845	-4.60267	12	NA	NA	NA	NA	NA	4373000	NA	12452000	NA	1715000	6330100	3994000	5898300	1381200	2116300	NA	NA	5543200	32335000	NA	NA	NA	10758000	NA	NA	NA	NA	NA	-4.25644	NA	-2.43643	NA	-4.33758	-4.37843
sp|Q9HDB5|NRX3B_HUMAN;sp|Q9Y4C0|NRX3A_HUMAN	sp|Q9HDB5|NRX3B_HUMAN	3	sp|Q9HDB5|NRX3B_HUMAN Neurexin-3-beta OS=Homo sapiens OX=9606 GN=NRXN3 PE=1 SV=4;sp|Q9Y4C0|NRX3A_HUMAN Neurexin-3 OS=Homo sapiens OX=9606 GN=NRXN3 PE=1 SV=4	-3.84555	-3.22166	sp|Q9HDB5|NRX3B_HUMAN	0.623884	-0.897587	2.14536	-3.44853	0.870505	0.397118	0.997845	-4.5974	12	1824500	NA	NA	3301700	NA	NA	NA	NA	NA	2681900	9396600	7059900	9326500	NA	NA	NA	NA	2906800	4882600	NA	23263000	1932600	34266000	-4.2201	NA	NA	-3.64222	NA	NA	NA	NA	NA	-3.71768	-3.8022
sp|P49721|PSB2_HUMAN	sp|P49721|PSB2_HUMAN	2	sp|P49721|PSB2_HUMAN Proteasome subunit beta type-2 OS=Homo sapiens OX=9606 GN=PSMB2 PE=1 SV=1	-3.82313	-4.88425	sp|P49721|PSB2_HUMAN	-1.06113	-2.27146	0.149212	-4.35369	-1.83681	0.0821634	0.997845	-4.56921	9	3767500	2216500	NA	1625400	NA	10126000	NA	10841000	NA	1596700	5854700	6927700	8621800	NA	2745200	1053900	501060	1157300	2544800	NA	NA	NA	NA	-3.1517	-4.27428	NA	-4.77261	NA	-2.99366	NA	-2.64065	NA	-4.43667	-4.49232
sp|Q9NY33|DPP3_HUMAN	sp|Q9NY33|DPP3_HUMAN	3	sp|Q9NY33|DPP3_HUMAN Dipeptidyl peptidase 3 OS=Homo sapiens OX=9606 GN=DPP3 PE=1 SV=2	-3.81987	-3.34021	sp|Q9NY33|DPP3_HUMAN	0.479668	-0.579603	1.53894	-3.54007	0.956576	0.352404	0.997845	-4.5961	11	3284000	2739400	NA	NA	NA	9444900	NA	6168800	NA	NA	3617800	8549100	5656400	NA	6318100	NA	NA	NA	15782000	5495100	7152900	NA	10255000	-3.35407	-3.98062	NA	NA	NA	-3.09838	NA	-3.47178	NA	NA	-5.19451
sp|P62136|PP1A_HUMAN;sp|P36873|PP1G_HUMAN	sp|P62136|PP1A_HUMAN	3	sp|P62136|PP1A_HUMAN Serine/threonine-protein phosphatase PP1-alpha catalytic subunit OS=Homo sapiens OX=9606 GN=PPP1CA PE=1 SV=1;sp|P36873|PP1G_HUMAN Serine/threonine-protein phosphatase PP1-gamma catalytic subunit OS=Homo sapiens OX=9606 GN=PPP1CC PE=1 S	-3.81838	-2.72056	sp|P62136|PP1A_HUMAN	1.09782	-0.450784	2.64642	-3.11977	1.50495	0.152156	0.997845	-4.58472	12	NA	4148800	NA	1905500	NA	NA	NA	4480800	9806500	NA	NA	7183000	14462000	NA	6034200	NA	4119600	2421700	32210000	NA	NA	NA	88070000	NA	-3.40515	NA	-4.51901	NA	NA	NA	-3.94304	-3.40631	NA	NA
sp|Q9UL52|TM11E_HUMAN	sp|Q9UL52|TM11E_HUMAN	2	sp|Q9UL52|TM11E_HUMAN Transmembrane protease serine 11E OS=Homo sapiens OX=9606 GN=TMPRSS11E PE=1 SV=2	-3.81245	-4.6794	sp|Q9UL52|TM11E_HUMAN	-0.866949	-2.0678	0.333905	-4.30785	-1.51254	0.14709	0.997845	-4.5807	9	NA	NA	NA	1936400	NA	4484300	3869900	24568000	NA	1052000	7383400	1624400	2689600	NA	1759100	2352000	3106900	NA	NA	1566200	3940600	1195600	NA	NA	NA	NA	-4.49335	NA	-4.21864	-3.55891	-1.4347	NA	-5.01516	-4.15391
sp|Q9H461|FZD8_HUMAN	sp|Q9H461|FZD8_HUMAN	2	sp|Q9H461|FZD8_HUMAN Frizzled-8 OS=Homo sapiens OX=9606 GN=FZD8 PE=1 SV=1	-3.79187	-3.2851	sp|Q9H461|FZD8_HUMAN	0.506763	-0.680381	1.69391	-3.49377	0.885933	0.385355	0.997845	-4.59849	6	NA	NA	NA	6950400	NA	5008900	1867600	6259300	17399000	864770	7296000	42679000	12301000	NA	3224200	NA	4901600	11059000	7891100	4655000	2350400	2712400	6913300	NA	NA	NA	-2.45492	NA	-4.05225	-4.53883	-3.45031	-2.58859	-5.28689	-4.17128
sp|P68402|PA1B2_HUMAN	sp|P68402|PA1B2_HUMAN	2	sp|P68402|PA1B2_HUMAN Platelet-activating factor acetylhydrolase IB subunit beta OS=Homo sapiens OX=9606 GN=PAFAH1B2 PE=1 SV=1	-3.7839	-3.47114	sp|P68402|PA1B2_HUMAN	0.312756	-0.806699	1.43221	-3.62752	0.578332	0.568727	0.997845	-4.60622	5	4539100	1497000	903900	1473300	NA	6857900	NA	12920000	11159000	2518300	8379200	9772200	16893000	NA	5601700	NA	NA	3327700	31247000	546950	4792200	4837000	12233000	-2.87717	-4.81841	-4.47204	-4.92932	NA	-3.57975	NA	-2.38204	-3.22204	-3.80494	-3.96936
sp|Q96G03|PGM2_HUMAN	sp|Q96G03|PGM2_HUMAN	4	sp|Q96G03|PGM2_HUMAN Phosphoglucomutase-2 OS=Homo sapiens OX=9606 GN=PGM2 PE=1 SV=4	-3.78305	-3.13583	sp|Q96G03|PGM2_HUMAN	0.647214	-0.618838	1.91327	-3.36698	1.07103	0.297768	0.997845	-4.59361	9	2138400	NA	NA	3110600	NA	7938600	NA	NA	5981600	NA	9936400	4872300	16071000	NA	4440500	1973900	21903000	NA	10076000	2815700	9813800	NA	16930000	-3.98618	NA	NA	-3.73732	NA	-3.35967	NA	NA	-4.11135	NA	-3.72072
sp|Q9H0X4|F234A_HUMAN	sp|Q9H0X4|F234A_HUMAN	2	sp|Q9H0X4|F234A_HUMAN Protein FAM234A OS=Homo sapiens OX=9606 GN=FAM234A PE=1 SV=1	-3.77185	-3.56474	sp|Q9H0X4|F234A_HUMAN	0.207107	-0.502351	0.916565	-3.67374	0.602867	0.552317	0.997845	-4.6063	4	2373200	2828600	2301000	3658100	3241900	5776400	NA	6556500	5199200	1820100	6945300	4417200	8567100	NA	10694000	3398800	NA	2230400	9069000	3867200	5334700	NA	15489000	-3.83268	-3.9362	-3.2531	-3.47871	-3.18846	-3.83785	NA	-3.38193	-4.31127	-4.25511	-4.24314
sp|Q9GZP0|PDGFD_HUMAN	sp|Q9GZP0|PDGFD_HUMAN	2	sp|Q9GZP0|PDGFD_HUMAN Platelet-derived growth factor D OS=Homo sapiens OX=9606 GN=PDGFD PE=1 SV=1	-3.76613	-4.15688	sp|Q9GZP0|PDGFD_HUMAN	-0.390755	-1.88338	1.10187	-4.02663	-0.553018	0.587567	0.997845	-4.60198	11	NA	NA	NA	NA	NA	3328900	NA	5190000	5004100	NA	26216000	1881500	1890700	NA	2034800	NA	4836100	3202500	11001000	2965900	NA	NA	20108000	NA	NA	NA	NA	NA	-4.66672	NA	-3.72645	-4.36582	NA	-2.30553
sp|Q9Y281|COF2_HUMAN	sp|Q9Y281|COF2_HUMAN	8	sp|Q9Y281|COF2_HUMAN Cofilin-2 OS=Homo sapiens OX=9606 GN=CFL2 PE=1 SV=1	-3.76448	-3.52057	sp|Q9Y281|COF2_HUMAN	0.243904	-1.01741	1.50522	-3.64252	0.405134	0.68997	0.997845	-4.606	9	NA	2360000	NA	2837600	NA	21022000	1790600	5273300	5735300	NA	8695400	22068000	2479100	NA	15565000	NA	NA	2220300	10407000	NA	2816800	NA	14162000	NA	-4.18731	NA	-3.88383	NA	-1.89511	-4.59546	-3.70298	-4.17131	NA	-3.91533
sp|Q9H1B5|XYLT2_HUMAN	sp|Q9H1B5|XYLT2_HUMAN	3	sp|Q9H1B5|XYLT2_HUMAN Xylosyltransferase 2 OS=Homo sapiens OX=9606 GN=XYLT2 PE=1 SV=2	-3.76417	-3.88704	sp|Q9H1B5|XYLT2_HUMAN	-0.122873	-1.20635	0.960603	-3.84097	-0.236031	0.815726	0.997845	-4.60834	7	1673800	NA	NA	4662900	NA	5652100	NA	4940600	4844100	NA	15581000	6974600	9520100	NA	3358700	NA	917840	5045300	4049700	6511800	2219500	2002400	23004000	-4.34712	NA	NA	-3.0916	NA	-3.87056	NA	-3.79905	-4.41216	NA	-3.06452
sp|Q8NFY4|SEM6D_HUMAN	sp|Q8NFY4|SEM6D_HUMAN	2	sp|Q8NFY4|SEM6D_HUMAN Semaphorin-6D OS=Homo sapiens OX=9606 GN=SEMA6D PE=1 SV=1	-3.76402	-3.81511	sp|Q8NFY4|SEM6D_HUMAN	-0.051089	-1.02876	0.926579	-3.79467	-0.109101	0.914225	0.997845	-4.60842	8	1033100	2299800	NA	NA	NA	7480300	3703300	NA	13864000	NA	13049000	2407900	3986300	NA	3747800	NA	NA	3469700	10407000	4908800	5119400	4144400	14467000	-5.0581	-4.22313	NA	NA	NA	-3.4491	-3.61809	NA	-2.91249	NA	-3.32321
sp|A0A075B6I1|LV460_HUMAN	sp|A0A075B6I1|LV460_HUMAN	3	sp|A0A075B6I1|LV460_HUMAN Immunoglobulin lambda variable 4-60 OS=Homo sapiens OX=9606 GN=IGLV4-60 PE=3 SV=1	-3.75062	-4.67792	sp|A0A075B6I1|LV460_HUMAN	-0.927294	-2.02522	0.170629	-4.29609	-1.75285	0.093729	0.997845	-4.56778	6	NA	1164300	1313200	NA	5714500	3979900	4455600	2770900	NA	7471900	NA	4199900	1889400	361650	NA	3481300	4658800	1159400	3093000	2370500	NA	1608100	2202900	NA	-5.16688	-3.98479	NA	-2.38665	-4.39809	-3.36936	-4.65152	NA	-2.29709	NA
sp|Q8TER0|SNED1_HUMAN	sp|Q8TER0|SNED1_HUMAN	2	sp|Q8TER0|SNED1_HUMAN Sushi, nidogen and EGF-like domain-containing protein 1 OS=Homo sapiens OX=9606 GN=SNED1 PE=2 SV=2	-3.74822	-4.51273	sp|Q8TER0|SNED1_HUMAN	-0.764501	-1.91782	0.388816	-4.09572	-1.40721	0.17882	0.997845	-4.58638	12	NA	NA	NA	2704500	3564700	NA	1952700	5043000	4922900	5058800	NA	2074000	NA	NA	NA	2694500	NA	NA	6413200	3252700	1857100	NA	NA	NA	NA	NA	-3.96046	-3.0542	NA	-4.4789	-3.76881	-4.38915	-2.83783	NA
sp|Q9UJU6|DBNL_HUMAN	sp|Q9UJU6|DBNL_HUMAN	2	sp|Q9UJU6|DBNL_HUMAN Drebrin-like protein OS=Homo sapiens OX=9606 GN=DBNL PE=1 SV=1	-3.74286	-4.33804	sp|Q9UJU6|DBNL_HUMAN	-0.595179	-2.34439	1.15403	-4.04045	-0.712867	0.484717	0.997845	-4.60148	9	NA	676030	NA	2692600	NA	5597600	1293700	2771600	43207000	NA	47075000	4783500	NA	NA	1942300	NA	1376500	NA	29644000	NA	654050	611310	27114000	NA	-5.92059	NA	-3.9675	NA	-3.88514	-5.03264	-4.65115	-1.29135	NA	-1.45164
sp|Q15257|PTPA_HUMAN	sp|Q15257|PTPA_HUMAN	3	sp|Q15257|PTPA_HUMAN Serine/threonine-protein phosphatase 2A activator OS=Homo sapiens OX=9606 GN=PTPA PE=1 SV=3	-3.73578	-2.88227	sp|Q15257|PTPA_HUMAN	0.853517	-0.293798	2.00083	-3.34782	1.57928	0.134171	0.997845	-4.58212	12	2515900	NA	NA	1992400	NA	7567100	NA	7140400	7937200	NA	9255000	10394000	11257000	NA	NA	NA	NA	NA	40371000	3016000	NA	NA	14520000	-3.74664	NA	NA	-4.44788	NA	-3.43175	NA	-3.25617	-3.70792	NA	-3.82435
sp|P06454|PTMA_HUMAN	sp|P06454|PTMA_HUMAN	5	sp|P06454|PTMA_HUMAN Prothymosin alpha OS=Homo sapiens OX=9606 GN=PTMA PE=1 SV=2	-3.73511	-2.15308	sp|P06454|PTMA_HUMAN	1.58202	0.101418	3.06263	-2.90246	2.20662	0.0372714	0.997845	-4.53954	4	753080	779650	1045100	NA	1143800	9114200	15071000	NA	7690700	8150400	21240000	NA	1512500	1045400	21076000	27082000	NA	44782000	116190000	28391000	19277000	3605300	9031700	-5.52392	-5.72288	-4.28269	NA	-4.66211	-3.15198	-1.73035	NA	-3.75291	-2.17658	-2.61256
sp|Q9H2A2|AL8A1_HUMAN	sp|Q9H2A2|AL8A1_HUMAN	2	sp|Q9H2A2|AL8A1_HUMAN 2-aminomuconic semialdehyde dehydrogenase OS=Homo sapiens OX=9606 GN=ALDH8A1 PE=1 SV=1	-3.72867	-4.22401	sp|Q9H2A2|AL8A1_HUMAN	-0.49534	-1.77855	0.787875	-4.0335	-0.811885	0.427626	0.997845	-4.599	10	NA	NA	NA	4884900	NA	9059600	NA	4566300	3733700	NA	9630900	10859000	1911100	NA	15194000	NA	1156700	NA	6394000	2370400	3354200	NA	3793600	NA	NA	NA	-3.01741	NA	-3.16102	NA	-3.91518	-4.78348	NA	-3.76627
sp|Q96PD2|DCBD2_HUMAN	sp|Q96PD2|DCBD2_HUMAN	2	sp|Q96PD2|DCBD2_HUMAN Discoidin, CUB and LCCL domain-containing protein 2 OS=Homo sapiens OX=9606 GN=DCBLD2 PE=1 SV=1	-3.71589	-3.56094	sp|Q96PD2|DCBD2_HUMAN	0.154956	-0.824382	1.13429	-3.63325	0.330346	0.744622	0.997845	-4.60751	8	NA	7259100	1126900	3203800	NA	6857600	NA	NA	10293000	1462200	8030500	6138100	4113700	NA	NA	NA	1539100	3241900	22709000	NA	9540900	2101300	16703000	NA	-2.62953	-4.18438	-3.69023	NA	-3.57981	NA	NA	-3.33725	-4.55868	-4.03136
sp|O00161|SNP23_HUMAN	sp|O00161|SNP23_HUMAN	2	sp|O00161|SNP23_HUMAN Synaptosomal-associated protein 23 OS=Homo sapiens OX=9606 GN=SNAP23 PE=1 SV=1	-3.70229	-3.21832	sp|O00161|SNP23_HUMAN	0.483962	-0.722723	1.69065	-3.44169	0.843545	0.410163	0.997845	-4.59858	10	NA	8004200	NA	1361100	NA	11214000	NA	NA	7102700	3161200	5954100	6318000	8182800	NA	2118300	NA	NA	6910500	28393000	7471700	NA	NA	16850000	NA	-2.49406	NA	-5.05567	NA	-2.84018	NA	NA	-3.86635	-3.48971	-4.46776
sp|Q9UM54|MYO6_HUMAN	sp|Q9UM54|MYO6_HUMAN	7	sp|Q9UM54|MYO6_HUMAN Unconventional myosin-VI OS=Homo sapiens OX=9606 GN=MYO6 PE=1 SV=4	-3.69382	-3.4956	sp|Q9UM54|MYO6_HUMAN	0.198212	-1.73051	2.12693	-3.55224	0.21531	0.831853	0.997845	-4.60532	9	NA	2611900	NA	8601800	NA	NA	NA	6331100	2827100	NA	NA	1269900	3992300	NA	2110600	14562000	6879700	2774700	103240000	7480700	NA	635740	18219000	NA	-4.0467	NA	-2.1149	NA	NA	NA	-3.4335	-5.18017	NA	NA
sp|P45974|UBP5_HUMAN	sp|P45974|UBP5_HUMAN	3	sp|P45974|UBP5_HUMAN Ubiquitin carboxyl-terminal hydrolase 5 OS=Homo sapiens OX=9606 GN=USP5 PE=1 SV=2	-3.65489	-3.67353	sp|P45974|UBP5_HUMAN	-0.0186434	-1.06113	1.02384	-3.66493	-0.0376136	0.970416	0.997845	-4.60721	10	3534800	NA	NA	2446900	NA	5838000	NA	6764900	10003000	NA	8049800	4025400	10714000	NA	7681800	NA	1506800	NA	29676000	NA	3076100	NA	6205000	-3.24564	NA	NA	-4.12012	NA	-3.8219	NA	-3.33581	-3.37801	NA	-4.02786
sp|O95490|AGRL2_HUMAN	sp|O95490|AGRL2_HUMAN	2	sp|O95490|AGRL2_HUMAN Adhesion G protein-coupled receptor L2 OS=Homo sapiens OX=9606 GN=ADGRL2 PE=1 SV=2	-3.64716	-2.98353	sp|O95490|AGRL2_HUMAN	0.663629	-0.35361	1.68087	-3.34853	1.34436	0.191036	0.997845	-4.58181	3	1490900	2197100	1998200	2125800	1048600	9607300	19954000	2577400	30157000	2493600	8541500	5926100	11028000	NA	4551200	12996000	2320000	2880600	NA	8644400	13140000	10771000	NA	-4.51762	-4.28647	-3.43717	-4.3445	-4.78503	-3.07274	-1.35287	-4.75823	-1.80418	-3.81861	-3.94137
sp|P17252|KPCA_HUMAN;sp|P05771|KPCB_HUMAN	sp|P17252|KPCA_HUMAN	3	sp|P17252|KPCA_HUMAN Protein kinase C alpha type OS=Homo sapiens OX=9606 GN=PRKCA PE=1 SV=4;sp|P05771|KPCB_HUMAN Protein kinase C beta type OS=Homo sapiens OX=9606 GN=PRKCB PE=1 SV=4	-3.63573	-5.23508	sp|P17252|KPCA_HUMAN	-1.59935	-3.31826	0.119559	-4.79889	-1.97525	0.0660611	0.997845	-4.57622	12	NA	NA	NA	9414600	NA	NA	NA	3217200	NA	NA	5804300	3362900	1991900	NA	1703900	NA	649210	NA	6373900	433140	NA	718570	11490000	NA	NA	NA	-1.97088	NA	NA	NA	-4.43139	NA	NA	-4.50493
sp|P00533|EGFR_HUMAN	sp|P00533|EGFR_HUMAN	2	sp|P00533|EGFR_HUMAN Epidermal growth factor receptor OS=Homo sapiens OX=9606 GN=EGFR PE=1 SV=2	-3.61354	-3.42708	sp|P00533|EGFR_HUMAN	0.186459	-0.833409	1.20633	-3.52031	0.386212	0.704208	0.997845	-4.60463	11	3316700	5126900	NA	NA	NA	3675600	NA	NA	10203000	4176800	6869600	4024700	7560600	NA	7448100	4069600	NA	4628700	NA	NA	NA	4889400	NA	-3.33947	-3.11166	NA	NA	NA	-4.51772	NA	NA	-3.34978	-3.10345	-4.25913
sp|P05556|ITB1_HUMAN	sp|P05556|ITB1_HUMAN	2	sp|P05556|ITB1_HUMAN Integrin beta-1 OS=Homo sapiens OX=9606 GN=ITGB1 PE=1 SV=2	-3.6106	-3.77915	sp|P05556|ITB1_HUMAN	-0.168555	-1.13254	0.795432	-3.71173	-0.36506	0.718951	0.997845	-4.60674	8	NA	5799200	5631200	NA	NA	NA	3359000	2599600	6284600	NA	7654100	5096800	7922700	NA	5287400	NA	4631300	NA	11770000	3313500	2800700	3004400	5191500	NA	-2.94083	-2.08556	NA	NA	NA	-3.74934	-4.74559	-4.04087	NA	-4.10139
sp|Q9UBG0|MRC2_HUMAN	sp|Q9UBG0|MRC2_HUMAN	2	sp|Q9UBG0|MRC2_HUMAN C-type mannose receptor 2 OS=Homo sapiens OX=9606 GN=MRC2 PE=1 SV=2	-3.60969	-3.72223	sp|Q9UBG0|MRC2_HUMAN	-0.112537	-1.41227	1.18719	-3.67894	-0.18211	0.857563	0.997845	-4.60626	10	2782400	5257700	NA	1800700	NA	NA	NA	NA	12768000	NA	9844700	4275300	8490000	NA	14559000	4105000	NA	NA	12461000	701520	7916000	NA	6845400	-3.59829	-3.07674	NA	-4.60924	NA	NA	NA	NA	-3.02994	NA	-3.73424
sp|P54826|GAS1_HUMAN	sp|P54826|GAS1_HUMAN	2	sp|P54826|GAS1_HUMAN Growth arrest-specific protein 1 OS=Homo sapiens OX=9606 GN=GAS1 PE=2 SV=2	-3.59771	-2.66572	sp|P54826|GAS1_HUMAN	0.931987	-0.418966	2.28294	-3.00462	1.46454	0.162751	0.997845	-4.58565	12	NA	NA	NA	NA	NA	5399200	NA	7710100	13374000	NA	6478700	9135400	NA	NA	22196000	NA	2900700	3308600	39542000	5609100	NA	NA	37172000	NA	NA	NA	NA	NA	-3.93941	NA	-3.14302	-2.96381	NA	-4.34459
sp|Q9NVJ2|ARL8B_HUMAN;sp|Q96BM9|ARL8A_HUMAN	sp|Q9NVJ2|ARL8B_HUMAN	6	sp|Q9NVJ2|ARL8B_HUMAN ADP-ribosylation factor-like protein 8B OS=Homo sapiens OX=9606 GN=ARL8B PE=1 SV=1;sp|Q96BM9|ARL8A_HUMAN ADP-ribosylation factor-like protein 8A OS=Homo sapiens OX=9606 GN=ARL8A PE=1 SV=1	-3.59743	-2.36503	sp|Q9NVJ2|ARL8B_HUMAN	1.2324	-0.497698	2.9625	-2.91276	1.47455	0.154053	0.997845	-4.57787	5	475120	21891000	2616300	6173900	NA	788110	NA	9978400	13867000	NA	13818000	4176400	28192000	NA	13496000	NA	15128000	3791300	82319000	5872900	43279000	387750	79633000	-6.2026	-1.09916	-3.08557	-2.64388	NA	-6.8335	NA	-2.76287	-2.91219	NA	-3.23968
sp|P10912|GHR_HUMAN	sp|P10912|GHR_HUMAN	2	sp|P10912|GHR_HUMAN Growth hormone receptor OS=Homo sapiens OX=9606 GN=GHR PE=1 SV=1	-3.59585	-3.88095	sp|P10912|GHR_HUMAN	-0.285098	-1.64003	1.06983	-3.77403	-0.437935	0.665963	0.997845	-4.60639	7	NA	2742100	NA	1123100	NA	NA	10603000	NA	8438500	4289700	12871000	1785100	3009500	NA	6230300	18832000	1126100	NA	23002000	1631400	6327300	6078300	3600600	NA	-3.97926	NA	-5.36224	NA	NA	-2.20329	NA	-3.62058	-3.06648	-3.34325
sp|P23381|SYWC_HUMAN	sp|P23381|SYWC_HUMAN	2	sp|P23381|SYWC_HUMAN Tryptophan--tRNA ligase, cytoplasmic OS=Homo sapiens OX=9606 GN=WARS PE=1 SV=2	-3.58253	-3.50025	sp|P23381|SYWC_HUMAN	0.0822818	-1.14033	1.30489	-3.53017	0.142872	0.888206	0.997845	-4.60448	12	NA	NA	NA	NA	NA	8649500	3047100	8311200	NA	1912200	NA	4345900	14966000	NA	7575300	6317200	NA	NA	10190000	NA	2469600	2917900	NA	NA	NA	NA	NA	NA	-3.23069	-3.88041	-3.03236	NA	-4.18668	NA
sp|Q14764|MVP_HUMAN	sp|Q14764|MVP_HUMAN	11	sp|Q14764|MVP_HUMAN Major vault protein OS=Homo sapiens OX=9606 GN=MVP PE=1 SV=4	-3.58009	-3.15143	sp|Q14764|MVP_HUMAN	0.428663	-1.12749	1.98482	-3.33192	0.568874	0.574787	0.997845	-4.60674	4	987510	1020100	NA	5575900	NA	41124000	1706800	14784000	NA	850610	25948000	33015000	4938900	NA	48521000	1050900	24876000	1687500	18778000	4760900	8530200	1511400	3475100	-5.1246	-5.35019	NA	-2.80638	NA	-0.885944	-4.65992	-2.18338	NA	-5.30978	-2.32052
sp|P05997|CO5A2_HUMAN	sp|P05997|CO5A2_HUMAN	3	sp|P05997|CO5A2_HUMAN Collagen alpha-2(V) chain OS=Homo sapiens OX=9606 GN=COL5A2 PE=1 SV=3	-3.56696	-3.46754	sp|P05997|CO5A2_HUMAN	0.0994165	-1.27586	1.47469	-3.51463	0.149287	0.882589	0.997845	-4.61237	4	11385000	2895500	3591700	2208900	NA	1783100	2243900	2911500	19172000	5218500	NA	7199400	2708800	NA	5889900	10768000	4928500	1289700	4171000	30226000	22749000	NA	2826700	-1.52225	-3.90379	-2.67221	-4.28334	NA	-5.60559	-4.29194	-4.57856	-2.45019	-2.79474	NA
sp|P54920|SNAA_HUMAN	sp|P54920|SNAA_HUMAN	4	sp|P54920|SNAA_HUMAN Alpha-soluble NSF attachment protein OS=Homo sapiens OX=9606 GN=NAPA PE=1 SV=3	-3.56122	-2.65696	sp|P54920|SNAA_HUMAN	0.904261	-0.540752	2.34927	-3.06798	1.32847	0.202978	0.997845	-4.58824	12	NA	NA	NA	8575100	NA	NA	4358700	2734400	13304000	NA	5273100	10035000	NA	NA	NA	NA	NA	2220700	67762000	9520200	8649700	NA	18178000	NA	NA	NA	-2.11985	NA	NA	-3.39893	-4.67107	-2.9713	NA	-4.64494
sp|P62820|RAB1A_HUMAN	sp|P62820|RAB1A_HUMAN	9	sp|P62820|RAB1A_HUMAN Ras-related protein Rab-1A OS=Homo sapiens OX=9606 GN=RAB1A PE=1 SV=3	-3.54669	-3.92329	sp|P62820|RAB1A_HUMAN	-0.376605	-1.22071	0.467503	-3.73499	-0.923562	0.365417	0.997845	-4.59773	5	NA	2674900	1853200	7915400	NA	5286800	3877700	1938100	13552000	3929200	13398000	3839600	5434100	NA	3862700	2757300	1998200	NA	6765800	NA	8419800	1665200	11668000	NA	-4.01366	-3.53544	-2.24754	NA	-3.97105	-3.5562	-5.17845	-2.94496	-3.18818	-3.28471
sp|P84074|HPCA_HUMAN;sp|P61601|NCALD_HUMAN;sp|P37235|HPCL1_HUMAN	sp|P84074|HPCA_HUMAN	2	sp|P84074|HPCA_HUMAN Neuron-specific calcium-binding protein hippocalcin OS=Homo sapiens OX=9606 GN=HPCA PE=1 SV=2;sp|P61601|NCALD_HUMAN Neurocalcin-delta OS=Homo sapiens OX=9606 GN=NCALD PE=1 SV=2;sp|P37235|HPCL1_HUMAN Hippocalcin-like protein 1 OS=Homo s	-3.53474	-4.42752	sp|P84074|HPCA_HUMAN	-0.892776	-2.00355	0.218002	-4.03693	-1.67281	0.109393	0.997845	-4.5723	7	NA	4805200	NA	11796000	NA	5130300	1360200	3548600	6184500	NA	21447000	NA	5266200	NA	4503100	NA	1955100	976280	5268200	4809000	2582800	587670	11484000	NA	-3.20151	NA	-1.61119	NA	-4.01624	-4.96522	-4.28687	-4.06377	NA	-2.59842
sp|Q9BRG1|VPS25_HUMAN	sp|Q9BRG1|VPS25_HUMAN	4	sp|Q9BRG1|VPS25_HUMAN Vacuolar protein-sorting-associated protein 25 OS=Homo sapiens OX=9606 GN=VPS25 PE=1 SV=1	-3.51584	-3.41161	sp|Q9BRG1|VPS25_HUMAN	0.104237	-0.81835	1.02682	-3.47024	0.235151	0.816399	0.997845	-4.60899	7	NA	7970400	1145100	2710000	NA	6379900	2380500	11380000	5437000	2856400	20361000	12121000	9241800	NA	5157900	NA	NA	NA	18755000	NA	2785200	2081700	13630000	NA	-2.49993	-4.16348	-3.95722	NA	-3.6884	-4.21246	-2.56913	-4.24749	-3.63028	-2.67422
sp|P02794|FRIH_HUMAN	sp|P02794|FRIH_HUMAN	6	sp|P02794|FRIH_HUMAN Ferritin heavy chain OS=Homo sapiens OX=9606 GN=FTH1 PE=1 SV=2	-3.51497	-2.381	sp|P02794|FRIH_HUMAN	1.13397	-0.0334	2.30134	-3.06138	2.02808	0.0562732	0.997845	-4.56096	8	3927300	NA	2174700	2221700	NA	11061000	2100300	1773300	9374300	10320000	15499000	6023700	9634700	NA	43442000	NA	NA	NA	23434000	15732000	9901100	NA	NA	-3.09049	NA	-3.32674	-4.27412	NA	-2.86084	-4.38089	-5.30944	-3.47059	-1.84936	-3.07222
sp|Q8NC51|PAIRB_HUMAN	sp|Q8NC51|PAIRB_HUMAN	4	sp|Q8NC51|PAIRB_HUMAN Plasminogen activator inhibitor 1 RNA-binding protein OS=Homo sapiens OX=9606 GN=SERBP1 PE=1 SV=2	-3.5148	-5.02737	sp|Q8NC51|PAIRB_HUMAN	-1.51257	-3.16682	0.141677	-4.64923	-1.93153	0.070542	0.997845	-4.57642	11	NA	752110	NA	NA	NA	15356000	NA	12727000	NA	NA	NA	1044800	5173900	230800	2852200	NA	3208100	722850	5501600	NA	NA	1103300	2724400	NA	-5.77273	NA	NA	NA	-2.36743	NA	-2.40423	NA	NA	NA
sp|Q9BQI0|AIF1L_HUMAN	sp|Q9BQI0|AIF1L_HUMAN	3	sp|Q9BQI0|AIF1L_HUMAN Allograft inflammatory factor 1-like OS=Homo sapiens OX=9606 GN=AIF1L PE=1 SV=1	-3.51414	-2.88436	sp|Q9BQI0|AIF1L_HUMAN	0.629783	-0.481133	1.7407	-3.09428	1.18359	0.250641	0.997845	-4.59065	8	NA	3774400	NA	2243800	NA	11627000	NA	9113900	NA	2044600	NA	18625000	11288000	NA	7260100	1737600	4963200	9191000	44545000	4949000	3147700	NA	25079000	NA	-3.53627	NA	-4.25833	NA	-2.78578	NA	-2.89645	NA	-4.09386	NA
sp|Q8N357|S35F6_HUMAN	sp|Q8N357|S35F6_HUMAN	2	sp|Q8N357|S35F6_HUMAN Solute carrier family 35 member F6 OS=Homo sapiens OX=9606 GN=SLC35F6 PE=1 SV=1	-3.51198	-2.6023	sp|Q8N357|S35F6_HUMAN	0.90968	0.00724848	1.81211	-3.01165	2.07725	0.0483233	0.997845	-4.5442	3	3522000	NA	2276500	3133000	1785500	3682100	NA	10476000	7673700	6102100	9465300	8997900	19149000	NA	4370500	4159800	4781600	5462100	30650000	9657100	53736000	2863400	25001000	-3.25098	NA	-3.26706	-3.72587	-4.03216	-4.51506	NA	-2.69114	-3.75607	-2.57787	-3.79157
sp|P28676|GRAN_HUMAN	sp|P28676|GRAN_HUMAN	3	sp|P28676|GRAN_HUMAN Grancalcin OS=Homo sapiens OX=9606 GN=GCA PE=1 SV=2	-3.49997	-3.25346	sp|P28676|GRAN_HUMAN	0.246512	-1.47081	1.96383	-3.37671	0.30323	0.765454	0.997845	-4.60529	11	NA	NA	NA	3054600	NA	8791300	NA	3757600	3500800	2512000	58247000	2596500	5455800	NA	NA	NA	30164000	NA	8961700	9421700	NA	NA	6096700	NA	NA	NA	-3.76629	NA	-3.20623	NA	-4.20251	-4.87534	-3.80842	-1.14101
sp|O60613|SEP15_HUMAN	sp|O60613|SEP15_HUMAN	2	sp|O60613|SEP15_HUMAN Selenoprotein F OS=Homo sapiens OX=9606 GN=SELENOF PE=1 SV=4	-3.49211	-3.67887	sp|O60613|SEP15_HUMAN	-0.186764	-1.36235	0.988824	-3.60704	-0.33414	0.742195	0.997845	-4.60532	10	NA	NA	NA	6136200	NA	4350400	NA	6874400	6394000	NA	14061000	11276000	NA	NA	2433700	NA	1723300	9610200	19018000	3222700	2515600	NA	8865900	NA	NA	NA	-2.65365	NA	-4.26423	NA	-3.31214	-4.01626	NA	-3.21425
sp|P13866|SC5A1_HUMAN	sp|P13866|SC5A1_HUMAN	2	sp|P13866|SC5A1_HUMAN Sodium/glucose cotransporter 1 OS=Homo sapiens OX=9606 GN=SLC5A1 PE=1 SV=1	-3.48906	-2.77163	sp|P13866|SC5A1_HUMAN	0.717425	-0.450077	1.88493	-3.03251	1.30452	0.210826	0.997845	-4.5892	12	2119900	NA	NA	4562400	NA	7234900	NA	NA	NA	NA	12974000	14600000	7205100	NA	8772700	NA	10787000	8283900	15458000	5885300	NA	NA	NA	-3.99899	NA	NA	-3.12636	NA	-3.49926	NA	NA	NA	NA	-3.33162
sp|Q8TER5|ARH40_HUMAN	sp|Q8TER5|ARH40_HUMAN	2	sp|Q8TER5|ARH40_HUMAN Rho guanine nucleotide exchange factor 40 OS=Homo sapiens OX=9606 GN=ARHGEF40 PE=1 SV=3	-3.48129	-4.06974	sp|Q8TER5|ARH40_HUMAN	-0.588445	-1.60726	0.430372	-3.78953	-1.18784	0.245747	0.997845	-4.58802	2	1784000	1709200	1236600	6690100	NA	2614800	3625700	16589000	11402000	2518200	40814000	6278300	6795300	423140	1641900	415090	NA	3695000	19767000	2280500	2468700	4991700	16587000	-4.25317	-4.63462	-4.06319	-2.5158	NA	-5.02984	-3.64658	-2.01358	-3.19132	-3.805	-1.65983
sp|Q9UHI5|LAT2_HUMAN	sp|Q9UHI5|LAT2_HUMAN	3	sp|Q9UHI5|LAT2_HUMAN Large neutral amino acids transporter small subunit 2 OS=Homo sapiens OX=9606 GN=SLC7A8 PE=1 SV=1	-3.47028	-3.27892	sp|Q9UHI5|LAT2_HUMAN	0.191356	-1.71174	2.09445	-3.35865	0.212407	0.834357	0.997845	-4.60554	11	NA	9616900	NA	25874000	NA	2031200	3369900	1457200	NA	NA	NA	11256000	14921000	NA	4117900	1566500	3935700	NA	NA	22902000	NA	1069800	NA	NA	-2.23957	NA	-0.358311	NA	-5.40967	-3.74498	-5.59884	NA	NA	NA
sp|Q96FV2|SCRN2_HUMAN	sp|Q96FV2|SCRN2_HUMAN	3	sp|Q96FV2|SCRN2_HUMAN Secernin-2 OS=Homo sapiens OX=9606 GN=SCRN2 PE=1 SV=3	-3.45688	-2.80206	sp|Q96FV2|SCRN2_HUMAN	0.654822	-0.616748	1.92639	-3.09309	1.06601	0.297614	0.997845	-4.59326	5	NA	1088700	751800	5175700	NA	17929000	2104000	NA	22141000	2096800	33663000	19691000	14693000	NA	8858100	20308000	NA	3276900	5573800	1799400	25620000	10632000	13295000	NA	-5.25996	-4.7124	-2.92518	NA	-2.13445	-4.37852	NA	-2.24485	-4.0589	-1.94081
sp|P25815|S100P_HUMAN	sp|P25815|S100P_HUMAN	2	sp|P25815|S100P_HUMAN Protein S100-P OS=Homo sapiens OX=9606 GN=S100P PE=1 SV=2	-3.45672	-3.46977	sp|P25815|S100P_HUMAN	-0.0130553	-1.72677	1.70066	-3.46286	-0.0158106	0.98753	0.997845	-4.61092	6	30025000	NA	2384800	914250	NA	4000900	1210500	2180900	6476000	16827000	24007000	NA	17791000	1825000	3795100	17153000	14326000	NA	1980500	2060200	NA	NA	3591500	-0.0934055	NA	-3.20643	-5.69041	NA	-4.39018	-5.12204	-5.00446	-3.99809	-1.17152	-2.43393
sp|Q99832|TCPH_HUMAN	sp|Q99832|TCPH_HUMAN	4	sp|Q99832|TCPH_HUMAN T-complex protein 1 subunit eta OS=Homo sapiens OX=9606 GN=CCT7 PE=1 SV=2	-3.45582	-2.96396	sp|Q99832|TCPH_HUMAN	0.491861	-0.733194	1.71692	-3.18256	0.831122	0.414552	0.997845	-4.60028	5	831260	886690	NA	2451500	NA	42084000	1822000	13468000	14904000	NA	31170000	16467000	8550200	NA	20836000	1337700	6921800	4510700	15910000	9390100	6592700	NA	10728000	-5.37839	-5.54451	NA	-4.11712	NA	-0.85124	-4.57207	-2.32081	-2.80933	NA	-2.05305
sp|Q99436|PSB7_HUMAN	sp|Q99436|PSB7_HUMAN	3	sp|Q99436|PSB7_HUMAN Proteasome subunit beta type-7 OS=Homo sapiens OX=9606 GN=PSMB7 PE=1 SV=1	-3.44177	-4.22651	sp|Q99436|PSB7_HUMAN	-0.784739	-1.97468	0.405204	-3.89954	-1.39311	0.181826	0.997845	-4.58609	11	4747500	NA	NA	NA	NA	5827500	NA	16252000	NA	1970800	6303500	4494600	3007000	NA	7431200	3228100	NA	1485700	8914000	NA	NA	NA	4576800	-2.81103	NA	NA	NA	NA	-3.8246	NA	-2.04383	NA	-4.14483	-4.38458
sp|P20339|RAB5A_HUMAN	sp|P20339|RAB5A_HUMAN	7	sp|P20339|RAB5A_HUMAN Ras-related protein Rab-5A OS=Homo sapiens OX=9606 GN=RAB5A PE=1 SV=2	-3.43559	-3.66679	sp|P20339|RAB5A_HUMAN	-0.231204	-1.75663	1.29423	-3.56564	-0.315453	0.755572	0.997845	-4.60833	7	5510100	904080	NA	14913000	NA	5951500	NA	1576100	8688100	NA	35883000	14234000	16331000	NA	690550	NA	1713800	3386400	20779000	8883500	1777200	NA	12660000	-2.59154	-5.51758	NA	-1.2372	NA	-3.79294	NA	-5.48322	-3.579	NA	-1.84765
sp|P28072|PSB6_HUMAN	sp|P28072|PSB6_HUMAN	3	sp|P28072|PSB6_HUMAN Proteasome subunit beta type-6 OS=Homo sapiens OX=9606 GN=PSMB6 PE=1 SV=4	-3.43189	-3.42964	sp|P28072|PSB6_HUMAN	0.00225358	-1.13191	1.13642	-3.43069	0.00414849	0.996732	0.997845	-4.60908	8	11144000	NA	NA	1653100	NA	7885700	NA	5422600	6759500	6066500	7305800	5169900	3565400	NA	19242000	2450000	5382300	NA	23435000	NA	2973600	NA	9166600	-1.55377	NA	NA	-4.74565	NA	-3.36972	NA	-3.66183	-3.93698	-2.58598	-4.16932
sp|P21283|VATC1_HUMAN	sp|P21283|VATC1_HUMAN	3	sp|P21283|VATC1_HUMAN V-type proton ATPase subunit C 1 OS=Homo sapiens OX=9606 GN=ATP6V1C1 PE=1 SV=4	-3.42245	-3.17031	sp|P21283|VATC1_HUMAN	0.25214	-1.57047	2.07475	-3.29638	0.289837	0.775126	0.997845	-4.60708	9	6076700	16984000	20199000	3426600	NA	NA	NA	2799500	1489900	NA	3304900	14551000	26214000	NA	8189400	4974400	NA	NA	10181000	758210	NA	NA	22788000	-2.44732	-1.45104	-0.419253	-3.58299	NA	NA	NA	-4.63639	-6.09369	NA	-5.32646
sp|P00439|PH4H_HUMAN	sp|P00439|PH4H_HUMAN	4	sp|P00439|PH4H_HUMAN Phenylalanine-4-hydroxylase OS=Homo sapiens OX=9606 GN=PAH PE=1 SV=1	-3.40107	-3.30003	sp|P00439|PH4H_HUMAN	0.101048	-0.925371	1.12747	-3.34758	0.204316	0.840009	0.997845	-4.61025	6	NA	2369200	951030	7052500	NA	14195000	NA	7373200	8665700	3211500	12010000	15824000	3858900	NA	11194000	NA	2514700	9612400	NA	7613900	1734800	8820600	5927600	NA	-4.18191	-4.40573	-2.43166	NA	-2.48566	NA	-3.20888	-3.58268	-3.46782	-3.44424
sp|P60660|MYL6_HUMAN	sp|P60660|MYL6_HUMAN	5	sp|P60660|MYL6_HUMAN Myosin light polypeptide 6 OS=Homo sapiens OX=9606 GN=MYL6 PE=1 SV=2	-3.38879	-2.98618	sp|P60660|MYL6_HUMAN	0.402615	-1.17137	1.9766	-3.10121	0.535912	0.598328	0.997845	-4.60268	9	NA	1854500	2663600	NA	NA	NA	NA	10767000	10413000	NA	NA	3103300	23514000	NA	2736300	7147100	13039000	8040500	79343000	5954000	2056400	NA	8295600	NA	-4.5215	-3.0622	NA	NA	NA	NA	-2.65075	-3.32072	NA	NA
sp|P28161|GSTM2_HUMAN	sp|P28161|GSTM2_HUMAN	5	sp|P28161|GSTM2_HUMAN Glutathione S-transferase Mu 2 OS=Homo sapiens OX=9606 GN=GSTM2 PE=1 SV=2	-3.37495	-3.41416	sp|P28161|GSTM2_HUMAN	-0.0392038	-0.913711	0.835303	-3.39456	-0.0927989	0.926877	0.997845	-4.61175	5	2815000	4056300	4158800	NA	NA	2024500	4705000	8701600	15933000	3117200	16540000	8343200	6545500	NA	8576700	1576000	NA	2756800	30658000	NA	5069800	3268500	13097000	-3.58113	-3.43641	-2.48096	NA	NA	-5.41464	-3.2961	-2.9647	-2.71412	-3.50914	-2.97739
sp|Q06828|FMOD_HUMAN	sp|Q06828|FMOD_HUMAN	4	sp|Q06828|FMOD_HUMAN Fibromodulin OS=Homo sapiens OX=9606 GN=FMOD PE=1 SV=2	-3.37115	-2.69794	sp|Q06828|FMOD_HUMAN	0.673211	-0.384319	1.73074	-3.00088	1.31181	0.201633	0.997845	-4.58323	3	4851500	1319300	1842700	5629400	NA	3247300	10525000	NA	6418600	6634700	18127000	13582000	24365000	NA	8226100	7283300	2836400	5959900	166760000	8270200	4190000	1856300	12901000	-2.7791	-4.9936	-3.54285	-2.79115	NA	-4.70404	-2.21322	NA	-4.01078	-2.46185	-2.84375
sp|O95084|PRS23_HUMAN	sp|O95084|PRS23_HUMAN	3	sp|O95084|PRS23_HUMAN Serine protease 23 OS=Homo sapiens OX=9606 GN=PRSS23 PE=1 SV=1	-3.36079	-3.06987	sp|O95084|PRS23_HUMAN	0.290923	-1.06219	1.64404	-3.2021	0.456432	0.65432	0.997845	-4.60314	12	NA	NA	NA	2802800	NA	20571000	NA	12949000	5647500	NA	6234400	7788300	NA	NA	3669500	NA	NA	7591600	34251000	8908700	4585100	NA	NA	NA	NA	NA	-3.90352	NA	-1.92772	NA	-2.37874	-4.19331	NA	-4.40065
sp|P26447|S10A4_HUMAN	sp|P26447|S10A4_HUMAN	4	sp|P26447|S10A4_HUMAN Protein S100-A4 OS=Homo sapiens OX=9606 GN=S100A4 PE=1 SV=1	-3.35728	-3.46919	sp|P26447|S10A4_HUMAN	-0.111909	-1.5392	1.31538	-3.40391	-0.16563	0.870434	0.997845	-4.60575	11	NA	NA	5478900	3108500	2359600	4462200	NA	2814000	20764000	NA	18524000	5734300	NA	NA	NA	2404000	15188000	NA	NA	3405000	NA	1300400	NA	NA	NA	-2.12133	-3.73839	-3.63781	-4.22607	NA	-4.62877	-2.33643	NA	-2.81214
sp|P13861|KAP2_HUMAN	sp|P13861|KAP2_HUMAN	7	sp|P13861|KAP2_HUMAN cAMP-dependent protein kinase type II-alpha regulatory subunit OS=Homo sapiens OX=9606 GN=PRKAR2A PE=1 SV=2	-3.35525	-2.971	sp|P13861|KAP2_HUMAN	0.384252	-1.76389	2.5324	-3.09908	0.377867	0.710282	0.997845	-4.60364	11	1436200	NA	12944000	NA	5017600	2217200	NA	NA	NA	NA	NA	12633000	22901000	NA	3236800	NA	NA	11228000	152490000	2951700	878440	NA	13836000	-4.5727	NA	-0.999776	NA	-2.57061	-5.2779	NA	NA	NA	NA	NA
sp|P98082|DAB2_HUMAN	sp|P98082|DAB2_HUMAN	2	sp|P98082|DAB2_HUMAN Disabled homolog 2 OS=Homo sapiens OX=9606 GN=DAB2 PE=1 SV=3	-3.35048	-3.00316	sp|P98082|DAB2_HUMAN	0.347317	-0.793126	1.48776	-3.12721	0.638052	0.531165	0.997845	-4.60217	9	NA	NA	NA	7019700	NA	12657000	NA	3925100	NA	3519400	7272100	7800100	NA	NA	13028000	16747000	4540300	NA	22438000	6409700	4534200	1327500	13558000	NA	NA	NA	-2.43909	NA	-2.65813	NA	-4.13822	NA	-3.34089	-4.17607
sp|P17655|CAN2_HUMAN	sp|P17655|CAN2_HUMAN	3	sp|P17655|CAN2_HUMAN Calpain-2 catalytic subunit OS=Homo sapiens OX=9606 GN=CAPN2 PE=1 SV=6	-3.34883	-2.78384	sp|P17655|CAN2_HUMAN	0.564991	-0.33148	1.46146	-3.06633	1.31171	0.203963	0.997845	-4.58552	7	5648600	3014400	1341300	1491700	NA	14033000	NA	14299000	6935600	NA	17619000	10313000	10625000	NA	11107000	NA	NA	8599700	24875000	7434400	8158200	NA	11517000	-2.55496	-3.848	-3.95717	-4.90952	NA	-2.50293	NA	-2.23255	-3.9003	NA	-2.88521
sp|P03952|KLKB1_HUMAN	sp|P03952|KLKB1_HUMAN	13	sp|P03952|KLKB1_HUMAN Plasma kallikrein OS=Homo sapiens OX=9606 GN=KLKB1 PE=1 SV=1	-3.34028	-4.37482	sp|P03952|KLKB1_HUMAN	-1.03454	-2.95402	0.884949	-3.82307	-1.12526	0.273983	0.997845	-4.59185	8	6996900	20246000	NA	3913900	NA	734900	1177600	23989000	7295800	NA	22808000	2504800	NA	NA	2383800	2757500	22872000	NA	2052600	4601200	NA	NA	1121800	-2.23956	-1.20747	NA	-3.3709	NA	-6.93863	-5.1591	-1.46986	-3.82809	NA	-2.50867
sp|P02452|CO1A1_HUMAN	sp|P02452|CO1A1_HUMAN	2	sp|P02452|CO1A1_HUMAN Collagen alpha-1(I) chain OS=Homo sapiens OX=9606 GN=COL1A1 PE=1 SV=5	-3.33828	-2.9715	sp|P02452|CO1A1_HUMAN	0.366779	-0.833808	1.56737	-3.11257	0.642543	0.528745	0.997845	-4.60179	10	NA	5594700	NA	NA	NA	NA	9334000	5418900	12390000	1429100	NA	NA	8301300	NA	11367000	NA	3599800	7761200	12953000	NA	15426000	1399600	28895000	NA	-2.9906	NA	NA	NA	NA	-2.37474	-3.66283	-3.0728	-4.59042	NA
sp|Q8N3R9|MPP5_HUMAN	sp|Q8N3R9|MPP5_HUMAN	6	sp|Q8N3R9|MPP5_HUMAN MAGUK p55 subfamily member 5 OS=Homo sapiens OX=9606 GN=MPP5 PE=1 SV=3	-3.33792	-2.94913	sp|Q8N3R9|MPP5_HUMAN	0.388795	-0.790387	1.56798	-3.13209	0.684289	0.501028	0.997845	-4.60346	6	2555800	17064000	NA	6367600	NA	12226000	NA	6638100	2739800	2391900	9635400	15314000	12942000	NA	8207400	1019000	1516400	15249000	48555000	5401700	NA	NA	18793000	-3.72346	-1.44453	NA	-2.59461	NA	-2.71024	NA	-3.3637	-5.2249	-3.87634	-3.76559
sp|Q16348|S15A2_HUMAN	sp|Q16348|S15A2_HUMAN	3	sp|Q16348|S15A2_HUMAN Solute carrier family 15 member 2 OS=Homo sapiens OX=9606 GN=SLC15A2 PE=1 SV=2	-3.32942	-3.11841	sp|Q16348|S15A2_HUMAN	0.211016	-0.875885	1.29792	-3.2053	0.402926	0.69094	0.997845	-4.60794	6	2958300	8087000	NA	5232300	NA	8876600	NA	NA	3901000	2798000	18189000	14907000	10943000	NA	3188500	1195200	NA	14511000	6362800	13203000	4968300	7891900	15763000	-3.50797	-2.47979	NA	-2.90783	NA	-3.19171	NA	NA	-4.72097	-3.65892	-2.83877
sp|Q9P2R3|ANFY1_HUMAN	sp|Q9P2R3|ANFY1_HUMAN	4	sp|Q9P2R3|ANFY1_HUMAN Rabankyrin-5 OS=Homo sapiens OX=9606 GN=ANKFY1 PE=1 SV=2	-3.32933	-4.6063	sp|Q9P2R3|ANFY1_HUMAN	-1.27697	-2.89198	0.33804	-4.14195	-1.67856	0.112994	0.997845	-4.58058	12	NA	NA	NA	8928300	766950	NA	NA	6736300	NA	NA	20110000	2283500	2918400	NA	1486000	NA	4966900	690670	NA	4038500	NA	NA	7575100	NA	NA	NA	-2.05547	-5.22747	NA	NA	-3.34205	NA	NA	-2.69231
sp|P30153|2AAA_HUMAN	sp|P30153|2AAA_HUMAN	5	sp|P30153|2AAA_HUMAN Serine/threonine-protein phosphatase 2A 65 kDa regulatory subunit A alpha isoform OS=Homo sapiens OX=9606 GN=PPP2R1A PE=1 SV=4	-3.31619	-2.50541	sp|P30153|2AAA_HUMAN	0.810786	-0.407676	2.02925	-2.93782	1.38927	0.180234	0.997845	-4.58362	8	7101800	10295000	NA	4499400	NA	14493000	2201400	10688000	2227300	NA	7851100	20154000	11804000	NA	5864800	NA	NA	14135000	67749000	5985900	NA	NA	9735900	-2.21763	-2.14511	NA	-3.14854	NA	-2.45442	-4.31766	-2.66161	-5.52026	NA	-4.06432
sp|P12814|ACTN1_HUMAN	sp|P12814|ACTN1_HUMAN	27	sp|P12814|ACTN1_HUMAN Alpha-actinin-1 OS=Homo sapiens OX=9606 GN=ACTN1 PE=1 SV=2	-3.31479	-3.13784	sp|P12814|ACTN1_HUMAN	0.176955	-2.03854	2.39245	-3.20219	0.16956	0.867518	0.997845	-4.60439	12	NA	NA	NA	NA	NA	4391000	NA	2029300	NA	8013000	39757000	NA	2494700	NA	2554600	3137000	56858000	NA	34913000	5437500	NA	NA	6587600	NA	NA	NA	NA	NA	-4.25026	NA	-5.11067	NA	-2.20015	-1.6981
sp|P17181|INAR1_HUMAN	sp|P17181|INAR1_HUMAN	3	sp|P17181|INAR1_HUMAN Interferon alpha/beta receptor 1 OS=Homo sapiens OX=9606 GN=IFNAR1 PE=1 SV=3	-3.31305	-2.80829	sp|P17181|INAR1_HUMAN	0.504761	-0.760936	1.77046	-2.96603	0.830019	0.415987	0.997845	-4.59911	7	2308100	6985100	NA	NA	NA	NA	NA	3667000	8072000	NA	30467000	5276000	2945800	NA	9973300	7738100	3837300	8626500	33074000	34075000	11292000	2075300	22380000	-3.87366	-2.68287	NA	NA	NA	NA	NA	-4.23849	-3.6839	NA	-2.08632
sp|Q15155|NOMO1_HUMAN;sp|P69849|NOMO3_HUMAN;sp|Q5JPE7|NOMO2_HUMAN	sp|Q15155|NOMO1_HUMAN	4	sp|Q15155|NOMO1_HUMAN Nodal modulator 1 OS=Homo sapiens OX=9606 GN=NOMO1 PE=1 SV=5;sp|P69849|NOMO3_HUMAN Nodal modulator 3 OS=Homo sapiens OX=9606 GN=NOMO3 PE=3 SV=2;sp|Q5JPE7|NOMO2_HUMAN Nodal modulator 2 OS=Homo sapiens OX=9606 GN=NOMO2 PE=1 SV=1	-3.30796	-3.62337	sp|Q15155|NOMO1_HUMAN	-0.315411	-1.35577	0.724946	-3.50071	-0.627585	0.536531	0.997845	-4.60473	5	5187400	NA	NA	3720600	NA	8390900	NA	12943000	22030000	1567900	5240900	11163000	3629600	NA	3792900	2183600	1933500	3047600	6097700	4330300	13697000	2422300	28818000	-2.68046	NA	NA	-3.45169	NA	-3.27634	NA	-2.37942	-2.25202	-4.46191	-4.65387
sp|Q08431|MFGM_HUMAN	sp|Q08431|MFGM_HUMAN	3	sp|Q08431|MFGM_HUMAN Lactadherin OS=Homo sapiens OX=9606 GN=MFGE8 PE=1 SV=3	-3.2837	-2.93805	sp|Q08431|MFGM_HUMAN	0.345646	-0.658768	1.35006	-3.11087	0.716227	0.481844	0.997845	-4.60234	7	6470300	1652900	NA	8346000	NA	11602000	5417700	3574400	7722600	NA	14674000	12701000	12267000	NA	4799600	NA	NA	3608700	NA	14632000	4227200	4483800	24193000	-2.35485	-4.68106	NA	-2.16305	NA	-2.78902	-3.1064	-4.27619	-3.74701	NA	-3.15201
sp|Q5TFQ8|SIRBL_HUMAN	sp|Q5TFQ8|SIRBL_HUMAN	12	sp|Q5TFQ8|SIRBL_HUMAN Signal-regulatory protein beta-1 isoform 3 OS=Homo sapiens OX=9606 GN=SIRPB1 PE=1 SV=1	-3.28185	-2.7535	sp|Q5TFQ8|SIRBL_HUMAN	0.528359	-1.20543	2.26215	-2.95671	0.64095	0.529756	0.997845	-4.60182	10	1495400	11046000	NA	NA	NA	15640000	NA	NA	NA	617880	38216000	15525000	NA	893000	NA	14420000	NA	21930000	7496900	NA	10739000	13672000	2991600	-4.51318	-2.04749	NA	NA	NA	-2.33987	NA	NA	NA	-5.75297	-1.75577
sp|Q8WY91|THAP4_HUMAN	sp|Q8WY91|THAP4_HUMAN	2	sp|Q8WY91|THAP4_HUMAN THAP domain-containing protein 4 OS=Homo sapiens OX=9606 GN=THAP4 PE=1 SV=2	-3.27787	-3.24756	sp|Q8WY91|THAP4_HUMAN	0.0303099	-1.26304	1.32366	-3.26155	0.0492902	0.961239	0.997845	-4.60719	10	NA	6586100	3505200	NA	NA	NA	4912400	6863900	8825400	NA	7715700	6432600	2485400	8313400	NA	3483500	NA	NA	14357000	NA	NA	2059000	20726000	NA	-2.76442	-2.70401	NA	NA	NA	-3.23808	-3.31439	-3.55664	NA	-4.08969
sp|Q86SF2|GALT7_HUMAN	sp|Q86SF2|GALT7_HUMAN	5	sp|Q86SF2|GALT7_HUMAN N-acetylgalactosaminyltransferase 7 OS=Homo sapiens OX=9606 GN=GALNT7 PE=1 SV=1	-3.26523	-2.94123	sp|Q86SF2|GALT7_HUMAN	0.323994	-0.794077	1.44206	-3.07464	0.601405	0.553794	0.997845	-4.60486	6	8081100	NA	2301900	2523600	NA	8734600	NA	NA	3568000	3821200	27898000	35971000	8644300	NA	5874100	NA	2824600	8261800	35038000	1681400	6653200	7367100	14087000	-2.02729	NA	-3.25259	-4.07089	NA	-3.21596	NA	NA	-4.84822	-3.22682	-2.21482
sp|Q86UX2|ITIH5_HUMAN	sp|Q86UX2|ITIH5_HUMAN	5	sp|Q86UX2|ITIH5_HUMAN Inter-alpha-trypsin inhibitor heavy chain H5 OS=Homo sapiens OX=9606 GN=ITIH5 PE=2 SV=2	-3.2541	-2.90846	sp|Q86UX2|ITIH5_HUMAN	0.34564	-0.878724	1.57	-3.05968	0.587551	0.563181	0.997845	-4.60467	7	1324600	NA	NA	4375500	2684700	11113000	NA	2866000	20173000	NA	42367000	14558000	3967200	NA	19430000	2880100	NA	2801900	37422000	3259700	8991300	NA	45832000	-4.69188	NA	NA	-3.19308	-3.45523	-2.85378	NA	-4.60178	-2.37761	NA	-1.60535
sp|Q6YHK3|CD109_HUMAN	sp|Q6YHK3|CD109_HUMAN	14	sp|Q6YHK3|CD109_HUMAN CD109 antigen OS=Homo sapiens OX=9606 GN=CD109 PE=1 SV=2	-3.21295	-2.48914	sp|Q6YHK3|CD109_HUMAN	0.72381	-0.836223	2.28384	-2.78718	0.96292	0.346183	0.997845	-4.5964	6	11517000	8293900	NA	NA	NA	5028900	NA	6672600	12973000	3841300	4392300	19296000	35889000	NA	9595700	NA	764930	12351000	439550000	5055100	5450000	3273300	13345000	-1.50526	-2.44477	NA	NA	NA	-4.04626	NA	-3.35606	-3.00723	-3.21955	-4.91154
sp|P80370|DLK1_HUMAN	sp|P80370|DLK1_HUMAN	2	sp|P80370|DLK1_HUMAN Protein delta homolog 1 OS=Homo sapiens OX=9606 GN=DLK1 PE=1 SV=3	-3.20059	-3.76973	sp|P80370|DLK1_HUMAN	-0.569143	-1.71877	0.580482	-3.43773	-1.04581	0.31053	0.997845	-4.59428	11	2832600	3930600	NA	14634000	NA	5390600	5033800	7098900	NA	NA	10267000	7149100	6292000	NA	6842800	NA	2630800	NA	NA	2388300	NA	NA	NA	-3.57195	-3.48005	NA	-1.26732	NA	-3.94181	-3.20525	-3.26477	NA	NA	-3.67297
sp|P62993|GRB2_HUMAN	sp|P62993|GRB2_HUMAN	4	sp|P62993|GRB2_HUMAN Growth factor receptor-bound protein 2 OS=Homo sapiens OX=9606 GN=GRB2 PE=1 SV=1	-3.19943	-3.06025	sp|P62993|GRB2_HUMAN	0.139178	-0.785664	1.06402	-3.12288	0.31011	0.759076	0.997845	-4.61174	3	NA	11647000	3166400	1515300	NA	4011400	4906800	8982600	9769500	4736300	27892000	10413000	6176800	546990	9198300	7875400	14814000	11371000	15609000	4545200	NA	2826500	7651100	NA	-1.97404	-2.83662	-4.88449	NA	-4.38624	-3.23962	-2.91785	-3.4117	-2.92916	-2.21513
sp|O14966|RAB7L_HUMAN;sp|P57729|RAB38_HUMAN;sp|Q13637|RAB32_HUMAN	sp|O14966|RAB7L_HUMAN	2	sp|O14966|RAB7L_HUMAN Ras-related protein Rab-7L1 OS=Homo sapiens OX=9606 GN=RAB29 PE=1 SV=1;sp|P57729|RAB38_HUMAN Ras-related protein Rab-38 OS=Homo sapiens OX=9606 GN=RAB38 PE=1 SV=1;sp|Q13637|RAB32_HUMAN Ras-related protein Rab-32 OS=Homo sapiens OX=960	-3.19382	-2.10109	sp|O14966|RAB7L_HUMAN	1.09273	-0.0169508	2.20241	-2.53818	2.05593	0.0532661	0.997845	-4.55987	8	5916600	14771000	NA	1230600	NA	9047400	NA	NA	8568700	NA	15700000	15835000	17741000	NA	5685300	NA	NA	13274000	53144000	11095000	24748000	7748300	24197000	-2.48666	-1.6446	NA	-5.21644	NA	-3.16305	NA	NA	-3.59874	NA	-3.05342
sp|P0DP25|CALM3_HUMAN;sp|P0DP24|CALM2_HUMAN;sp|P0DP23|CALM1_HUMAN	sp|P0DP25|CALM3_HUMAN	8	sp|P0DP25|CALM3_HUMAN Calmodulin-3 OS=Homo sapiens OX=9606 GN=CALM3 PE=1 SV=1;sp|P0DP24|CALM2_HUMAN Calmodulin-2 OS=Homo sapiens OX=9606 GN=CALM2 PE=1 SV=1;sp|P0DP23|CALM1_HUMAN Calmodulin-1 OS=Homo sapiens OX=9606 GN=CALM1 PE=1 SV=1	-3.18728	-1.94536	sp|P0DP25|CALM3_HUMAN	1.24192	-0.447645	2.93148	-2.47761	1.54001	0.140287	0.997845	-4.57982	9	76870000	7702000	1774100	1005300	NA	4277800	NA	NA	NA	NA	6038900	26113000	11984000	NA	38711000	10678000	10079000	NA	46547000	5488800	NA	NA	24795000	1.29175	-2.54742	-3.59235	-5.53898	NA	-4.28954	NA	NA	NA	NA	-4.44713
sp|O75019|LIRA1_HUMAN	sp|O75019|LIRA1_HUMAN	3	sp|O75019|LIRA1_HUMAN Leukocyte immunoglobulin-like receptor subfamily A member 1 OS=Homo sapiens OX=9606 GN=LILRA1 PE=2 SV=1	-3.17781	-3.62926	sp|O75019|LIRA1_HUMAN	-0.451451	-1.45274	0.549839	-3.45996	-0.938388	0.358853	0.997845	-4.59689	7	2469900	NA	NA	8177400	NA	11498000	5360000	NA	13300000	NA	7142400	8123500	4428700	NA	2991400	2905700	3179100	10164000	5429700	7413100	NA	4698600	5887300	-3.77383	NA	NA	-2.1956	NA	-2.80256	-3.1208	NA	-2.97172	NA	-4.20232
sp|P07320|CRGD_HUMAN	sp|P07320|CRGD_HUMAN	2	sp|P07320|CRGD_HUMAN Gamma-crystallin D OS=Homo sapiens OX=9606 GN=CRYGD PE=1 SV=3	-3.16747	-3.2493	sp|P07320|CRGD_HUMAN	-0.081827	-1.61518	1.45152	-3.21954	-0.113289	0.911235	0.997845	-4.60455	12	NA	NA	NA	7715300	NA	10747000	NA	3186900	NA	NA	15932000	12888000	3092700	NA	8659000	2428700	4712000	20973000	7272400	NA	NA	NA	NA	NA	NA	NA	-2.28838	NA	-2.90415	NA	-4.44533	NA	NA	-3.03203
sp|P61225|RAP2B_HUMAN;sp|Q9Y3L5|RAP2C_HUMAN;sp|P10114|RAP2A_HUMAN	sp|P61225|RAP2B_HUMAN	2	sp|P61225|RAP2B_HUMAN Ras-related protein Rap-2b OS=Homo sapiens OX=9606 GN=RAP2B PE=1 SV=1;sp|Q9Y3L5|RAP2C_HUMAN Ras-related protein Rap-2c OS=Homo sapiens OX=9606 GN=RAP2C PE=1 SV=1;sp|P10114|RAP2A_HUMAN Ras-related protein Rap-2a OS=Homo sapiens OX=9606	-3.16215	-2.97139	sp|P61225|RAP2B_HUMAN	0.19076	-0.778917	1.16044	-3.06677	0.415572	0.683006	0.997845	-4.60435	11	6632400	NA	NA	5003800	NA	7535200	NA	6554300	10801000	NA	10895000	11042000	9376900	NA	NA	NA	NA	9067500	NA	5092500	6855000	NA	11604000	-2.31839	NA	NA	-2.97906	NA	-3.4381	NA	-3.38242	-3.26855	NA	-3.58637
sp|Q99835|SMO_HUMAN	sp|Q99835|SMO_HUMAN	3	sp|Q99835|SMO_HUMAN Smoothened homolog OS=Homo sapiens OX=9606 GN=SMO PE=1 SV=1	-3.15179	-2.64858	sp|Q99835|SMO_HUMAN	0.50321	-0.684532	1.69095	-2.88694	0.874944	0.390375	0.997845	-4.59936	4	807890	13826000	488990	11881000	NA	7787600	NA	16025000	4728200	8627200	25628000	22576000	10563000	NA	10569000	2428900	NA	10710000	33032000	9394200	12478000	1229800	33614000	-5.42041	-1.73626	-5.27352	-1.59974	NA	-3.38855	NA	-2.06457	-4.4467	-2.09776	-2.33862
sp|P09958|FURIN_HUMAN	sp|P09958|FURIN_HUMAN	2	sp|P09958|FURIN_HUMAN Furin OS=Homo sapiens OX=9606 GN=FURIN PE=1 SV=2	-3.13142	-3.52184	sp|P09958|FURIN_HUMAN	-0.390421	-1.4077	0.626856	-3.35103	-0.798778	0.433478	0.997845	-4.60042	7	1865600	NA	NA	3201300	8399600	NA	5975100	2362900	34806000	NA	19481000	6887000	9026000	NA	10863000	3461000	NA	4934800	8885400	4727500	2604000	NA	9080600	-4.18727	NA	NA	-3.69147	-1.84181	NA	-2.97468	-4.88631	-1.59971	NA	-2.73866
sp|O75368|SH3L1_HUMAN	sp|O75368|SH3L1_HUMAN	2	sp|O75368|SH3L1_HUMAN SH3 domain-binding glutamic acid-rich-like protein OS=Homo sapiens OX=9606 GN=SH3BGRL PE=1 SV=1	-3.12699	-3.54872	sp|O75368|SH3L1_HUMAN	-0.421731	-1.44412	0.600657	-3.33785	-0.864219	0.398403	0.997845	-4.59843	9	2488300	4928500	NA	NA	1684900	NA	10248000	11462000	14399000	NA	14402000	9361300	5067600	NA	NA	8083800	NA	3115400	15204000	1909900	5554300	NA	NA	-3.7629	-3.16638	NA	NA	-4.11419	NA	-2.24909	-2.55854	-2.85849	NA	-3.1793
sp|Q9HBG4|VPP4_HUMAN	sp|Q9HBG4|VPP4_HUMAN	3	sp|Q9HBG4|VPP4_HUMAN V-type proton ATPase 116 kDa subunit a isoform 4 OS=Homo sapiens OX=9606 GN=ATP6V0A4 PE=1 SV=2	-3.12132	-3.4265	sp|Q9HBG4|VPP4_HUMAN	-0.305184	-1.42296	0.812593	-3.26004	-0.579612	0.570387	0.997845	-4.60181	12	NA	5891400	NA	NA	NA	4417200	NA	9590700	10134000	3734700	29602000	5873000	NA	NA	NA	NA	2619500	5484000	11812000	NA	NA	NA	13792000	NA	-2.91896	NA	NA	NA	-4.24131	NA	-2.82129	-3.35946	-3.25857	-2.12834
sp|Q9HCM3|K1549_HUMAN	sp|Q9HCM3|K1549_HUMAN	2	sp|Q9HCM3|K1549_HUMAN UPF0606 protein KIAA1549 OS=Homo sapiens OX=9606 GN=KIAA1549 PE=1 SV=4	-3.11295	-3.08728	sp|Q9HCM3|K1549_HUMAN	0.0256675	-1.63326	1.6846	-3.09828	0.032416	0.974483	0.997845	-4.60794	9	1920600	4538600	29920000	NA	NA	3983500	2814200	8718700	NA	NA	NA	6847300	3797500	27698000	6342700	NA	NA	3287500	NA	NA	5125600	3840500	11186000	-4.14446	-3.28065	0.0932941	NA	NA	-4.39673	-3.98735	-2.9618	NA	NA	NA
sp|Q9NZD2|GLTP_HUMAN	sp|Q9NZD2|GLTP_HUMAN	2	sp|Q9NZD2|GLTP_HUMAN Glycolipid transfer protein OS=Homo sapiens OX=9606 GN=GLTP PE=1 SV=3	-3.10968	-3.21203	sp|Q9NZD2|GLTP_HUMAN	-0.102352	-1.08617	0.881461	-3.16387	-0.215915	0.831068	0.997845	-4.61017	6	3354800	7688100	NA	2306500	1474400	21122000	NA	15251000	NA	6184300	8771000	9978700	17604000	NA	5028200	NA	NA	6828900	25588000	1888100	5948200	2797500	13807000	-3.32265	-2.54992	NA	-4.21437	-4.30297	-1.88797	NA	-2.13754	NA	-2.55932	-3.9027
sp|P20338|RAB4A_HUMAN	sp|P20338|RAB4A_HUMAN	3	sp|P20338|RAB4A_HUMAN Ras-related protein Rab-4A OS=Homo sapiens OX=9606 GN=RAB4A PE=1 SV=3	-3.10813	-2.82619	sp|P20338|RAB4A_HUMAN	0.281947	-0.617738	1.18163	-2.96716	0.643319	0.525499	0.997845	-4.60709	1	2620500	23728000	4507100	3809800	5345300	8408400	2717700	3089400	11018000	4058300	15606000	16086000	14293000	9838500	14569000	NA	2132900	4033600	11597000	3636900	8200100	9203800	10041000	-3.68662	-0.987444	-2.37604	-3.4139	-2.48112	-3.2732	-4.03428	-4.49114	-3.24018	-3.14336	-3.06218
sp|O15400|STX7_HUMAN	sp|O15400|STX7_HUMAN	4	sp|O15400|STX7_HUMAN Syntaxin-7 OS=Homo sapiens OX=9606 GN=STX7 PE=1 SV=4	-3.08934	-3.00957	sp|O15400|STX7_HUMAN	0.0797674	-0.977541	1.13708	-3.03616	0.157513	0.876442	0.997845	-4.60728	8	NA	7335000	NA	7462500	NA	10480000	NA	3821300	NA	NA	12634000	11806000	11195000	1977300	8044200	NA	12108000	4046400	25682000	3314700	3212600	NA	12084000	NA	-2.61511	NA	-2.34152	NA	-2.94198	NA	-4.17773	NA	NA	-3.37036
sp|P54652|HSP72_HUMAN	sp|P54652|HSP72_HUMAN	21	sp|P54652|HSP72_HUMAN Heat shock-related 70 kDa protein 2 OS=Homo sapiens OX=9606 GN=HSPA2 PE=1 SV=1	-3.08703	-2.96933	sp|P54652|HSP72_HUMAN	0.117696	-1.18978	1.42518	-3.02508	0.185901	0.854103	0.997845	-4.61214	4	19434000	4834000	2753800	9426500	NA	NA	3686400	12114000	26266000	686450	3708100	17411000	9694400	2482100	NA	NA	1509500	1668000	22383000	12718000	7594400	1553600	60923000	-0.73436	-3.19322	-3.01875	-1.96886	NA	NA	-3.62424	-2.47699	-2.0012	-5.60706	-5.15855
sp|Q9UJ72|ANX10_HUMAN	sp|Q9UJ72|ANX10_HUMAN	2	sp|Q9UJ72|ANX10_HUMAN Annexin A10 OS=Homo sapiens OX=9606 GN=ANXA10 PE=1 SV=3	-3.08399	-3.64679	sp|Q9UJ72|ANX10_HUMAN	-0.5628	-1.74724	0.621645	-3.38415	-0.992047	0.333188	0.997845	-4.59551	8	7568400	NA	4117800	1661400	2789700	24435000	NA	NA	6228700	NA	15112000	14752000	2294200	NA	NA	4458500	NA	NA	17156000	5870900	6168800	2027500	3764900	-2.12387	NA	-2.49389	-4.73767	-3.40096	-1.66885	NA	NA	-4.05361	NA	-3.1091
sp|A0A0G2JS06|LV539_HUMAN	sp|A0A0G2JS06|LV539_HUMAN	6	sp|A0A0G2JS06|LV539_HUMAN Immunoglobulin lambda variable 5-39 OS=Homo sapiens OX=9606 GN=IGLV5-39 PE=3 SV=1	-3.08044	-2.29402	sp|A0A0G2JS06|LV539_HUMAN	0.786411	-0.48683	2.05965	-2.6217	1.30474	0.209647	0.997845	-4.58832	11	NA	NA	5883100	2239200	1769100	NA	NA	NA	18592000	6124100	NA	12652000	29957000	NA	4727700	10618000	NA	NA	NA	17464000	13970000	NA	14853000	NA	NA	-2.02847	-4.26161	-4.04522	NA	NA	NA	-2.494	-2.57288	NA
zz|Y-FGCZCont00378|;CON__P02668;zz|Y-FGCZCont00118|	zz|Y-FGCZCont00378|	2	zz|Y-FGCZCont00378| P02668 SWISS-PROT:P02668 Kappa-casein [Contains: Casoxin C; Casoxin 6; Casoxin A; Casoxin B; Casoplatelin] - Bos taurus (Bovine).;;zz|Y-FGCZCont00118| zz|FGCZCont0117_P02668|CASK_BOVIN blastpHomologue_6.0e-139	-3.07807	-3.60256	zz|Y-FGCZCont00378|	-0.524489	-1.75827	0.709293	-3.30285	-0.890639	0.384423	0.997845	-4.59779	9	10231000	5893500	NA	9888200	5839200	6265800	3457800	NA	7367900	NA	5675200	21679000	NA	NA	3738400	NA	3085700	NA	NA	1911300	NA	2460600	9882600	-1.67972	-2.91847	NA	-1.89259	-2.35611	-3.71554	-3.71035	NA	-3.81407	NA	-4.53774
sp|P21217|FUT3_HUMAN;sp|Q11128|FUT5_HUMAN;sp|P51993|FUT6_HUMAN	sp|P21217|FUT3_HUMAN	4	sp|P21217|FUT3_HUMAN Galactoside 3(4)-L-fucosyltransferase OS=Homo sapiens OX=9606 GN=FUT3 PE=2 SV=1;sp|Q11128|FUT5_HUMAN Alpha-(1,3)-fucosyltransferase 5 OS=Homo sapiens OX=9606 GN=FUT5 PE=2 SV=1;sp|P51993|FUT6_HUMAN Alpha-(1,3)-fucosyltransferase 6 OS=Ho	-3.07783	-3.3292	sp|P21217|FUT3_HUMAN	-0.251372	-1.25917	0.756429	-3.23144	-0.516321	0.610618	0.997845	-4.60676	5	4074300	NA	NA	1767500	NA	21518000	3988500	6861600	16450000	NA	22823000	5248200	7288400	NA	8468500	8001100	1000500	10086000	15678000	3226200	8932400	8830400	6030900	-3.03635	NA	NA	-4.63892	NA	-1.86003	-3.51831	-3.31488	-2.66858	NA	-2.50771
sp|Q8WWI5|CTL1_HUMAN	sp|Q8WWI5|CTL1_HUMAN	2	sp|Q8WWI5|CTL1_HUMAN Choline transporter-like protein 1 OS=Homo sapiens OX=9606 GN=SLC44A1 PE=1 SV=1	-3.07635	-3.3982	sp|Q8WWI5|CTL1_HUMAN	-0.321848	-1.89362	1.24992	-3.33968	-0.434703	0.669684	0.997845	-4.60007	12	NA	NA	NA	NA	NA	NA	NA	4419400	NA	NA	28390000	5605700	9396100	NA	6046600	1542800	NA	2683300	25329000	5470300	9561400	NA	12353000	NA	NA	NA	NA	NA	NA	NA	-3.96338	NA	NA	-2.18932
sp|Q9UN72|PCDA7_HUMAN;sp|Q9Y5I0|PCDAD_HUMAN;sp|Q9Y5H8|PCDA3_HUMAN;sp|Q9Y5H6|PCDA8_HUMAN;sp|Q9UN75|PCDAC_HUMAN;sp|Q9Y5I1|PCDAB_HUMAN;sp|Q9Y5H5|PCDA9_HUMAN;sp|Q9UN74|PCDA4_HUMAN;sp|Q9Y5I2|PCDAA_HUMAN;sp|Q9Y5I3|PCDA1_HUMAN	sp|Q9UN72|PCDA7_HUMAN	4	sp|Q9UN72|PCDA7_HUMAN Protocadherin alpha-7 OS=Homo sapiens OX=9606 GN=PCDHA7 PE=2 SV=1;sp|Q9Y5I0|PCDAD_HUMAN Protocadherin alpha-13 OS=Homo sapiens OX=9606 GN=PCDHA13 PE=2 SV=1;sp|Q9Y5H8|PCDA3_HUMAN Protocadherin alpha-3 OS=Homo sapiens OX=9606 GN=PCDHA3	-3.0745	-2.61069	sp|Q9UN72|PCDA7_HUMAN	0.463805	-0.884794	1.8124	-2.78462	0.715788	0.482109	0.997845	-4.60189	7	NA	NA	NA	5518700	NA	5772200	7926200	1777600	43040000	NA	21603000	9921900	2829900	NA	5702200	4151200	NA	8359500	20093000	28972000	13743000	7428200	52148000	NA	NA	NA	-2.82283	NA	-3.83894	-2.59463	-5.30587	-1.29688	NA	-2.58785
sp|P12931|SRC_HUMAN	sp|P12931|SRC_HUMAN	4	sp|P12931|SRC_HUMAN Proto-oncogene tyrosine-protein kinase Src OS=Homo sapiens OX=9606 GN=SRC PE=1 SV=3	-3.05755	-2.38999	sp|P12931|SRC_HUMAN	0.667566	-0.620925	1.95606	-2.68668	1.07248	0.294759	0.997845	-4.59305	5	4400700	1918100	NA	16744000	NA	5712300	NA	6106300	6206100	3462000	54184000	32221000	7479100	NA	3866700	2682300	NA	21219000	51366000	29060000	4142900	3501800	52092000	-2.9228	-4.47475	NA	-1.05248	NA	-3.85463	NA	-3.48679	-4.0588	-3.36369	-1.24648
zz|Y-FGCZCont00197|;sp|P15559|NQO1_HUMAN	zz|Y-FGCZCont00197|	3	zz|Y-FGCZCont00197| zz|FGCZCont0196_P15559|NQO1_HUMAN blastpHomologue_0.0;sp|P15559|NQO1_HUMAN NAD(P)H dehydrogenase [quinone] 1 OS=Homo sapiens OX=9606 GN=NQO1 PE=1 SV=1	-3.04644	-2.87478	zz|Y-FGCZCont00197|	0.171657	-1.05637	1.39968	-2.96061	0.295285	0.77141	0.997845	-4.60535	11	5735800	9248700	NA	NA	NA	13566000	NA	13044000	6280500	NA	5868200	3515400	14040000	NA	8355600	6031800	NA	NA	29009000	NA	NA	NA	22531000	-2.53239	-2.2937	NA	NA	NA	-2.55383	NA	-2.36796	-4.0418	NA	-4.48896
sp|P61077|UB2D3_HUMAN;sp|P62837|UB2D2_HUMAN	sp|P61077|UB2D3_HUMAN	2	sp|P61077|UB2D3_HUMAN Ubiquitin-conjugating enzyme E2 D3 OS=Homo sapiens OX=9606 GN=UBE2D3 PE=1 SV=1;sp|P62837|UB2D2_HUMAN Ubiquitin-conjugating enzyme E2 D2 OS=Homo sapiens OX=9606 GN=UBE2D2 PE=1 SV=1	-3.04365	-2.69427	sp|P61077|UB2D3_HUMAN	0.349383	-0.589424	1.28819	-2.85552	0.782737	0.444113	0.997845	-4.59974	10	3829300	NA	NA	4348000	NA	15125000	NA	12861000	9213200	NA	10382000	11452000	10663000	NA	NA	NA	NA	6454300	22395000	7115000	6932000	NA	28246000	-3.12772	NA	NA	-3.20313	NA	-2.39023	NA	-2.38879	-3.49531	NA	-3.65673
sp|P34096|RNAS4_HUMAN	sp|P34096|RNAS4_HUMAN	2	sp|P34096|RNAS4_HUMAN Ribonuclease 4 OS=Homo sapiens OX=9606 GN=RNASE4 PE=1 SV=3	-3.0387	-1.86206	sp|P34096|RNAS4_HUMAN	1.17664	-0.44897	2.80224	-2.35233	1.52902	0.14495	0.997845	-4.58251	11	NA	NA	NA	NA	NA	NA	11528000	16632000	8471700	794140	30748000	21075000	34142000	NA	NA	NA	NA	4581500	136580000	NA	3768200	13915000	35896000	NA	NA	NA	NA	NA	NA	-2.09079	-2.00976	-3.61498	-5.40502	-2.07293
sp|Q96FL8|S47A1_HUMAN	sp|Q96FL8|S47A1_HUMAN	4	sp|Q96FL8|S47A1_HUMAN Multidrug and toxin extrusion protein 1 OS=Homo sapiens OX=9606 GN=SLC47A1 PE=1 SV=1	-3.031	-2.59171	sp|Q96FL8|S47A1_HUMAN	0.439284	-0.542454	1.42102	-2.81135	0.922069	0.365403	0.997845	-4.5981	3	7503400	12357000	3195700	5496800	NA	14820000	2320100	16626000	4326200	2455600	11277000	23691000	16274000	3109900	9299300	NA	6506400	2479500	36948000	24710000	NA	1892700	11301000	-2.13658	-1.89199	-2.82461	-2.82917	NA	-2.42086	-4.24703	-2.01029	-4.57342	-3.8399	-3.5361
sp|P04278|SHBG_HUMAN	sp|P04278|SHBG_HUMAN	6	sp|P04278|SHBG_HUMAN Sex hormone-binding globulin OS=Homo sapiens OX=9606 GN=SHBG PE=1 SV=2	-3.0303	-3.44744	sp|P04278|SHBG_HUMAN	-0.417137	-1.83763	1.00336	-3.23887	-0.602822	0.551709	0.997845	-4.6081	1	1464300	2801800	3408600	1455900	12162000	4061400	17113000	11955000	55156000	2452700	21066000	2282600	4285900	4146100	13801000	45336000	NA	2571500	14802000	382740	5489300	19119000	3731000	-4.54415	-3.9494	-2.74047	-4.94827	-1.31825	-4.36761	-1.55944	-2.49647	-0.943135	-3.84154	-2.62456
sp|P51606|RENBP_HUMAN	sp|P51606|RENBP_HUMAN	5	sp|P51606|RENBP_HUMAN N-acylglucosamine 2-epimerase OS=Homo sapiens OX=9606 GN=RENBP PE=1 SV=2	-3.02885	-3.20954	sp|P51606|RENBP_HUMAN	-0.180689	-1.28541	0.92403	-3.12923	-0.338577	0.738036	0.997845	-4.60975	5	1655500	3172700	NA	NA	NA	41880000	6415100	5994300	19269000	2079400	25864000	13764000	8706100	NA	47036000	2828000	NA	2100500	10967000	3732400	8883800	3076400	8122400	-4.36332	-3.77704	NA	NA	NA	-0.858548	-2.87912	-3.51408	-2.443	-4.07046	-2.32525
zz|Y-FGCZCont00200|;sp|P02741|CRP_HUMAN	zz|Y-FGCZCont00200|	5	zz|Y-FGCZCont00200| zz|FGCZCont0199_P02741|CRP_HUMAN blastpHomologue_7.0e-167;sp|P02741|CRP_HUMAN C-reactive protein OS=Homo sapiens OX=9606 GN=CRP PE=1 SV=1	-3.02797	-0.719325	zz|Y-FGCZCont00200|	2.30865	0.760347	3.85694	-1.87365	3.10338	0.00543888	0.997845	-4.50811	7	2416100	4642900	NA	NA	NA	11858000	4355000	48633000	12940000	2107800	11391000	19519000	19090000	NA	NA	NA	11090000	168550000	9746600	151330000	45017000	47336000	NA	-3.80628	-3.24914	NA	NA	NA	-2.7562	-3.40007	-0.428126	-3.01086	-4.05165	-3.52143
sp|P16403|H12_HUMAN;sp|P16402|H13_HUMAN	sp|P16403|H12_HUMAN	7	sp|P16403|H12_HUMAN Histone H1.2 OS=Homo sapiens OX=9606 GN=HIST1H1C PE=1 SV=2;sp|P16402|H13_HUMAN Histone H1.3 OS=Homo sapiens OX=9606 GN=HIST1H1D PE=1 SV=2	-3.02655	-2.9206	sp|P16403|H12_HUMAN	0.105948	-1.25077	1.46267	-2.97004	0.16304	0.872145	0.997845	-4.6087	8	2377600	2759200	NA	6423300	2448900	14970000	NA	19589000	NA	NA	15791000	9927300	3017500	2881500	6910200	NA	23036000	11725000	NA	NA	NA	8048800	2878700	-3.82995	-3.97064	NA	-2.58071	-3.58526	-2.40572	NA	-1.76855	NA	NA	-3.04499
sp|O60279|SUSD5_HUMAN	sp|O60279|SUSD5_HUMAN	5	sp|O60279|SUSD5_HUMAN Sushi domain-containing protein 5 OS=Homo sapiens OX=9606 GN=SUSD5 PE=1 SV=3	-3.02274	-4.06794	sp|O60279|SUSD5_HUMAN	-1.0452	-2.17855	0.088149	-3.5105	-1.92543	0.0687144	0.997845	-4.56384	8	9009200	7582100	NA	1977300	1708000	NA	6726300	NA	22621000	5426000	12208000	1817400	4868800	NA	1682200	NA	NA	4760100	8342000	8695900	NA	NA	10458000	-1.86711	-2.56917	NA	-4.46001	-4.09493	NA	-2.81541	NA	-2.21426	-2.74068	-3.42039
sp|Q8NCL4|GALT6_HUMAN	sp|Q8NCL4|GALT6_HUMAN	4	sp|Q8NCL4|GALT6_HUMAN Polypeptide N-acetylgalactosaminyltransferase 6 OS=Homo sapiens OX=9606 GN=GALNT6 PE=2 SV=2	-3.01505	-2.69114	sp|Q8NCL4|GALT6_HUMAN	0.323909	-0.989926	1.63774	-2.80893	0.523376	0.60801	0.997845	-4.60197	12	2782100	NA	NA	NA	NA	NA	NA	16336000	8806900	4957500	NA	NA	NA	NA	23284000	2373400	NA	NA	30770000	3827100	7598100	6772100	27471000	-3.59845	NA	NA	NA	NA	NA	NA	-2.03623	-3.55963	-2.86588	NA
sp|Q9H8S9|MOB1A_HUMAN;sp|Q7L9L4|MOB1B_HUMAN	sp|Q9H8S9|MOB1A_HUMAN	2	sp|Q9H8S9|MOB1A_HUMAN MOB kinase activator 1A OS=Homo sapiens OX=9606 GN=MOB1A PE=1 SV=4;sp|Q7L9L4|MOB1B_HUMAN MOB kinase activator 1B OS=Homo sapiens OX=9606 GN=MOB1B PE=1 SV=3	-3.00944	-2.78786	sp|Q9H8S9|MOB1A_HUMAN	0.221583	-0.51765	0.960817	-2.89282	0.619025	0.541798	0.997845	-4.60595	4	3416500	5230100	NA	12136000	NA	13284000	3922300	8880400	9842400	2817400	15977000	12188000	10199000	NA	8143700	3854700	7087400	6609000	17114000	14327000	5627400	NA	17903000	-3.29579	-3.08403	NA	-1.56587	NA	-2.58542	-3.54082	-2.93471	-3.40109	-3.64934	-3.02791
sp|O15230|LAMA5_HUMAN	sp|O15230|LAMA5_HUMAN	9	sp|O15230|LAMA5_HUMAN Laminin subunit alpha-5 OS=Homo sapiens OX=9606 GN=LAMA5 PE=1 SV=8	-3.0036	-3.22642	sp|O15230|LAMA5_HUMAN	-0.222825	-1.46722	1.02157	-3.11501	-0.370667	0.714318	0.997845	-4.60955	5	1103700	14151000	7486900	6404500	NA	17059000	NA	2885300	31001000	1285500	19132000	25017000	12029000	NA	4235800	1572700	NA	NA	22150000	1512600	3956400	11953000	14771000	-4.9607	-1.70405	-1.71398	-2.58539	NA	-2.20926	NA	-4.59189	-1.76482	-4.73724	-2.76503
sp|Q9BR76|COR1B_HUMAN	sp|Q9BR76|COR1B_HUMAN	4	sp|Q9BR76|COR1B_HUMAN Coronin-1B OS=Homo sapiens OX=9606 GN=CORO1B PE=1 SV=1	-2.99114	-2.41416	sp|Q9BR76|COR1B_HUMAN	0.576979	-0.565132	1.71909	-2.65174	1.04846	0.305952	0.997845	-4.59391	6	NA	2708100	NA	4062000	NA	41371000	NA	9981400	8516400	1334300	39778000	25147000	20602000	NA	25825000	NA	3188100	4847500	52975000	4517200	9014100	3919600	31286000	NA	-3.99656	NA	-3.31166	NA	-0.876938	NA	-2.76243	-3.60747	-4.68559	-1.69733
sp|Q06418|TYRO3_HUMAN	sp|Q06418|TYRO3_HUMAN	2	sp|Q06418|TYRO3_HUMAN Tyrosine-protein kinase receptor TYRO3 OS=Homo sapiens OX=9606 GN=TYRO3 PE=1 SV=1	-2.9864	-2.92627	sp|Q06418|TYRO3_HUMAN	0.060124	-1.53744	1.65769	-2.95633	0.0795014	0.937577	0.997845	-4.60629	11	1836200	16233000	6605900	NA	NA	NA	17235000	NA	6663400	NA	4711000	2416000	5982200	NA	24393000	4856100	NA	NA	27583000	NA	NA	NA	29499000	-4.21068	-1.51375	-1.8773	NA	NA	NA	-1.54989	NA	-3.9574	NA	-4.80936
sp|Q8NBS9|TXND5_HUMAN	sp|Q8NBS9|TXND5_HUMAN	2	sp|Q8NBS9|TXND5_HUMAN Thioredoxin domain-containing protein 5 OS=Homo sapiens OX=9606 GN=TXNDC5 PE=1 SV=2	-2.98489	-3.77766	sp|Q8NBS9|TXND5_HUMAN	-0.792767	-2.58026	0.994727	-3.48938	-0.941526	0.360675	0.997845	-4.59622	12	NA	NA	NA	NA	7006000	NA	9165700	3368900	12341000	NA	NA	NA	NA	NA	9105200	21061000	831250	1649800	3632000	NA	9352900	2581400	NA	NA	NA	NA	NA	-2.09843	NA	-2.39921	-4.36347	-3.07846	NA	NA
sp|O43692|PI15_HUMAN	sp|O43692|PI15_HUMAN	4	sp|O43692|PI15_HUMAN Peptidase inhibitor 15 OS=Homo sapiens OX=9606 GN=PI15 PE=1 SV=1	-2.98251	-1.69171	sp|O43692|PI15_HUMAN	1.29081	0.0278297	2.55378	-2.22954	2.159	0.0456824	0.997845	-4.56416	11	7616900	NA	4027700	3711400	NA	NA	7153500	NA	NA	NA	7729300	23458000	57003000	NA	NA	NA	NA	9644000	96171000	7351500	18516000	NA	15177000	-2.11446	NA	-2.52275	-3.45564	NA	NA	-2.73259	NA	NA	NA	-4.08713
sp|P31150|GDIA_HUMAN	sp|P31150|GDIA_HUMAN	13	sp|P31150|GDIA_HUMAN Rab GDP dissociation inhibitor alpha OS=Homo sapiens OX=9606 GN=GDI1 PE=1 SV=2	-2.97944	-2.97118	sp|P31150|GDIA_HUMAN	0.00825876	-1.29021	1.30673	-2.97428	0.0132378	0.989565	0.997845	-4.60914	7	3919900	2676000	NA	12403000	NA	19738000	NA	8602900	NA	NA	6829200	32211000	6293000	NA	7074000	NA	2483900	11341000	64456000	11420000	2782600	1289600	11349000	-3.09327	-4.01309	NA	-1.53116	NA	-1.98989	NA	-2.98151	NA	NA	-4.26773
sp|P14778|IL1R1_HUMAN	sp|P14778|IL1R1_HUMAN	2	sp|P14778|IL1R1_HUMAN Interleukin-1 receptor type 1 OS=Homo sapiens OX=9606 GN=IL1R1 PE=1 SV=1	-2.97605	-2.50085	sp|P14778|IL1R1_HUMAN	0.4752	-0.334083	1.28448	-2.73845	1.20538	0.23862	0.997845	-4.5869	1	5147500	3776300	1382300	11641000	2169100	18171000	6819900	11171000	15204000	1407300	26281000	13264000	18475000	NA	6142700	1928900	4475300	12094000	38943000	10039000	14335000	6781900	31154000	-2.69184	-3.53557	-3.91789	-1.63229	-3.75688	-2.11429	-2.79682	-2.59645	-2.78091	-4.61174	-2.30192
sp|Q7Z3F1|GP155_HUMAN	sp|Q7Z3F1|GP155_HUMAN	2	sp|Q7Z3F1|GP155_HUMAN Integral membrane protein GPR155 OS=Homo sapiens OX=9606 GN=GPR155 PE=2 SV=2	-2.97096	-4.44389	sp|Q7Z3F1|GP155_HUMAN	-1.47293	-2.93663	-0.00921771	-3.75652	-2.10097	0.0487069	0.997845	-4.55677	8	NA	21044000	NA	3691800	6569300	2128800	1804800	NA	19804000	NA	40769000	3605800	4016900	NA	2926500	NA	NA	1319000	5722700	703910	3319700	NA	32959000	NA	-1.15387	NA	-3.46409	-2.18947	-5.33909	-4.58483	NA	-2.40394	NA	-1.66143
sp|O60437|PEPL_HUMAN	sp|O60437|PEPL_HUMAN	15	sp|O60437|PEPL_HUMAN Periplakin OS=Homo sapiens OX=9606 GN=PPL PE=1 SV=4	-2.95837	-3.8282	sp|O60437|PEPL_HUMAN	-0.869834	-3.28771	1.54804	-3.50201	-0.748746	0.462424	0.997845	-4.60123	7	NA	887500	NA	47658000	NA	151030000	NA	13567000	NA	714580	2037500	3201200	13199000	NA	NA	13147000	60190000	976460	6849600	4055800	1386400	823810	2007300	NA	-5.54325	NA	0.615969	NA	1.07048	NA	-2.31001	NA	-5.55138	-6.03201
sp|P61020|RAB5B_HUMAN	sp|P61020|RAB5B_HUMAN	6	sp|P61020|RAB5B_HUMAN Ras-related protein Rab-5B OS=Homo sapiens OX=9606 GN=RAB5B PE=1 SV=1	-2.95534	-3.15629	sp|P61020|RAB5B_HUMAN	-0.200954	-1.43707	1.03516	-3.07355	-0.337394	0.739058	0.997845	-4.6087	6	NA	6673500	949090	15173000	NA	NA	NA	9464100	3921300	2969100	56241000	11556000	11826000	NA	2750800	3890500	2456500	10388000	45221000	3074900	2673600	NA	27336000	NA	-2.74614	-4.4084	-1.20963	NA	NA	NA	-2.84088	-4.71357	-3.57663	-1.19213
sp|Q3SXY8|AR13B_HUMAN	sp|Q3SXY8|AR13B_HUMAN	5	sp|Q3SXY8|AR13B_HUMAN ADP-ribosylation factor-like protein 13B OS=Homo sapiens OX=9606 GN=ARL13B PE=1 SV=1	-2.94693	-2.45645	sp|Q3SXY8|AR13B_HUMAN	0.490479	-0.891328	1.87229	-2.66665	0.743665	0.466309	0.997845	-4.60078	9	1013600	NA	NA	9198100	NA	13884000	NA	6994400	11530000	NA	42337000	17411000	8615400	NA	2119900	NA	NA	11727000	58849000	14246000	8035400	NA	37134000	-5.08618	NA	NA	-2.00799	NA	-2.51898	NA	-3.28663	-3.1754	NA	-1.60638
sp|P21709|EPHA1_HUMAN	sp|P21709|EPHA1_HUMAN	6	sp|P21709|EPHA1_HUMAN Ephrin type-A receptor 1 OS=Homo sapiens OX=9606 GN=EPHA1 PE=1 SV=4	-2.94656	-3.09341	sp|P21709|EPHA1_HUMAN	-0.146846	-1.29004	0.996347	-3.00703	-0.266588	0.7923	0.997845	-4.60937	6	7876600	12788000	2140200	15799000	4284600	3630600	6097300	7113100	10735000	1831400	NA	22719000	11415000	NA	9041000	6044500	7399100	NA	NA	NA	1906600	NA	5256700	-2.06506	-1.84446	-3.34761	-1.14514	-2.794	-4.53624	-2.94746	-3.26182	-3.27729	-4.24653	NA
sp|P68363|TBA1B_HUMAN;sp|Q9BQE3|TBA1C_HUMAN	sp|P68363|TBA1B_HUMAN	20	sp|P68363|TBA1B_HUMAN Tubulin alpha-1B chain OS=Homo sapiens OX=9606 GN=TUBA1B PE=1 SV=1;sp|Q9BQE3|TBA1C_HUMAN Tubulin alpha-1C chain OS=Homo sapiens OX=9606 GN=TUBA1C PE=1 SV=1	-2.91529	-2.84841	sp|P68363|TBA1B_HUMAN	0.06688	-1.37704	1.5108	-2.88381	0.0961285	0.9243	0.997845	-4.61078	6	53083000	10636000	7262400	NA	906590	NA	2146900	7987400	5231300	5745600	9852100	24386000	17954000	4520400	10917000	7303200	NA	NA	14496000	NA	NA	836150	8464400	0.746197	-2.09993	-1.7537	NA	-4.99087	NA	-4.35138	-3.09094	-4.30249	-2.66133	-3.73315
sp|P20810|ICAL_HUMAN	sp|P20810|ICAL_HUMAN	5	sp|P20810|ICAL_HUMAN Calpastatin OS=Homo sapiens OX=9606 GN=CAST PE=1 SV=4	-2.91465	-3.05882	sp|P20810|ICAL_HUMAN	-0.144165	-2.13618	1.84786	-2.99875	-0.15288	0.880322	0.997845	-4.60579	11	NA	2160500	447060	NA	NA	62751000	NA	63454000	4286400	NA	NA	3739400	11849000	6551800	9608200	NA	7096400	NA	6674000	NA	NA	NA	9664300	NA	-4.30976	-5.39047	NA	NA	-0.250415	NA	-0.0360053	-4.5866	NA	NA
sp|Q9UL25|RAB21_HUMAN	sp|Q9UL25|RAB21_HUMAN	4	sp|Q9UL25|RAB21_HUMAN Ras-related protein Rab-21 OS=Homo sapiens OX=9606 GN=RAB21 PE=1 SV=3	-2.91442	-3.24101	sp|Q9UL25|RAB21_HUMAN	-0.326592	-1.50588	0.852699	-3.1035	-0.571924	0.572753	0.997845	-4.60668	4	2345100	NA	NA	8298100	NA	6090600	8281800	8651600	14039000	1653300	76523000	15252000	13598000	NA	2138200	1228500	4726600	2834400	59232000	8714800	4196200	1298700	29686000	-3.85023	NA	NA	-2.17223	NA	-3.75819	-2.5356	-2.97319	-2.8946	-4.38838	-0.74293
sp|Q13421|MSLN_HUMAN	sp|Q13421|MSLN_HUMAN	4	sp|Q13421|MSLN_HUMAN Mesothelin OS=Homo sapiens OX=9606 GN=MSLN PE=1 SV=2	-2.90768	-2.42005	sp|Q13421|MSLN_HUMAN	0.487633	-0.97051	1.94578	-2.64761	0.69821	0.493195	0.997845	-4.6022	8	NA	6726200	NA	NA	4866600	NA	13954000	2617100	43190000	6954900	4917900	NA	7815300	NA	28237000	9799100	NA	17657000	2992700	9921800	27758000	10059000	NA	NA	-2.73524	NA	NA	-2.61384	NA	-1.83392	-4.7357	-1.29192	-2.3965	-4.74666
sp|Q9NQS3|NECT3_HUMAN	sp|Q9NQS3|NECT3_HUMAN	2	sp|Q9NQS3|NECT3_HUMAN Nectin-3 OS=Homo sapiens OX=9606 GN=NECTIN3 PE=1 SV=1	-2.90615	-2.34806	sp|Q9NQS3|NECT3_HUMAN	0.558098	-0.149029	1.26522	-2.64039	1.62316	0.116747	0.997845	-4.56708	2	2866800	4109300	7523500	4570000	1576700	9867000	14571000	10758000	12941000	6804900	15653000	16529000	15376000	NA	18358000	10653000	NA	5919900	32352000	9368300	6546400	9271300	20653000	-3.55426	-3.41841	-1.70762	-3.1237	-4.20808	-3.03263	-1.77572	-2.65198	-3.01075	-2.42673	-3.0578
sp|P26641|EF1G_HUMAN	sp|P26641|EF1G_HUMAN	10	sp|P26641|EF1G_HUMAN Elongation factor 1-gamma OS=Homo sapiens OX=9606 GN=EEF1G PE=1 SV=3	-2.9023	-2.91766	sp|P26641|EF1G_HUMAN	-0.0153641	-1.18974	1.15901	-2.91083	-0.0270817	0.978631	0.997845	-4.61168	5	894270	NA	NA	1798900	NA	12899000	8034000	18823000	19647000	7520800	42522000	15382000	10862000	NA	25156000	20632000	3551000	1681500	21023000	NA	4392400	2309900	15088000	-5.27073	NA	NA	-4.61083	NA	-2.62965	-2.57646	-1.82734	-2.41529	-2.28805	-1.60002
sp|Q00325|MPCP_HUMAN	sp|Q00325|MPCP_HUMAN	3	sp|Q00325|MPCP_HUMAN Phosphate carrier protein, mitochondrial OS=Homo sapiens OX=9606 GN=SLC25A3 PE=1 SV=2	-2.8983	-1.62281	sp|Q00325|MPCP_HUMAN	1.27549	0.0151041	2.53587	-2.33142	2.09484	0.0475339	0.997845	-4.54892	5	2777100	8233200	5947700	7110500	14511000	12639000	1549800	4299100	4535900	NA	46622000	6067400	50755000	NA	NA	NA	11708000	17894000	9205400	41847000	29754000	NA	50298000	-3.6011	-2.45495	-2.01423	-2.41859	-1.06846	-2.66027	-4.78971	-4.00406	-4.50592	NA	-1.46575
sp|P62328|TYB4_HUMAN	sp|P62328|TYB4_HUMAN	3	sp|P62328|TYB4_HUMAN Thymosin beta-4 OS=Homo sapiens OX=9606 GN=TMSB4X PE=1 SV=2	-2.89802	-2.86778	sp|P62328|TYB4_HUMAN	0.0302371	-1.04452	1.105	-2.88189	0.0587383	0.953751	0.997845	-4.60903	8	NA	9271500	NA	NA	NA	14055000	2408500	15166000	5134500	11605000	14826000	9007800	6587100	NA	6753300	NA	14343000	8216300	17272000	NA	8026300	NA	11426000	NA	-2.29028	NA	NA	NA	-2.50057	-4.19673	-2.14578	-4.32913	-1.68665	-3.13698
sp|Q9UGM5|FETUB_HUMAN	sp|Q9UGM5|FETUB_HUMAN	3	sp|Q9UGM5|FETUB_HUMAN Fetuin-B OS=Homo sapiens OX=9606 GN=FETUB PE=1 SV=2	-2.89441	-3.04664	sp|Q9UGM5|FETUB_HUMAN	-0.152234	-1.27844	0.973971	-2.97814	-0.278554	0.782904	0.997845	-4.61209	3	2021900	16574000	NA	10383000	2198300	14581000	13297000	20478000	6134200	NA	4674500	4475400	NA	1406100	6056200	5246300	19203000	6952600	4297800	18450000	8007400	3991900	7994500	-4.06873	-1.48492	NA	-1.81471	-3.73797	-2.44531	-1.89878	-1.70312	-4.07542	NA	-4.8207
sp|P25788|PSA3_HUMAN	sp|P25788|PSA3_HUMAN	4	sp|P25788|PSA3_HUMAN Proteasome subunit alpha type-3 OS=Homo sapiens OX=9606 GN=PSMA3 PE=1 SV=2	-2.89371	-3.39259	sp|P25788|PSA3_HUMAN	-0.498881	-1.61268	0.61492	-3.15978	-0.935152	0.361018	0.997845	-4.59696	8	6446800	NA	NA	2315300	NA	26502000	NA	17050000	5537300	4212900	17992000	8024200	12219000	NA	7873700	NA	9770300	NA	12347000	NA	3691900	1416200	6326100	-2.36021	NA	NA	-4.2083	NA	-1.54672	NA	-1.97317	-4.22142	-3.09152	-2.85465
sp|P04211|LV743_HUMAN	sp|P04211|LV743_HUMAN	3	sp|P04211|LV743_HUMAN Immunoglobulin lambda variable 7-43 OS=Homo sapiens OX=9606 GN=IGLV7-43 PE=3 SV=2	-2.89057	-3.11132	sp|P04211|LV743_HUMAN	-0.220753	-1.86534	1.42383	-3.05613	-0.283555	0.780231	0.997845	-4.60287	11	NA	NA	NA	2991800	4502100	NA	NA	NA	NA	8318300	NA	5102500	4745000	9350800	5751100	13088000	NA	NA	5910300	NA	7790200	4827600	10361000	NA	NA	NA	-3.79943	-2.72396	NA	NA	NA	NA	-2.14831	NA
sp|Q6UX73|CP089_HUMAN	sp|Q6UX73|CP089_HUMAN	6	sp|Q6UX73|CP089_HUMAN UPF0764 protein C16orf89 OS=Homo sapiens OX=9606 GN=C16orf89 PE=1 SV=2	-2.88291	-3.47223	sp|Q6UX73|CP089_HUMAN	-0.589319	-2.27482	1.09619	-3.20024	-0.735378	0.471728	0.997845	-4.60059	10	1523800	16332000	NA	3214000	NA	NA	NA	13155000	10948000	NA	31954000	4946200	NA	NA	7222700	9103000	NA	8319700	NA	605810	1907200	NA	53196000	-4.48546	-1.50532	NA	-3.68516	NA	NA	NA	-2.35547	-3.24927	NA	-2.01681
sp|P32189|GLPK_HUMAN;sp|Q14410|GLPK2_HUMAN;sp|Q14409|GLPK3_HUMAN	sp|P32189|GLPK_HUMAN	3	sp|P32189|GLPK_HUMAN Glycerol kinase OS=Homo sapiens OX=9606 GN=GK PE=1 SV=3;sp|Q14410|GLPK2_HUMAN Glycerol kinase 2 OS=Homo sapiens OX=9606 GN=GK2 PE=2 SV=2;sp|Q14409|GLPK3_HUMAN Glycerol kinase 3 OS=Homo sapiens OX=9606 GN=GK3P PE=2 SV=2	-2.88161	-3.06102	sp|P32189|GLPK_HUMAN	-0.179406	-1.24856	0.889746	-2.98926	-0.350341	0.729796	0.997845	-4.60689	8	NA	NA	NA	7594400	NA	21968000	NA	9325400	10543000	2029700	17712000	11925000	10099000	NA	20836000	10652000	5425200	NA	7521300	6148400	3679300	NA	6275400	NA	NA	NA	-2.31358	NA	-1.82891	NA	-2.86264	-3.30303	-4.104	-2.87753
sp|P52943|CRIP2_HUMAN	sp|P52943|CRIP2_HUMAN	2	sp|P52943|CRIP2_HUMAN Cysteine-rich protein 2 OS=Homo sapiens OX=9606 GN=CRIP2 PE=1 SV=1	-2.87807	-2.56147	sp|P52943|CRIP2_HUMAN	0.3166	-0.795523	1.42872	-2.67659	0.604351	0.55423	0.997845	-4.60108	12	NA	11049000	NA	NA	NA	6343800	NA	NA	17179000	NA	14579000	11542000	16650000	NA	11685000	NA	NA	6738900	34874000	NA	NA	4961600	16333000	NA	-2.04711	NA	NA	NA	-3.69694	NA	NA	-2.60673	NA	-3.16148
sp|P30626|SORCN_HUMAN	sp|P30626|SORCN_HUMAN	5	sp|P30626|SORCN_HUMAN Sorcin OS=Homo sapiens OX=9606 GN=SRI PE=1 SV=1	-2.87453	-2.11917	sp|P30626|SORCN_HUMAN	0.75536	-0.489316	2.00004	-2.60793	1.2595	0.221214	0.997845	-4.58749	6	1358500	3931900	8707400	17981000	2623100	7299700	2165600	10965000	8402000	5704200	73880000	8203400	NA	NA	NA	NA	13022000	12123000	40602000	22225000	NA	NA	10008000	-4.65465	-3.47959	-1.51697	-0.938789	-3.48806	-3.48585	-4.33971	-2.62389	-3.62676	-2.67136	-0.794203
sp|P00492|HPRT_HUMAN	sp|P00492|HPRT_HUMAN	6	sp|P00492|HPRT_HUMAN Hypoxanthine-guanine phosphoribosyltransferase OS=Homo sapiens OX=9606 GN=HPRT1 PE=1 SV=2	-2.86783	-2.43143	sp|P00492|HPRT_HUMAN	0.436399	-1.02823	1.90103	-2.66111	0.615333	0.544192	0.997845	-4.60603	4	10444000	4277200	NA	467410	2391600	40228000	1581300	61336000	32719000	2831000	28407000	23977000	16037000	NA	5261000	1217200	NA	15075000	63188000	10776000	6414000	NA	39082000	-1.64936	-3.36289	NA	-6.76053	-3.61875	-0.919073	-4.76264	-0.0860474	-1.6879	-3.64267	-2.18845
sp|P27169|PON1_HUMAN	sp|P27169|PON1_HUMAN	10	sp|P27169|PON1_HUMAN Serum paraoxonase/arylesterase 1 OS=Homo sapiens OX=9606 GN=PON1 PE=1 SV=3	-2.8654	-3.97038	sp|P27169|PON1_HUMAN	-1.10498	-3.13362	0.923667	-3.37539	-1.14561	0.267186	0.997845	-4.59177	10	2366000	19646000	10612000	NA	NA	NA	30567000	5768400	NA	643470	10317000	NA	NA	NA	4528000	1883700	37567000	868350	4123900	NA	2053100	NA	NA	-3.83716	-1.24918	-1.25892	NA	NA	NA	-0.779243	-3.5707	NA	-5.69671	-3.66589
sp|P09619|PGFRB_HUMAN	sp|P09619|PGFRB_HUMAN	4	sp|P09619|PGFRB_HUMAN Platelet-derived growth factor receptor beta OS=Homo sapiens OX=9606 GN=PDGFRB PE=1 SV=1	-2.85296	-3.09983	sp|P09619|PGFRB_HUMAN	-0.246872	-2.04123	1.54749	-2.99011	-0.284801	0.778376	0.997845	-4.61032	5	7899300	12932000	9491600	773940	NA	1294100	20955000	NA	65274000	NA	11594000	3118000	23329000	NA	62772000	45441000	804940	4842600	14856000	968000	7005900	NA	11746000	-2.06082	-1.82894	-1.40448	-5.95616	NA	-6.08766	-1.28703	NA	-0.702928	NA	-3.49566
sp|P09488|GSTM1_HUMAN;sp|Q03013|GSTM4_HUMAN	sp|P09488|GSTM1_HUMAN	6	sp|P09488|GSTM1_HUMAN Glutathione S-transferase Mu 1 OS=Homo sapiens OX=9606 GN=GSTM1 PE=1 SV=3;sp|Q03013|GSTM4_HUMAN Glutathione S-transferase Mu 4 OS=Homo sapiens OX=9606 GN=GSTM4 PE=1 SV=3	-2.84647	-2.55699	sp|P09488|GSTM1_HUMAN	0.289479	-2.02219	2.60114	-2.69059	0.26338	0.795295	0.997845	-4.60635	10	NA	NA	NA	830360	6357100	63103000	NA	97760000	7532900	NA	2786100	2521400	NA	NA	NA	6552100	2038300	NA	16985000	NA	5694300	61677000	73980000	NA	NA	NA	-5.84393	-2.23591	-0.242002	NA	0.601087	-3.78248	NA	-5.57556
sp|Q96CF2|CHM4C_HUMAN	sp|Q96CF2|CHM4C_HUMAN	7	sp|Q96CF2|CHM4C_HUMAN Charged multivesicular body protein 4c OS=Homo sapiens OX=9606 GN=CHMP4C PE=1 SV=1	-2.84507	-2.06973	sp|Q96CF2|CHM4C_HUMAN	0.775338	-0.643203	2.19388	-2.43459	1.13435	0.269007	0.997845	-4.59114	6	1258500	4943900	NA	3354200	NA	11372000	4862400	29931000	15963000	NA	52662000	30810000	4280600	NA	4433100	NA	15171000	26797000	81159000	16133000	2429500	NA	74774000	-4.76731	-3.16206	NA	-3.61705	NA	-2.81914	-3.25184	-1.14365	-2.71143	NA	-1.28805
sp|Q96MU8|KREM1_HUMAN	sp|Q96MU8|KREM1_HUMAN	4	sp|Q96MU8|KREM1_HUMAN Kremen protein 1 OS=Homo sapiens OX=9606 GN=KREMEN1 PE=1 SV=3	-2.84263	-2.94346	sp|Q96MU8|KREM1_HUMAN	-0.100837	-1.37422	1.17254	-2.89865	-0.163923	0.871241	0.997845	-4.61124	5	7425600	11914000	NA	9512100	NA	6559500	NA	11093000	2691900	6525800	19953000	23837000	30146000	NA	12741000	908430	NA	8191000	17435000	5631200	1213400	3526300	44071000	-2.15194	-1.94261	NA	-1.95444	NA	-3.64665	NA	-2.60678	-5.25006	-2.48479	-2.70374
sp|P35080|PROF2_HUMAN	sp|P35080|PROF2_HUMAN	2	sp|P35080|PROF2_HUMAN Profilin-2 OS=Homo sapiens OX=9606 GN=PFN2 PE=1 SV=3	-2.83209	-2.7919	sp|P35080|PROF2_HUMAN	0.040187	-0.586505	0.666879	-2.81104	0.13188	0.896105	0.997845	-4.61425	2	3541100	8352100	3055500	5929900	NA	13085000	4945600	14628000	13559000	4941400	14192000	11097000	13455000	NA	6819900	3359600	4916300	7801700	46123000	6182900	7146400	5591500	15793000	-3.24301	-2.43507	-2.88313	-2.7082	NA	-2.60812	-3.22902	-2.19902	-2.94422	-2.87039	-3.20073
sp|P10721|KIT_HUMAN	sp|P10721|KIT_HUMAN	4	sp|P10721|KIT_HUMAN Mast/stem cell growth factor receptor Kit OS=Homo sapiens OX=9606 GN=KIT PE=1 SV=1	-2.82693	-1.88238	sp|P10721|KIT_HUMAN	0.944549	-1.40667	3.29577	-2.2602	0.838733	0.411668	0.997845	-4.5991	8	6925100	5473000	NA	NA	NA	19594000	5638900	NA	10245000	NA	13365000	11408000	8963200	NA	12112000	2886700	NA	1815100	20302000	7415800	3324500000	NA	73614000	-2.25476	-3.02109	NA	NA	NA	-2.0009	-3.05258	NA	-3.34392	NA	-3.28831
sp|Q9NVS9|PNPO_HUMAN	sp|Q9NVS9|PNPO_HUMAN	4	sp|Q9NVS9|PNPO_HUMAN Pyridoxine-5-phosphate oxidase OS=Homo sapiens OX=9606 GN=PNPO PE=1 SV=1	-2.81757	-2.28071	sp|Q9NVS9|PNPO_HUMAN	0.53686	-0.592816	1.66654	-2.59153	0.981433	0.336282	0.997845	-4.596	4	1439700	2408000	1692200	6543400	4119300	41078000	7797300	44913000	10896000	2446100	31045000	49431000	5830300	NA	22781000	NA	NA	8386400	42349000	10243000	7024400	NA	15948000	-4.56911	-4.15939	-3.654	-2.55117	-2.84965	-0.887627	-2.61668	-0.545425	-3.25606	-3.84528	-2.05891
sp|P16112|PGCA_HUMAN	sp|P16112|PGCA_HUMAN	4	sp|P16112|PGCA_HUMAN Aggrecan core protein OS=Homo sapiens OX=9606 GN=ACAN PE=1 SV=3	-2.81695	-1.78206	sp|P16112|PGCA_HUMAN	1.0349	-0.083263	2.15306	-2.29951	1.89995	0.0682794	0.997845	-4.54934	1	8051900	12389000	1291200	3076800	1973800	7249300	21871000	1348100	78343000	4638100	43306000	6341700	17816000	NA	50683000	11972000	10102000	7025400	81522000	28866000	24602000	3513400	46193000	-2.03263	-1.88841	-4.00683	-3.75474	-3.89034	-3.49627	-1.22949	-5.71355	-0.442647	-2.95821	-1.57337
sp|O15143|ARC1B_HUMAN	sp|O15143|ARC1B_HUMAN	5	sp|O15143|ARC1B_HUMAN Actin-related protein 2/3 complex subunit 1B OS=Homo sapiens OX=9606 GN=ARPC1B PE=1 SV=3	-2.81543	-2.88511	sp|O15143|ARC1B_HUMAN	-0.0696878	-0.891463	0.752088	-2.85414	-0.175542	0.862208	0.997845	-4.61117	5	1839000	NA	2992000	4934000	NA	10428000	NA	11736000	19886000	5906800	34410000	4049900	12619000	NA	20010000	5338400	4664200	3653500	21154000	10461000	8456300	NA	15290000	-4.20843	NA	-2.91053	-3.00146	NA	-2.94946	NA	-2.52372	-2.39804	-2.62297	-1.90879
sp|P35443|TSP4_HUMAN	sp|P35443|TSP4_HUMAN	5	sp|P35443|TSP4_HUMAN Thrombospondin-4 OS=Homo sapiens OX=9606 GN=THBS4 PE=1 SV=2	-2.81222	-1.74495	sp|P35443|TSP4_HUMAN	1.06727	0.0388191	2.09573	-2.36753	2.19218	0.0428162	0.997845	-4.56314	11	2160100	NA	NA	3951700	NA	12985000	10881000	NA	16741000	7308800	21434000	NA	NA	NA	21457000	11217000	NA	NA	51967000	NA	NA	13479000	23503000	-3.97131	NA	NA	-3.35557	NA	-2.61965	-2.16848	NA	-2.64357	-2.32769	-2.5993
sp|P07437|TBB5_HUMAN	sp|P07437|TBB5_HUMAN	17	sp|P07437|TBB5_HUMAN Tubulin beta chain OS=Homo sapiens OX=9606 GN=TUBB PE=1 SV=2	-2.81066	-2.7916	sp|P07437|TBB5_HUMAN	0.0190534	-1.47113	1.50923	-2.79756	0.0266113	0.979024	0.997845	-4.60798	7	34469000	5106400	NA	4906500	NA	3564600	NA	NA	NA	NA	11785000	32777000	19230000	1227600	5675700	1585400	13970000	8273600	40486000	2841700	3244300	NA	20322000	0.109973	-3.11722	NA	-3.01038	NA	-4.56383	NA	NA	NA	NA	-3.47183
sp|Q5VUB5|F1711_HUMAN	sp|Q5VUB5|F1711_HUMAN	6	sp|Q5VUB5|F1711_HUMAN Protein FAM171A1 OS=Homo sapiens OX=9606 GN=FAM171A1 PE=1 SV=1	-2.80848	-2.68562	sp|Q5VUB5|F1711_HUMAN	0.122864	-1.01663	1.26235	-2.75028	0.222673	0.825696	0.997845	-4.61187	4	4481500	3849900	5113100	4049800	NA	16374000	9878100	4831100	28676000	1984200	38654000	8862600	3956300	NA	47796000	37299000	NA	1814000	17987000	NA	15800000	6144400	9799000	-2.89599	-3.50881	-2.21147	-3.31646	NA	-2.2709	-2.29854	-3.83208	-1.876	-4.13543	-1.73914
sp|P42702|LIFR_HUMAN	sp|P42702|LIFR_HUMAN	4	sp|P42702|LIFR_HUMAN Leukemia inhibitory factor receptor OS=Homo sapiens OX=9606 GN=LIFR PE=1 SV=1	-2.80459	-2.01429	sp|P42702|LIFR_HUMAN	0.790303	-0.367752	1.94836	-2.38864	1.40935	0.171705	0.997845	-4.5796	4	7638300	602900	NA	7155400	4787500	13679000	7954600	5692600	33625000	NA	41492000	25500000	21904000	NA	16231000	2402100	NA	20740000	83014000	17608000	5475100	3833500	54117000	-2.11033	-6.07932	NA	-2.40855	-2.63702	-2.54135	-2.58982	-3.5902	-1.64894	NA	-1.63579
sp|P07358|CO8B_HUMAN	sp|P07358|CO8B_HUMAN	14	sp|P07358|CO8B_HUMAN Complement component C8 beta chain OS=Homo sapiens OX=9606 GN=C8B PE=1 SV=3	-2.79264	-2.95768	sp|P07358|CO8B_HUMAN	-0.165047	-1.7076	1.37751	-2.88001	-0.222058	0.826343	0.997845	-4.61013	6	5096500	5854300	NA	2264800	NA	7361000	8787900	65232000	4217200	NA	33932000	NA	6553900	13845000	1883100	NA	17558000	1492900	11554000	21185000	NA	2261400	16131000	-2.70651	-2.92772	NA	-4.24348	NA	-3.47328	-2.45582	0.00473042	-4.60982	NA	-1.9292
zz|Y-FGCZCont00244|;sp|Q99456|K1C12_HUMAN;CON__Q99456	zz|Y-FGCZCont00244|	5	zz|Y-FGCZCont00244| zz|FGCZCont0243_Q99456|K1C12_HUMAN blastpHomologue_0.0;sp|Q99456|K1C12_HUMAN Keratin, type I cytoskeletal 12 OS=Homo sapiens OX=9606 GN=KRT12 PE=1 SV=1;	-2.78776	-1.61637	zz|Y-FGCZCont00244|	1.17139	-0.217399	2.56018	-2.16761	1.75051	0.0941405	0.997845	-4.56713	6	3725300	NA	NA	8305800	NA	6987600	22525000	7408200	6585500	24068000	6365900	12980000	27112000	NA	27365000	9171900	NA	59871000	20280000	3488400	15524000	101580000	NA	-3.1683	NA	NA	-2.17075	NA	-3.55157	-1.18986	-3.2019	-3.97417	-0.675311	-4.37021
sp|Q14CN2|CLCA4_HUMAN	sp|Q14CN2|CLCA4_HUMAN	7	sp|Q14CN2|CLCA4_HUMAN Calcium-activated chloride channel regulator 4 OS=Homo sapiens OX=9606 GN=CLCA4 PE=1 SV=2	-2.78476	-3.85478	sp|Q14CN2|CLCA4_HUMAN	-1.07002	-3.00404	0.863996	-3.40894	-1.16874	0.258896	0.997845	-4.59157	11	NA	NA	NA	2599400	NA	92600000	NA	18559000	NA	1784200	7640500	4154100	11740000	NA	4248800	908170	17333000	NA	NA	1032500	3409300	NA	NA	NA	NA	NA	-4.02369	NA	0.334781	NA	-1.84817	NA	-4.28273	-4.10398
sp|O75363|BCAS1_HUMAN	sp|O75363|BCAS1_HUMAN	2	sp|O75363|BCAS1_HUMAN Breast carcinoma-amplified sequence 1 OS=Homo sapiens OX=9606 GN=BCAS1 PE=1 SV=2	-2.78473	-3.19561	sp|O75363|BCAS1_HUMAN	-0.410881	-1.98464	1.16288	-3.01952	-0.546994	0.590843	0.997845	-4.60402	9	NA	NA	4593600	2414100	10386000	NA	11329000	4081000	NA	6553600	NA	NA	6287100	4561500	5924600	NA	6137900	3702200	NA	NA	10518000	18093000	1128900	NA	NA	-2.35124	-4.14165	-1.54155	NA	-2.11421	-4.08081	NA	-2.4789	NA
sp|Q8N0V5|GNT2A_HUMAN	sp|Q8N0V5|GNT2A_HUMAN	3	sp|Q8N0V5|GNT2A_HUMAN N-acetyllactosaminide beta-1,6-N-acetylglucosaminyl-transferase OS=Homo sapiens OX=9606 GN=GCNT2 PE=1 SV=1	-2.77982	-2.94411	sp|Q8N0V5|GNT2A_HUMAN	-0.164288	-1.56319	1.23461	-2.86943	-0.249316	0.806343	0.997845	-4.60469	12	NA	NA	1530100	5538300	NA	16165000	NA	NA	37468000	NA	11467000	NA	NA	NA	3369900	NA	2103900	7633100	36047000	15172000	NA	NA	15433000	NA	NA	-3.78537	-2.81717	NA	-2.29022	NA	NA	-1.49461	NA	-3.51173
sp|P09327|VILI_HUMAN	sp|P09327|VILI_HUMAN	8	sp|P09327|VILI_HUMAN Villin-1 OS=Homo sapiens OX=9606 GN=VIL1 PE=1 SV=4	-2.77356	-2.02993	sp|P09327|VILI_HUMAN	0.743627	-0.372287	1.85954	-2.36794	1.36796	0.182717	0.997845	-4.5793	1	1692700	6014200	2522400	8311900	NA	30247000	3694800	25021000	2585800	9230300	44815000	35504000	12333000	4059400	22962000	10382000	13515000	2588800	140260000	17642000	25316000	3165600	8174900	-4.33058	-2.89036	-3.13325	-2.16958	NA	-1.34794	-3.62118	-1.40777	-5.30741	-2.00407	-1.52341
sp|P46952|3HAO_HUMAN	sp|P46952|3HAO_HUMAN	2	sp|P46952|3HAO_HUMAN 3-hydroxyanthranilate 3,4-dioxygenase OS=Homo sapiens OX=9606 GN=HAAO PE=1 SV=2	-2.77218	-2.87731	sp|P46952|3HAO_HUMAN	-0.10513	-1.14279	0.93253	-2.83226	-0.212264	0.834194	0.997845	-4.60736	9	NA	10460000	NA	NA	NA	8101000	4962700	8891400	9567300	NA	43050000	19891000	7382200	NA	21888000	5527100	NA	NA	19883000	6383300	4174000	NA	9649300	NA	-2.12306	NA	NA	NA	-3.32921	-3.22438	-2.93289	-3.44152	NA	-1.58202
sp|Q8WUT4|LRRN4_HUMAN	sp|Q8WUT4|LRRN4_HUMAN	4	sp|Q8WUT4|LRRN4_HUMAN Leucine-rich repeat neuronal protein 4 OS=Homo sapiens OX=9606 GN=LRRN4 PE=2 SV=3	-2.77001	-2.42664	sp|Q8WUT4|LRRN4_HUMAN	0.343371	-0.64572	1.33246	-2.58823	0.720488	0.478906	0.997845	-4.60267	6	6908800	3114200	3850600	4375600	NA	NA	NA	10096000	28111000	4600600	19934000	16172000	4640000	NA	8773700	NA	NA	13993000	28657000	6422500	20747000	26556000	10829000	-2.25823	-3.80284	-2.58141	-3.19304	NA	NA	NA	-2.7456	-1.90438	-2.96947	-2.70513
sp|P84095|RHOG_HUMAN	sp|P84095|RHOG_HUMAN	2	sp|P84095|RHOG_HUMAN Rho-related GTP-binding protein RhoG OS=Homo sapiens OX=9606 GN=RHOG PE=1 SV=1	-2.76809	-2.66272	sp|P84095|RHOG_HUMAN	0.10537	-0.671486	0.882226	-2.71818	0.280111	0.78182	0.997845	-4.61135	4	6298500	5352000	2108400	5731800	NA	16431000	4922900	16356000	12598000	6192300	16705000	14333000	21244000	NA	4864300	NA	NA	8420300	32501000	10892000	5067500	2802800	27174000	-2.3945	-3.05209	-3.36713	-2.7624	NA	-2.26567	-3.23521	-2.03443	-3.04906	-2.55752	-2.96291
sp|P11137|MTAP2_HUMAN	sp|P11137|MTAP2_HUMAN	4	sp|P11137|MTAP2_HUMAN Microtubule-associated protein 2 OS=Homo sapiens OX=9606 GN=MAP2 PE=1 SV=4	-2.76472	-2.28978	sp|P11137|MTAP2_HUMAN	0.47494	-1.00849	1.95837	-2.48535	0.664463	0.513385	0.997845	-4.60364	6	41883000	29597000	NA	NA	3128300	NA	1891000	NA	3532800	3378400	15757000	26761000	30824000	1354200	16604000	28298000	NA	5555700	4627700	13734000	18225000	6217000	NA	0.397027	-0.68102	NA	NA	-3.23892	NA	-4.52208	NA	-4.86236	-3.39758	-3.04814
sp|O00499|BIN1_HUMAN	sp|O00499|BIN1_HUMAN	8	sp|O00499|BIN1_HUMAN Myc box-dependent-interacting protein 1 OS=Homo sapiens OX=9606 GN=BIN1 PE=1 SV=1	-2.76409	-3.03849	sp|O00499|BIN1_HUMAN	-0.2744	-1.43911	0.890311	-2.88414	-0.49034	0.629044	0.997845	-4.60622	7	8030500	5951200	NA	18279000	9183300	9263500	7315600	2062000	9218500	NA	17495000	15159000	8446000	NA	12061000	5385300	3916500	NA	4910600	11342000	NA	NA	NA	-2.03655	-2.90496	NA	-0.912571	-1.71563	-3.12755	-2.70245	-5.0871	-3.49449	NA	-2.89551
sp|Q53FA7|QORX_HUMAN	sp|Q53FA7|QORX_HUMAN	7	sp|Q53FA7|QORX_HUMAN Quinone oxidoreductase PIG3 OS=Homo sapiens OX=9606 GN=TP53I3 PE=1 SV=2	-2.76381	-3.68269	sp|Q53FA7|QORX_HUMAN	-0.918886	-2.75244	0.91467	-3.25859	-1.05404	0.306019	0.997845	-4.59401	10	5043100	NA	NA	2911500	NA	64685000	NA	85866000	4110900	NA	2783600	2202600	NA	NA	6362500	NA	4748700	3236800	NA	4623900	2577900	NA	20265000	-2.72203	NA	NA	-3.84283	NA	-0.204764	NA	0.40986	-4.64623	NA	-5.57687
sp|P50452|SPB8_HUMAN	sp|P50452|SPB8_HUMAN	5	sp|P50452|SPB8_HUMAN Serpin B8 OS=Homo sapiens OX=9606 GN=SERPINB8 PE=1 SV=2	-2.75496	-2.85158	sp|P50452|SPB8_HUMAN	-0.0966237	-1.32369	1.13044	-2.80327	-0.166342	0.869882	0.997845	-4.60604	11	14905000	NA	NA	NA	NA	4686300	3913800	18701000	14341000	NA	16206000	10710000	16632000	NA	8158000	NA	2860800	NA	33990000	NA	NA	NA	11131000	-1.1253	NA	NA	NA	NA	-4.15237	-3.54374	-1.83693	-2.86425	NA	-3.00715
sp|O43567|RNF13_HUMAN	sp|O43567|RNF13_HUMAN	4	sp|O43567|RNF13_HUMAN E3 ubiquitin-protein ligase RNF13 OS=Homo sapiens OX=9606 GN=RNF13 PE=1 SV=1	-2.74715	-2.27001	sp|O43567|RNF13_HUMAN	0.477141	-0.674274	1.62856	-2.50858	0.850677	0.402506	0.997845	-4.60091	1	8332600	8675600	4713700	2992900	10054000	3837800	7284300	2187000	61311000	7229600	18002000	3327700	7077900	NA	64110000	22827000	5109000	6317400	41767000	14060000	61656000	2594400	15179000	-1.98214	-2.38239	-2.31757	-3.79884	-1.5875	-4.45277	-2.70822	-5.00035	-0.792255	-2.34279	-2.85384
sp|O94985|CSTN1_HUMAN	sp|O94985|CSTN1_HUMAN	6	sp|O94985|CSTN1_HUMAN Calsyntenin-1 OS=Homo sapiens OX=9606 GN=CLSTN1 PE=1 SV=1	-2.7443	-2.01054	sp|O94985|CSTN1_HUMAN	0.733759	-0.433764	1.90128	-2.37742	1.2951	0.20725	0.997845	-4.58384	3	7493800	5688500	6195100	2451700	NA	5173400	29742000	1665100	62425000	3760200	31857000	7266500	12314000	NA	49341000	29130000	NA	4353800	71335000	20276000	16408000	5239300	17969000	-2.13847	-2.96755	-1.96106	-4.11699	NA	-4.00366	-0.816042	-5.40225	-0.766575	-3.24913	-2.02125
sp|P68036|UB2L3_HUMAN;sp|A0A1B0GUS4|UB2L5_HUMAN	sp|P68036|UB2L3_HUMAN	4	sp|P68036|UB2L3_HUMAN Ubiquitin-conjugating enzyme E2 L3 OS=Homo sapiens OX=9606 GN=UBE2L3 PE=1 SV=1;sp|A0A1B0GUS4|UB2L5_HUMAN Ubiquitin-conjugating enzyme E2 L5 OS=Homo sapiens OX=9606 GN=UBE2L5 PE=2 SV=1	-2.74097	-2.55034	sp|P68036|UB2L3_HUMAN	0.190628	-0.817834	1.19909	-2.6393	0.394658	0.69733	0.997845	-4.60684	8	NA	NA	2528700	NA	2490900	17708000	5837500	7700400	23429000	NA	31724000	26147000	5353200	NA	20386000	6105400	NA	4738800	47201000	6017200	NA	NA	18960000	NA	NA	-3.13	NA	-3.56121	-2.15311	-3.00602	-3.14488	-2.16421	NA	-2.02735
sp|Q9UJ68|MSRA_HUMAN	sp|Q9UJ68|MSRA_HUMAN	2	sp|Q9UJ68|MSRA_HUMAN Mitochondrial peptide methionine sulfoxide reductase OS=Homo sapiens OX=9606 GN=MSRA PE=1 SV=1	-2.74024	-3.2398	sp|Q9UJ68|MSRA_HUMAN	-0.499563	-1.70484	0.705717	-3.05814	-0.8799	0.392161	0.997845	-4.59725	12	NA	NA	NA	9413300	NA	NA	NA	7401000	9300300	NA	26232000	6945700	6387300	NA	11608000	4609600	3418600	NA	NA	NA	3193800	NA	21041000	NA	NA	NA	-1.9711	NA	NA	NA	-3.20333	-3.48189	NA	-2.30464
sp|O14494|PLPP1_HUMAN	sp|O14494|PLPP1_HUMAN	2	sp|O14494|PLPP1_HUMAN Phospholipid phosphatase 1 OS=Homo sapiens OX=9606 GN=PLPP1 PE=1 SV=1	-2.73944	-1.82773	sp|O14494|PLPP1_HUMAN	0.911712	-0.634596	2.45802	-2.13163	1.24551	0.23011	0.997845	-4.59021	11	14522000	NA	NA	8603300	NA	NA	NA	NA	NA	2917900	7773900	29756000	41238000	NA	NA	NA	NA	15274000	106110000	11845000	4367600	3643300	33616000	-1.16366	NA	NA	-2.11462	NA	NA	NA	NA	NA	-3.60075	-4.07873
sp|P26006|ITA3_HUMAN	sp|P26006|ITA3_HUMAN	6	sp|P26006|ITA3_HUMAN Integrin alpha-3 OS=Homo sapiens OX=9606 GN=ITGA3 PE=1 SV=5	-2.72443	-2.06464	sp|P26006|ITA3_HUMAN	0.659791	-0.222216	1.5418	-2.39453	1.53562	0.136387	0.997845	-4.57047	1	4184700	14476000	12409000	4748200	5957500	8374200	3706500	8048200	14368000	1961300	35464000	30770000	37055000	NA	14440000	5147400	9816800	2466500	52935000	7195300	13287000	12027000	40455000	-2.99695	-1.67257	-1.05484	-3.06269	-2.32774	-3.27933	-3.61693	-3.07976	-2.86157	-4.15152	-1.86478
sp|O60701|UGDH_HUMAN	sp|O60701|UGDH_HUMAN	6	sp|O60701|UGDH_HUMAN UDP-glucose 6-dehydrogenase OS=Homo sapiens OX=9606 GN=UGDH PE=1 SV=1	-2.72323	-2.53462	sp|O60701|UGDH_HUMAN	0.188608	-1.19269	1.5699	-2.61714	0.284188	0.779086	0.997845	-4.60861	7	1580800	1524600	NA	9444800	NA	91158000	NA	14151000	NA	2721900	27448000	25973000	24350000	NA	33398000	NA	NA	4860700	31961000	5614900	2835800	5336000	14825000	-4.43135	-4.79308	NA	-1.96577	NA	0.311178	NA	-2.24789	NA	-3.69715	-2.23854
sp|Q8N3J6|CADM2_HUMAN	sp|Q8N3J6|CADM2_HUMAN	5	sp|Q8N3J6|CADM2_HUMAN Cell adhesion molecule 2 OS=Homo sapiens OX=9606 GN=CADM2 PE=2 SV=1	-2.70764	-2.10676	sp|Q8N3J6|CADM2_HUMAN	0.600884	-0.582914	1.78468	-2.4072	1.04199	0.306752	0.997845	-4.59387	1	9350200	10051000	1225600	1945100	5815600	11062000	44148000	1061000	42932000	8502800	27420000	8312000	16257000	3036800	16635000	17833000	NA	19080000	15429000	8966600	44075000	28313000	5722100	-1.81236	-2.17836	-4.07485	-4.4862	-2.36184	-2.8607	-0.284791	-6.06657	-1.30046	-2.1179	-2.24003
sp|Q4U2R8|S22A6_HUMAN	sp|Q4U2R8|S22A6_HUMAN	3	sp|Q4U2R8|S22A6_HUMAN Solute carrier family 22 member 6 OS=Homo sapiens OX=9606 GN=SLC22A6 PE=1 SV=1	-2.70437	-3.30068	sp|Q4U2R8|S22A6_HUMAN	-0.596312	-2.27072	1.07809	-3.05222	-0.752315	0.462319	0.997845	-4.59978	11	NA	1844500	NA	41538000	NA	NA	6966300	NA	5767800	NA	23613000	6595600	3386400	NA	NA	6208400	2515900	NA	11406000	18807000	NA	NA	10763000	NA	-4.529	NA	0.396741	NA	NA	-2.76825	NA	-4.16325	NA	-2.45807
sp|P61019|RAB2A_HUMAN	sp|P61019|RAB2A_HUMAN	7	sp|P61019|RAB2A_HUMAN Ras-related protein Rab-2A OS=Homo sapiens OX=9606 GN=RAB2A PE=1 SV=1	-2.7029	-2.14564	sp|P61019|RAB2A_HUMAN	0.557258	-0.504742	1.61926	-2.411	1.07915	0.290537	0.997845	-4.59247	2	5055000	6888100	1713100	9622200	NA	18325000	4323600	18327000	13945000	2735600	30988000	21806000	45498000	NA	3734000	1742900	4125600	11933000	157760000	16148000	22350000	2864500	41571000	-2.71856	-2.70226	-3.63799	-1.93609	NA	-2.1016	-3.4098	-1.86671	-2.90419	-3.69019	-2.06159
sp|Q13308|PTK7_HUMAN	sp|Q13308|PTK7_HUMAN	2	sp|Q13308|PTK7_HUMAN Inactive tyrosine-protein kinase 7 OS=Homo sapiens OX=9606 GN=PTK7 PE=1 SV=2	-2.7005	-2.87838	sp|Q13308|PTK7_HUMAN	-0.177882	-0.90418	0.548416	-2.79933	-0.506986	0.617049	0.997845	-4.60737	5	5449300	7153400	NA	NA	3225900	8071300	15801000	NA	17703000	7079800	14067000	8361500	6549800	NA	9482000	NA	5229300	7860500	15015000	8947600	10271000	6594600	13866000	-2.60789	-2.64986	NA	NA	-3.19546	-3.33474	-1.66673	NA	-2.56388	-2.37182	-3.21363
sp|Q14254|FLOT2_HUMAN	sp|Q14254|FLOT2_HUMAN	7	sp|Q14254|FLOT2_HUMAN Flotillin-2 OS=Homo sapiens OX=9606 GN=FLOT2 PE=1 SV=2	-2.69396	-1.77886	sp|Q14254|FLOT2_HUMAN	0.9151	-0.0260183	1.85622	-2.2582	1.99974	0.056192	0.997845	-4.54573	2	5910000	43434000	3906600	5071700	2442300	5683600	3294000	8083900	23426000	4276700	33665000	12890000	15562000	NA	9415000	NA	16252000	20319000	36002000	22080000	40988000	3736200	47438000	-2.48831	-0.149229	-2.56257	-2.95756	-3.58908	-3.86221	-3.77562	-3.07323	-2.16439	-3.07068	-1.94072
sp|Q9BXJ0|C1QT5_HUMAN	sp|Q9BXJ0|C1QT5_HUMAN	2	sp|Q9BXJ0|C1QT5_HUMAN Complement C1q tumor necrosis factor-related protein 5 OS=Homo sapiens OX=9606 GN=C1QTNF5 PE=1 SV=1	-2.69066	-1.97163	sp|Q9BXJ0|C1QT5_HUMAN	0.719029	-0.448923	1.88698	-2.25924	1.28533	0.213563	0.997845	-4.58728	8	NA	17161000	NA	6482500	1948300	3154000	14723000	NA	NA	NA	39089000	9782000	NA	NA	16593000	NA	5539900	27994000	29368000	21795000	10806000	7997900	39522000	NA	-1.43667	NA	-2.56608	-3.90874	-4.74788	-1.76177	NA	NA	NA	-1.72282
sp|P62942|FKB1A_HUMAN	sp|P62942|FKB1A_HUMAN	2	sp|P62942|FKB1A_HUMAN Peptidyl-prolyl cis-trans isomerase FKBP1A OS=Homo sapiens OX=9606 GN=FKBP1A PE=1 SV=2	-2.68911	-2.15995	sp|P62942|FKB1A_HUMAN	0.529154	-0.230713	1.28902	-2.42453	1.43502	0.16381	0.997845	-4.57755	3	3270400	7504700	3509600	6007100	5623100	9735400	NA	22783000	19250000	5316900	12934000	15337000	17750000	NA	9420900	5096800	17071000	10683000	69878000	5900800	NA	7147500	27802000	-3.36019	-2.5834	-2.70238	-2.68757	-2.40946	-3.05282	NA	-1.54589	-2.4444	-2.76884	-3.33612
sp|Q86SQ4|AGRG6_HUMAN	sp|Q86SQ4|AGRG6_HUMAN	2	sp|Q86SQ4|AGRG6_HUMAN Adhesion G-protein coupled receptor G6 OS=Homo sapiens OX=9606 GN=ADGRG6 PE=1 SV=3	-2.68605	-2.1556	sp|Q86SQ4|AGRG6_HUMAN	0.530446	-0.655217	1.71611	-2.35962	0.940959	0.359373	0.997845	-4.59649	10	9908800	NA	NA	5766800	NA	NA	NA	NA	25004000	6070900	6706000	4982100	16282000	NA	16623000	NA	NA	23567000	40755000	13350000	13198000	NA	23043000	-1.72687	NA	NA	-2.75269	NA	NA	NA	NA	-2.07142	-2.58498	-4.29429
sp|Q13291|SLAF1_HUMAN	sp|Q13291|SLAF1_HUMAN	2	sp|Q13291|SLAF1_HUMAN Signaling lymphocytic activation molecule OS=Homo sapiens OX=9606 GN=SLAMF1 PE=1 SV=1	-2.68222	-2.47783	sp|Q13291|SLAF1_HUMAN	0.204392	-1.09196	1.50075	-2.59024	0.324904	0.747987	0.997845	-4.61157	3	1135300	6355000	870240	8062500	12616000	21896000	21459000	2110300	31865000	12826000	25433000	14406000	4118300	NA	14553000	1450900	NA	16981000	9319500	21871000	19178000	29186000	NA	-4.91911	-2.81394	-4.52155	-2.21817	-1.26641	-1.83384	-1.25507	-5.05297	-1.72562	-1.54796	-2.34976
sp|Q4KMQ2|ANO6_HUMAN	sp|Q4KMQ2|ANO6_HUMAN	2	sp|Q4KMQ2|ANO6_HUMAN Anoctamin-6 OS=Homo sapiens OX=9606 GN=ANO6 PE=1 SV=2	-2.68189	-2.92392	sp|Q4KMQ2|ANO6_HUMAN	-0.242034	-1.34633	0.862267	-2.81221	-0.460978	0.65042	0.997845	-4.60457	10	3688500	10466000	NA	10813000	NA	3932000	NA	NA	20342000	NA	27156000	9546200	7006800	NA	NA	8953400	NA	NA	16895000	4207600	7773800	NA	22813000	-3.18292	-2.12227	NA	-1.74998	NA	-4.4163	NA	NA	-2.36571	NA	-2.25414
sp|P02654|APOC1_HUMAN	sp|P02654|APOC1_HUMAN	4	sp|P02654|APOC1_HUMAN Apolipoprotein C-I OS=Homo sapiens OX=9606 GN=APOC1 PE=1 SV=1	-2.67889	-2.98154	sp|P02654|APOC1_HUMAN	-0.302658	-1.34068	0.73536	-2.8403	-0.608752	0.549636	0.997845	-4.60382	8	7718700	NA	4629400	NA	NA	5972200	3828100	35869000	14191000	3899100	NA	9273800	6773000	NA	NA	5363900	5904800	NA	10486000	NA	6524500	12373000	10959000	-2.0949	NA	-2.34111	NA	NA	-3.78772	-3.57351	-0.876875	-2.87925	-3.19884	NA
sp|Q05707|COEA1_HUMAN	sp|Q05707|COEA1_HUMAN	6	sp|Q05707|COEA1_HUMAN Collagen alpha-1(XIV) chain OS=Homo sapiens OX=9606 GN=COL14A1 PE=1 SV=3	-2.6717	-2.1725	sp|Q05707|COEA1_HUMAN	0.4992	-0.779374	1.77777	-2.40742	0.810304	0.426552	0.997845	-4.60055	6	5301200	NA	NA	4012500	1830500	6495100	17151000	NA	54114000	1928300	62698000	7646200	11661000	NA	76409000	37091000	3365100	4980100	17077000	NA	18673000	NA	28144000	-2.64849	NA	NA	-3.33122	-3.99696	-3.66149	-1.55646	NA	-0.970336	-4.17505	-1.0336
sp|P52566|GDIR2_HUMAN	sp|P52566|GDIR2_HUMAN	9	sp|P52566|GDIR2_HUMAN Rho GDP-dissociation inhibitor 2 OS=Homo sapiens OX=9606 GN=ARHGDIB PE=1 SV=3	-2.67084	-1.71198	sp|P52566|GDIR2_HUMAN	0.958855	-0.301535	2.21924	-2.16858	1.56458	0.129901	0.997845	-4.57016	2	7337900	3224600	2429400	NA	1605900	14992000	4805200	9224600	10145000	38527000	45880000	8444300	15934000	1280000	21573000	13098000	195800000	6176300	35211000	NA	13448000	13856000	44277000	-2.16944	-3.75454	-3.18226	NA	-4.18212	-2.40351	-3.26776	-2.87866	-3.35791	-0.0230191	-1.48915
sp|O00194|RB27B_HUMAN	sp|O00194|RB27B_HUMAN	10	sp|O00194|RB27B_HUMAN Ras-related protein Rab-27B OS=Homo sapiens OX=9606 GN=RAB27B PE=1 SV=4	-2.66548	-0.477651	sp|O00194|RB27B_HUMAN	2.18783	0.507437	3.86822	-1.31912	2.73838	0.0136339	0.997845	-4.54296	10	15862000	NA	NA	5970600	NA	NA	2232100	NA	NA	4333200	27327000	54964000	145120000	NA	NA	NA	NA	35891000	584760000	11342000	18425000	4927000	96308000	-1.03361	NA	NA	-2.69729	NA	NA	-4.29903	NA	NA	-3.05249	-2.24499
sp|O43511|S26A4_HUMAN	sp|O43511|S26A4_HUMAN	8	sp|O43511|S26A4_HUMAN Pendrin OS=Homo sapiens OX=9606 GN=SLC26A4 PE=1 SV=1	-2.66513	-3.38081	sp|O43511|S26A4_HUMAN	-0.71568	-2.3094	0.878036	-3.06273	-0.929578	0.362359	0.997845	-4.59752	5	3494000	NA	3494400	3677200	NA	202020000	NA	17936000	17866000	3394900	2839900	11088000	7079500	NA	661230	NA	2910500	23270000	12819000	18205000	2514300	3062500	12344000	-3.26274	NA	-2.70804	-3.47041	NA	1.50795	NA	-1.8985	-2.55081	-3.39083	-5.54766
zz|Y-FGCZCont00222|;zz|Y-FGCZCont00090|;sp|P08727|K1C19_HUMAN;CON__P08727	zz|Y-FGCZCont00222|	18	zz|Y-FGCZCont00222| zz|FGCZCont0221_P08727|K1C19_HUMAN blastpHomologue_0.0;zz|Y-FGCZCont00090| zz|FGCZCont0089_P08727|K1C19_HUMAN blastpHomologue_0.0;sp|P08727|K1C19_HUMAN Keratin, type I cytoskeletal 19 OS=Homo sapiens OX=9606 GN=KRT19 PE=1 SV=4;	-2.66084	-1.7405	zz|Y-FGCZCont00222|	0.920338	-0.38577	2.22645	-2.1736	1.46241	0.157946	0.997845	-4.57919	6	2740100	NA	5915500	3774000	NA	98204000	NA	7169800	13006000	4110500	13633000	6294500	84935000	12839000	NA	4144200	18373000	14020000	NA	17057000	19199000	NA	10581000	-3.62087	NA	-2.02131	-3.42896	NA	0.423148	NA	-3.25012	-3.0036	-3.12564	-3.25935
sp|Q86X29|LSR_HUMAN	sp|Q86X29|LSR_HUMAN	5	sp|Q86X29|LSR_HUMAN Lipolysis-stimulated lipoprotein receptor OS=Homo sapiens OX=9606 GN=LSR PE=1 SV=4	-2.65769	-2.29101	sp|Q86X29|LSR_HUMAN	0.366681	-1.10602	1.83939	-2.45398	0.515407	0.611246	0.997845	-4.60723	5	3467400	1300300	NA	8684600	NA	14108000	NA	21816000	21471000	8503500	25203000	24754000	15943000	NA	1425000	NA	7345800	16610000	85575000	21922000	900820	16715000	57427000	-3.274	-5.01371	NA	-2.09961	NA	-2.49491	NA	-1.60983	-2.28868	-2.11778	-2.36301
sp|Q03167|TGBR3_HUMAN	sp|Q03167|TGBR3_HUMAN	3	sp|Q03167|TGBR3_HUMAN Transforming growth factor beta receptor type 3 OS=Homo sapiens OX=9606 GN=TGFBR3 PE=1 SV=3	-2.63746	-2.44484	sp|Q03167|TGBR3_HUMAN	0.192624	-0.553551	0.938798	-2.54622	0.533117	0.598912	0.997845	-4.60769	4	3357500	14511000	6573300	4141800	NA	9872700	13438000	5978800	17689000	5457000	23141000	13636000	14153000	NA	14663000	NA	NA	4672800	19565000	9880000	18676000	8209100	19628000	-3.32146	-1.66922	-1.88376	-3.28063	NA	-3.03176	-1.8846	-3.51789	-2.56501	-2.73278	-2.48752
sp|P50991|TCPD_HUMAN	sp|P50991|TCPD_HUMAN	8	sp|P50991|TCPD_HUMAN T-complex protein 1 subunit delta OS=Homo sapiens OX=9606 GN=CCT4 PE=1 SV=4	-2.63374	-2.43445	sp|P50991|TCPD_HUMAN	0.199292	-1.17936	1.57794	-2.52745	0.301807	0.765958	0.997845	-4.60777	8	7459900	NA	NA	6040200	NA	26365000	NA	8038100	8721300	2256400	47279000	31860000	23821000	NA	27447000	2594000	NA	6227900	70971000	NA	1254300	NA	24316000	-2.14515	NA	NA	-2.6788	NA	-1.55452	NA	-3.08161	-3.57356	-3.9572	-1.44534
sp|P15169|CBPN_HUMAN	sp|P15169|CBPN_HUMAN	11	sp|P15169|CBPN_HUMAN Carboxypeptidase N catalytic chain OS=Homo sapiens OX=9606 GN=CPN1 PE=1 SV=1	-2.62772	-2.28773	sp|P15169|CBPN_HUMAN	0.339989	-1.09336	1.77334	-2.45772	0.486924	0.630282	0.997845	-4.61067	1	660550	50035000	20894000	13667000	1012000	9189100	12856000	33956000	6637700	6923900	6956100	11072000	25519000	8095900	25588000	22705000	11548000	951620	62414000	NA	3333600	19413000	6744000	-5.71709	0.0469226	-0.375122	-1.37636	-4.83528	-3.13967	-1.94415	-0.957666	-3.96291	-2.4027	-4.24087
sp|Q9NRA2|S17A5_HUMAN	sp|Q9NRA2|S17A5_HUMAN	4	sp|Q9NRA2|S17A5_HUMAN Sialin OS=Homo sapiens OX=9606 GN=SLC17A5 PE=1 SV=2	-2.6265	-1.86502	sp|Q9NRA2|S17A5_HUMAN	0.761481	-0.356504	1.87947	-2.20345	1.40994	0.172097	0.997845	-4.58054	5	5955000	25555000	NA	16017000	3549900	7144000	NA	4499200	15606000	NA	13553000	13129000	52038000	NA	13566000	NA	3982900	19949000	27797000	18346000	37764000	2411800	57949000	-2.47713	-0.884603	NA	-1.12328	-3.06008	-3.51828	NA	-3.937	-2.74369	NA	-3.26793
sp|P00568|KAD1_HUMAN	sp|P00568|KAD1_HUMAN	5	sp|P00568|KAD1_HUMAN Adenylate kinase isoenzyme 1 OS=Homo sapiens OX=9606 GN=AK1 PE=1 SV=3	-2.62459	-2.96751	sp|P00568|KAD1_HUMAN	-0.342918	-1.57082	0.884983	-2.80508	-0.57674	0.569547	0.997845	-4.60684	4	2634600	8627900	NA	7050800	NA	34814000	2936700	38911000	29926000	1259300	19783000	25785000	3788800	NA	7107200	NA	2211000	5423000	51823000	7693900	5136400	1329800	54616000	-3.67872	-2.39003	NA	-2.43204	NA	-1.13645	-3.93005	-0.756881	-1.81515	-4.76579	-2.71622
sp|A0PJK1|SC5AA_HUMAN	sp|A0PJK1|SC5AA_HUMAN	2	sp|A0PJK1|SC5AA_HUMAN Sodium/glucose cotransporter 5 OS=Homo sapiens OX=9606 GN=SLC5A10 PE=1 SV=2	-2.62332	-2.91619	sp|A0PJK1|SC5AA_HUMAN	-0.292862	-1.28348	0.697758	-2.78603	-0.611976	0.546628	0.997845	-4.60542	5	NA	8716000	NA	21357000	NA	3489600	6820300	7407100	11088000	9291500	29658000	8640100	9630500	NA	8521400	2691100	NA	5053300	16310000	11004000	11488000	15133000	7689400	NA	-2.37594	NA	-0.664337	NA	-4.59581	-2.79674	-3.20212	-3.23115	-1.99491	-2.12558
sp|P50440|GATM_HUMAN	sp|P50440|GATM_HUMAN	6	sp|P50440|GATM_HUMAN Glycine amidinotransferase, mitochondrial OS=Homo sapiens OX=9606 GN=GATM PE=1 SV=1	-2.62145	-2.54472	sp|P50440|GATM_HUMAN	0.0767311	-2.05413	2.20759	-2.57541	0.0751811	0.940828	0.997845	-4.60851	8	3810300	NA	NA	NA	NA	970510	NA	9996600	15683000	129420000	27546000	5320500	13747000	NA	2025900	NA	30068000	43838000	46636000	4207200	1867100	NA	43748000	-3.13505	NA	NA	NA	NA	-6.52041	NA	-2.76019	-2.73667	1.65695	-2.23334
sp|Q9UJA9|ENPP5_HUMAN	sp|Q9UJA9|ENPP5_HUMAN	3	sp|Q9UJA9|ENPP5_HUMAN Ectonucleotide pyrophosphatase/phosphodiesterase family member 5 OS=Homo sapiens OX=9606 GN=ENPP5 PE=1 SV=1	-2.61504	-3.39736	sp|Q9UJA9|ENPP5_HUMAN	-0.782324	-2.34061	0.775957	-3.04966	-1.03925	0.309621	0.997845	-4.59413	5	2254800	9351500	NA	NA	59482000	2189000	10168000	NA	5026200	30339000	12462000	5924100	5533600	NA	17684000	16780000	NA	945960	22522000	1146300	5964300	5732100	13731000	-3.90809	-2.27837	NA	NA	0.927083	-5.29715	-2.25963	NA	-4.35953	-0.354277	-3.39035
sp|Q53TN4|CYBR1_HUMAN	sp|Q53TN4|CYBR1_HUMAN	4	sp|Q53TN4|CYBR1_HUMAN Cytochrome b reductase 1 OS=Homo sapiens OX=9606 GN=CYBRD1 PE=1 SV=1	-2.6068	-3.22673	sp|Q53TN4|CYBR1_HUMAN	-0.619924	-1.94536	0.705517	-2.93308	-0.965898	0.343838	0.997845	-4.59654	4	18443000	1695600	NA	14639000	6059600	5869200	NA	6311300	38224000	15947000	5947100	28229000	24335000	NA	6416000	3008700	9939800	6162800	5495600	8078000	NA	614700	5581100	-0.811478	-4.6457	NA	-1.26678	-2.30371	-3.81388	NA	-3.43811	-1.46612	-1.24599	-4.46947
sp|P17987|TCPA_HUMAN	sp|P17987|TCPA_HUMAN	7	sp|P17987|TCPA_HUMAN T-complex protein 1 subunit alpha OS=Homo sapiens OX=9606 GN=TCP1 PE=1 SV=1	-2.60175	-2.28719	sp|P17987|TCPA_HUMAN	0.314558	-0.906772	1.53589	-2.42481	0.536044	0.597635	0.997845	-4.60552	7	5986900	NA	NA	3338400	NA	35468000	1906800	12714000	16184000	NA	48722000	33862000	15282000	NA	35503000	NA	3941400	1966900	38890000	6807800	14871000	NA	31480000	-2.46926	NA	NA	-3.62458	NA	-1.10846	-4.51089	-2.40573	-2.69183	NA	-1.40148
sp|P07741|APT_HUMAN	sp|P07741|APT_HUMAN	6	sp|P07741|APT_HUMAN Adenine phosphoribosyltransferase OS=Homo sapiens OX=9606 GN=APRT PE=1 SV=2	-2.59857	-1.5559	sp|P07741|APT_HUMAN	1.04266	-0.0407647	2.12609	-2.0251	1.98316	0.0585616	0.997845	-4.54952	3	4949600	16914000	NA	6292800	NA	51830000	1323200	31753000	19953000	2379100	10124000	52422000	51318000	NA	12961000	7659100	14031000	28503000	46630000	14108000	11267000	4808300	52505000	-2.7496	-1.45677	NA	-2.61345	NA	-0.537972	-5.00231	-1.05654	-2.39325	-3.88378	-3.69343
sp|P26927|HGFL_HUMAN;sp|Q2TV78|MST1L_HUMAN	sp|P26927|HGFL_HUMAN	2	sp|P26927|HGFL_HUMAN Hepatocyte growth factor-like protein OS=Homo sapiens OX=9606 GN=MST1 PE=1 SV=2;sp|Q2TV78|MST1L_HUMAN Putative macrophage stimulating 1-like protein OS=Homo sapiens OX=9606 GN=MST1L PE=2 SV=2	-2.59615	-2.30616	sp|P26927|HGFL_HUMAN	0.289993	-1.26729	1.84728	-2.47187	0.390142	0.700834	0.997845	-4.60594	9	11273000	NA	NA	19149000	NA	15690000	14702000	2299400	27771000	9306400	3027500	NA	NA	NA	14006000	8179600	NA	2280000	NA	10425000	20683000	20808000	NA	-1.53681	NA	NA	-0.838404	NA	-2.33507	-1.76369	-4.92647	-1.92174	-1.99269	-5.45435
sp|O43175|SERA_HUMAN	sp|O43175|SERA_HUMAN	9	sp|O43175|SERA_HUMAN D-3-phosphoglycerate dehydrogenase OS=Homo sapiens OX=9606 GN=PHGDH PE=1 SV=4	-2.59229	-1.16819	sp|O43175|SERA_HUMAN	1.42411	0.299718	2.54849	-1.77852	2.6048	0.0150701	0.997845	-4.50914	2	12505000	2123600	NA	10706000	NA	21682000	2098000	10964000	7599900	8035400	63024000	43653000	61245000	1724600	21269000	6445100	11316000	29860000	200640000	49454000	26693000	3571500	87292000	-1.38399	-4.33364	NA	-1.76584	NA	-1.84862	-4.38237	-2.62402	-3.76985	-2.19628	-1.02603
sp|P54707|AT12A_HUMAN	sp|P54707|AT12A_HUMAN	3	sp|P54707|AT12A_HUMAN Potassium-transporting ATPase alpha chain 2 OS=Homo sapiens OX=9606 GN=ATP12A PE=1 SV=3	-2.58681	-2.90999	sp|P54707|AT12A_HUMAN	-0.323182	-1.56379	0.917425	-2.7484	-0.545779	0.591661	0.997845	-4.60423	9	NA	5967900	1415600	16635000	1949800	NA	9368800	19650000	NA	NA	27885000	7650100	NA	NA	3893200	NA	7930900	NA	NA	24164000	3921200	3720100	16207000	NA	-2.90107	-3.88683	-1.0629	-3.90765	NA	-2.36973	-1.76396	NA	NA	-2.2155
sp|A8MVU1|NCF1C_HUMAN;sp|P14598|NCF1_HUMAN;sp|A6NI72|NCF1B_HUMAN	sp|A8MVU1|NCF1C_HUMAN	3	sp|A8MVU1|NCF1C_HUMAN Putative neutrophil cytosol factor 1C OS=Homo sapiens OX=9606 GN=NCF1C PE=5 SV=1;sp|P14598|NCF1_HUMAN Neutrophil cytosol factor 1 OS=Homo sapiens OX=9606 GN=NCF1 PE=1 SV=4;sp|A6NI72|NCF1B_HUMAN Putative neutrophil cytosol factor 1B OS	-2.58426	-2.6103	sp|A8MVU1|NCF1C_HUMAN	-0.0260384	-1.16915	1.11707	-2.59873	-0.0471524	0.962804	0.997845	-4.61166	5	NA	7642200	NA	NA	2514000	7242000	15839000	5314000	22753000	13023000	32726000	4847100	9638700	4907500	13913000	40830000	1171900	5047100	21216000	NA	12647000	12288000	NA	NA	-2.55822	NA	NA	-3.54815	-3.49779	-1.6635	-3.69165	-2.20597	-1.52682	-1.98199
sp|Q5R3I4|TTC38_HUMAN	sp|Q5R3I4|TTC38_HUMAN	9	sp|Q5R3I4|TTC38_HUMAN Tetratricopeptide repeat protein 38 OS=Homo sapiens OX=9606 GN=TTC38 PE=1 SV=1	-2.58021	-2.69627	sp|Q5R3I4|TTC38_HUMAN	-0.116067	-2.08242	1.85029	-2.65482	-0.123666	0.902897	0.997845	-4.60697	9	NA	NA	NA	7950600	NA	16345000	NA	3119300	32114000	NA	28269000	79774000	18854000	NA	64997000	NA	440240	1950100	7322500	7114200	10227000	NA	36587000	NA	NA	NA	-2.24046	NA	-2.27356	NA	-4.47694	-1.71451	NA	-2.19555
sp|Q96FZ7|CHMP6_HUMAN	sp|Q96FZ7|CHMP6_HUMAN	3	sp|Q96FZ7|CHMP6_HUMAN Charged multivesicular body protein 6 OS=Homo sapiens OX=9606 GN=CHMP6 PE=1 SV=3	-2.57513	-1.69931	sp|Q96FZ7|CHMP6_HUMAN	0.87582	-0.286933	2.03857	-2.13722	1.55218	0.133327	0.997845	-4.57194	3	4599800	11870000	1712400	10711000	NA	4123000	7469900	14788000	23872000	8369700	30964000	14948000	11749000	90043000	10144000	NA	NA	16361000	77807000	17364000	5121400	4518700	49346000	-2.8576	-1.94774	-3.63852	-1.7651	NA	-4.34497	-2.67438	-2.18298	-2.1375	-2.13977	-2.06272
sp|P21802|FGFR2_HUMAN	sp|P21802|FGFR2_HUMAN	2	sp|P21802|FGFR2_HUMAN Fibroblast growth factor receptor 2 OS=Homo sapiens OX=9606 GN=FGFR2 PE=1 SV=1	-2.57052	-2.47572	sp|P21802|FGFR2_HUMAN	0.0947946	-0.886132	1.07572	-2.5172	0.201131	0.842557	0.997845	-4.60922	7	3275900	4804800	4038200	NA	NA	8110800	21288000	NA	31169000	NA	21950000	5443400	14483000	NA	41670000	10078000	6764300	NA	26197000	5408600	11546000	5193900	NA	-3.35771	-3.20162	-2.51935	NA	NA	-3.3274	-1.26583	NA	-1.75711	NA	-2.5646
sp|O15394|NCAM2_HUMAN	sp|O15394|NCAM2_HUMAN	5	sp|O15394|NCAM2_HUMAN Neural cell adhesion molecule 2 OS=Homo sapiens OX=9606 GN=NCAM2 PE=1 SV=2	-2.56736	-2.1617	sp|O15394|NCAM2_HUMAN	0.405661	-1.08453	1.89585	-2.3325	0.562179	0.579267	0.997845	-4.60687	4	NA	2735400	NA	4661300	NA	2230500	32659000	5750500	56290000	18118000	33531000	1703200	14508000	NA	56949000	34450000	2817900	45615000	23460000	5484300	23295000	19993000	12042000	NA	-3.98265	NA	-3.09215	NA	-5.26891	-0.690206	-3.57528	-0.914111	-1.06903	-1.94654
sp|P60981|DEST_HUMAN	sp|P60981|DEST_HUMAN	3	sp|P60981|DEST_HUMAN Destrin OS=Homo sapiens OX=9606 GN=DSTN PE=1 SV=3	-2.55957	-2.21814	sp|P60981|DEST_HUMAN	0.341433	-0.887662	1.57053	-2.38886	0.57504	0.570914	0.997845	-4.60628	5	6529900	32123000	2040900	3007900	NA	21099000	NA	7382500	25888000	1988500	40365000	26902000	30192000	NA	5882200	819070	NA	12962000	83409000	9677200	21930000	NA	24756000	-2.34134	-0.567473	-3.40958	-3.79087	NA	-1.88961	NA	-3.20702	-2.02187	-4.13243	-1.67596
sp|Q9UI42|CBPA4_HUMAN	sp|Q9UI42|CBPA4_HUMAN	7	sp|Q9UI42|CBPA4_HUMAN Carboxypeptidase A4 OS=Homo sapiens OX=9606 GN=CPA4 PE=1 SV=2	-2.54578	-2.81945	sp|Q9UI42|CBPA4_HUMAN	-0.27367	-2.20235	1.65501	-2.69314	-0.298441	0.768837	0.997845	-4.6061	10	76142000	NA	NA	1662600	NA	30243000	NA	8288100	NA	5094700	5426000	NA	3700500	NA	28034000	NA	3482700	3515000	11763000	7948700	48451000	NA	NA	1.27773	NA	NA	-4.73651	NA	-1.34814	NA	-3.03646	NA	-2.82803	-4.60324
sp|P98095|FBLN2_HUMAN	sp|P98095|FBLN2_HUMAN	3	sp|P98095|FBLN2_HUMAN Fibulin-2 OS=Homo sapiens OX=9606 GN=FBLN2 PE=1 SV=2	-2.54475	-1.78415	sp|P98095|FBLN2_HUMAN	0.7606	-0.11104	1.63224	-2.12988	1.7913	0.0845773	0.997845	-4.55623	1	6885800	9314200	NA	7628900	8355700	19479000	18188000	5348600	8217000	8194400	9752900	26798000	35271000	4331500	61559000	28998000	5835300	14739000	24091000	12537000	12585000	15645000	6420800	-2.26314	-2.28391	NA	-2.30635	-1.84922	-2.00975	-1.4775	-3.68208	-3.65851	-2.16912	-3.74791
sp|P54289|CA2D1_HUMAN	sp|P54289|CA2D1_HUMAN	5	sp|P54289|CA2D1_HUMAN Voltage-dependent calcium channel subunit alpha-2/delta-1 OS=Homo sapiens OX=9606 GN=CACNA2D1 PE=1 SV=3	-2.542	-1.19626	sp|P54289|CA2D1_HUMAN	1.34574	0.117868	2.57362	-1.81737	2.30515	0.0334775	0.997845	-4.55543	10	NA	8125800	NA	4354100	NA	17647000	NA	3309800	41201000	NA	40504000	19115000	54182000	NA	11322000	NA	NA	28547000	89790000	16655000	NA	NA	63639000	NA	-2.47315	NA	-3.2009	NA	-2.1583	NA	-4.38956	-1.35915	NA	-1.67095
sp|Q9UBX7|KLK11_HUMAN	sp|Q9UBX7|KLK11_HUMAN	6	sp|Q9UBX7|KLK11_HUMAN Kallikrein-11 OS=Homo sapiens OX=9606 GN=KLK11 PE=1 SV=2	-2.54072	-0.284778	sp|Q9UBX7|KLK11_HUMAN	2.25595	0.669184	3.84271	-1.27175	2.95903	0.00756063	0.997845	-4.51587	7	5695200	1543600	NA	16663000	NA	23876000	NA	10168000	NA	4048200	36557000	60763000	306280000	NA	NA	NA	6921900	44456000	667310000	28606000	47533000	2816200	78647000	-2.54286	-4.77591	NA	-1.06021	NA	-1.70365	NA	-2.73513	NA	-3.14681	-1.82051
sp|Q14574|DSC3_HUMAN	sp|Q14574|DSC3_HUMAN	3	sp|Q14574|DSC3_HUMAN Desmocollin-3 OS=Homo sapiens OX=9606 GN=DSC3 PE=1 SV=3	-2.53883	-3.38601	sp|Q14574|DSC3_HUMAN	-0.847178	-2.19194	0.497588	-2.90947	-1.31117	0.204141	0.997845	-4.58568	7	NA	3576500	8624700	10112000	4111700	3458700	6806600	4808500	75923000	NA	53503000	NA	4378000	NA	9179800	21764000	2344600	NA	NA	9329600	1836700	NA	7170700	NA	-3.61094	-1.52942	-1.85689	-2.85226	-4.60919	-2.79944	-3.839	-0.487396	NA	-1.26493
sp|Q96JQ0|PCD16_HUMAN	sp|Q96JQ0|PCD16_HUMAN	3	sp|Q96JQ0|PCD16_HUMAN Protocadherin-16 OS=Homo sapiens OX=9606 GN=DCHS1 PE=1 SV=1	-2.52709	-3.05669	sp|Q96JQ0|PCD16_HUMAN	-0.529598	-1.91496	0.855765	-2.75407	-0.800916	0.433225	0.997845	-4.59967	9	7041800	4841300	3458900	5029500	NA	3012000	17317000	NA	75028000	NA	27453000	4770600	3594100	NA	13551000	21948000	NA	4444000	NA	7426900	NA	NA	NA	-2.23013	-3.19113	-2.72136	-2.97088	NA	-4.81716	-1.54351	NA	-0.504308	NA	-2.23828
sp|Q15286|RAB35_HUMAN	sp|Q15286|RAB35_HUMAN	5	sp|Q15286|RAB35_HUMAN Ras-related protein Rab-35 OS=Homo sapiens OX=9606 GN=RAB35 PE=1 SV=1	-2.52537	-1.87364	sp|Q15286|RAB35_HUMAN	0.651733	-0.336296	1.63976	-2.1995	1.3541	0.187045	0.997845	-4.57987	1	3751600	8278500	2406000	19776000	1252900	28720000	4114200	23678000	11120000	5872800	48467000	29891000	31358000	NA	5703800	3749500	17528000	23891000	81610000	18714000	7602000	4715200	37714000	-3.15793	-2.44734	-3.19489	-0.787014	-4.53324	-1.42585	-3.47657	-1.4891	-3.22704	-2.63097	-1.40913
sp|P35754|GLRX1_HUMAN	sp|P35754|GLRX1_HUMAN	3	sp|P35754|GLRX1_HUMAN Glutaredoxin-1 OS=Homo sapiens OX=9606 GN=GLRX PE=1 SV=2	-2.52338	-3.21766	sp|P35754|GLRX1_HUMAN	-0.694277	-1.6823	0.293744	-2.90523	-1.44804	0.160168	0.997845	-4.57711	3	NA	11179000	NA	11540000	4786800	7110800	6765400	33693000	19256000	1485400	29909000	34660000	4878000	NA	8010300	2511400	3136900	4860300	14985000	2283900	6065600	10747000	9749900	NA	-2.03089	NA	-1.64619	-2.63722	-3.52528	-2.80761	-0.969127	-2.44396	-4.53685	-2.11329
sp|P54710|ATNG_HUMAN	sp|P54710|ATNG_HUMAN	2	sp|P54710|ATNG_HUMAN Sodium/potassium-transporting ATPase subunit gamma OS=Homo sapiens OX=9606 GN=FXYD2 PE=1 SV=3	-2.51855	-3.29624	sp|P54710|ATNG_HUMAN	-0.777689	-2.34502	0.789638	-2.93027	-1.02978	0.31444	0.997845	-4.59446	6	4480900	2140400	995300	52164000	NA	15315000	NA	28544000	4817000	NA	50890000	20702000	21737000	NA	3457100	NA	1152500	5109500	4453200	14346000	2117700	NA	30230000	-2.89619	-4.32272	-4.34638	0.76007	NA	-2.37145	NA	-1.21359	-4.42016	NA	-1.33797
sp|O14732|IMPA2_HUMAN	sp|O14732|IMPA2_HUMAN	2	sp|O14732|IMPA2_HUMAN Inositol monophosphatase 2 OS=Homo sapiens OX=9606 GN=IMPA2 PE=1 SV=1	-2.51765	-3.80388	sp|O14732|IMPA2_HUMAN	-1.28623	-2.71917	0.146706	-3.37514	-1.89617	0.0753475	0.997845	-4.57399	11	NA	NA	NA	7731400	NA	20546000	NA	11724000	10340000	NA	NA	11587000	2479300	NA	15815000	3741800	3408800	915700	NA	4448300	NA	NA	5653000	NA	NA	NA	-2.28506	NA	-1.92955	NA	-2.52523	-3.33076	NA	NA
sp|Q9UKM7|MA1B1_HUMAN	sp|Q9UKM7|MA1B1_HUMAN	5	sp|Q9UKM7|MA1B1_HUMAN Endoplasmic reticulum mannosyl-oligosaccharide 1,2-alpha-mannosidase OS=Homo sapiens OX=9606 GN=MAN1B1 PE=1 SV=2	-2.51283	-3.33483	sp|Q9UKM7|MA1B1_HUMAN	-0.821996	-1.8562	0.212204	-2.9752	-1.65423	0.113146	0.997845	-4.57303	7	NA	NA	4751100	4444700	NA	12955000	4167100	11733000	29164000	NA	40923000	4156900	5404100	NA	9262100	797040	NA	8005900	33652000	6381900	5045700	NA	20651000	NA	NA	-2.30726	-3.16805	NA	-2.62313	-3.45939	-2.5241	-1.85194	NA	-1.65593
sp|P07942|LAMB1_HUMAN	sp|P07942|LAMB1_HUMAN	4	sp|P07942|LAMB1_HUMAN Laminin subunit beta-1 OS=Homo sapiens OX=9606 GN=LAMB1 PE=1 SV=2	-2.50625	-2.25507	sp|P07942|LAMB1_HUMAN	0.251176	-1.02648	1.52883	-2.35849	0.408004	0.687264	0.997845	-4.60788	6	NA	5560100	NA	NA	2948300	10447000	26672000	NA	35148000	11041000	8369900	3609300	25113000	NA	34517000	27321000	NA	12633000	13193000	4221200	28241000	21963000	7736300	NA	-2.9992	NA	NA	-3.32274	-2.94673	-0.962573	NA	-1.58577	-1.75573	-3.97098
sp|P28070|PSB4_HUMAN	sp|P28070|PSB4_HUMAN	3	sp|P28070|PSB4_HUMAN Proteasome subunit beta type-4 OS=Homo sapiens OX=9606 GN=PSMB4 PE=1 SV=4	-2.49378	-2.29123	sp|P28070|PSB4_HUMAN	0.202555	-0.788793	1.1939	-2.37225	0.421046	0.677359	0.997845	-4.60978	3	29632000	2516500	NA	10038000	NA	NA	3041800	21383000	13392000	6770000	16823000	28596000	30001000	2183400	34495000	5335900	5499800	4469300	29054000	6386900	18040000	7759100	12414000	-0.112819	-4.09829	NA	-1.86861	NA	NA	-3.88275	-1.63938	-2.96189	-2.43386	-2.95265
sp|Q68CJ9|CR3L3_HUMAN	sp|Q68CJ9|CR3L3_HUMAN	2	sp|Q68CJ9|CR3L3_HUMAN Cyclic AMP-responsive element-binding protein 3-like protein 3 OS=Homo sapiens OX=9606 GN=CREB3L3 PE=1 SV=2	-2.4926	-3.35396	sp|Q68CJ9|CR3L3_HUMAN	-0.861358	-2.54502	0.822306	-2.96243	-1.08607	0.293814	0.997845	-4.59352	12	6610500	NA	NA	NA	NA	NA	6974000	NA	27752000	16665000	6840400	NA	NA	NA	28728000	11056000	NA	NA	7068000	8875200	1857600	NA	3739400	-2.32326	NA	NA	NA	NA	NA	-2.76677	NA	-1.92271	-1.18493	-4.26534
sp|Q99584|S10AD_HUMAN	sp|Q99584|S10AD_HUMAN	2	sp|Q99584|S10AD_HUMAN Protein S100-A13 OS=Homo sapiens OX=9606 GN=S100A13 PE=1 SV=1	-2.49151	-2.25426	sp|Q99584|S10AD_HUMAN	0.237246	-0.650006	1.1245	-2.37289	0.553517	0.585315	0.997845	-4.60669	5	4208800	12959000	2691800	2360700	NA	24033000	NA	24255000	20353000	7611900	21430000	17304000	13849000	NA	25373000	NA	NA	14541000	32359000	10059000	16042000	2175600	22032000	-2.98849	-1.82605	-3.04846	-4.17733	NA	-1.69379	NA	-1.4536	-2.36494	-2.27135	-2.59957
sp|P20142|PEPC_HUMAN	sp|P20142|PEPC_HUMAN	3	sp|P20142|PEPC_HUMAN Gastricsin OS=Homo sapiens OX=9606 GN=PGC PE=1 SV=1	-2.4854	-2.41649	sp|P20142|PEPC_HUMAN	0.0689147	-1.61463	1.75246	-2.44602	0.0857611	0.932567	0.997845	-4.60786	9	NA	NA	NA	NA	17587000	NA	24974000	3767000	6550900	22514000	7575200	4944100	16800000	NA	6461800	73029000	NA	NA	29344000	NA	15630000	11899000	5327000	NA	NA	NA	NA	-0.79652	NA	-1.05104	-4.19883	-3.98169	-0.767851	-4.1165
sp|Q8N335|GPD1L_HUMAN	sp|Q8N335|GPD1L_HUMAN	6	sp|Q8N335|GPD1L_HUMAN Glycerol-3-phosphate dehydrogenase 1-like protein OS=Homo sapiens OX=9606 GN=GPD1L PE=1 SV=1	-2.48003	-2.38783	sp|Q8N335|GPD1L_HUMAN	0.0921931	-1.54756	1.73194	-2.43122	0.116686	0.908181	0.997845	-4.61071	6	980720	6299800	NA	10326000	NA	338120000	5551900	4962200	11538000	NA	26353000	42154000	29126000	NA	12816000	1184100	2294500	14283000	72563000	6628300	NA	NA	18016000	-5.13477	-2.82604	NA	-1.82349	NA	2.28252	-3.07349	-3.79262	-3.17441	NA	-2.29793
sp|P27348|1433T_HUMAN	sp|P27348|1433T_HUMAN	8	sp|P27348|1433T_HUMAN 14-3-3 protein theta OS=Homo sapiens OX=9606 GN=YWHAQ PE=1 SV=1	-2.47948	-2.08013	sp|P27348|1433T_HUMAN	0.399349	-0.340239	1.13894	-2.25984	1.1127	0.27654	0.997845	-4.59133	3	3866400	7365800	NA	11255000	NA	12092000	7323500	14448000	27237000	3883200	30029000	17467000	22936000	NA	14434000	4808200	14147000	10631000	81922000	10547000	10416000	4647800	24544000	-3.11352	-2.6093	NA	-1.68608	NA	-2.72681	-2.701	-2.21727	-1.94943	-3.20451	-2.10745
sp|P78371|TCPB_HUMAN	sp|P78371|TCPB_HUMAN	8	sp|P78371|TCPB_HUMAN T-complex protein 1 subunit beta OS=Homo sapiens OX=9606 GN=CCT2 PE=1 SV=4	-2.47433	-3.0139	sp|P78371|TCPB_HUMAN	-0.539573	-2.01339	0.934248	-2.75999	-0.75981	0.455534	0.997845	-4.60177	6	36017000	7171300	1309200	4206900	NA	15601000	NA	NA	23912000	3218200	29472000	41045000	22522000	NA	22722000	6099200	960790	NA	30060000	858840	2944600	NA	20267000	0.174702	-2.6464	-3.98877	-3.25575	NA	-2.34363	NA	NA	-2.13511	-3.46493	-2.13476
sp|P36406|TRI23_HUMAN	sp|P36406|TRI23_HUMAN	2	sp|P36406|TRI23_HUMAN E3 ubiquitin-protein ligase TRIM23 OS=Homo sapiens OX=9606 GN=TRIM23 PE=1 SV=1	-2.4734	-2.71844	sp|P36406|TRI23_HUMAN	-0.245044	-1.86043	1.37034	-2.61634	-0.320446	0.752599	0.997845	-4.60489	11	4304700	NA	NA	NA	6628000	37363000	NA	24383000	NA	NA	4877200	30444000	9503900	NA	21361000	4865400	NA	NA	10140000	19174000	NA	NA	4177600	-2.9553	NA	NA	NA	-2.17688	-1.03019	NA	-1.44585	NA	NA	-4.75878
sp|P81605|DCD_HUMAN	sp|P81605|DCD_HUMAN	3	sp|P81605|DCD_HUMAN Dermcidin OS=Homo sapiens OX=9606 GN=DCD PE=1 SV=2	-2.46823	-1.56757	sp|P81605|DCD_HUMAN	0.900657	-0.0817111	1.88302	-1.95356	1.88553	0.0706993	0.997845	-4.5532	2	16154000	6507800	1368600	NA	NA	8723800	6534200	20679000	20442000	13341000	17653000	92040000	10135000	3200800	32630000	15730000	10215000	12802000	26629000	57390000	22679000	15248000	10873000	-1.00673	-2.781	-3.93088	NA	NA	-3.21782	-2.85438	-1.68872	-2.35872	-1.49337	-2.8824
sp|P49720|PSB3_HUMAN	sp|P49720|PSB3_HUMAN	3	sp|P49720|PSB3_HUMAN Proteasome subunit beta type-3 OS=Homo sapiens OX=9606 GN=PSMB3 PE=1 SV=2	-2.46321	-2.61562	sp|P49720|PSB3_HUMAN	-0.152407	-0.946472	0.641658	-2.55466	-0.395515	0.695855	0.997845	-4.61016	3	11656000	NA	NA	4326400	NA	16161000	5408900	26360000	13387000	8317700	14533000	14552000	24383000	2048500	18851000	3245400	8418200	7065700	34138000	5367000	9877200	3120600	11403000	-1.48758	NA	NA	-3.21108	NA	-2.29059	-3.10858	-1.33093	-2.96243	-2.14841	-3.16609
sp|P30085|KCY_HUMAN	sp|P30085|KCY_HUMAN	6	sp|P30085|KCY_HUMAN UMP-CMP kinase OS=Homo sapiens OX=9606 GN=CMPK1 PE=1 SV=3	-2.46306	-2.13937	sp|P30085|KCY_HUMAN	0.323688	-0.822306	1.46968	-2.28323	0.584685	0.564519	0.997845	-4.60596	5	5004600	10205000	NA	9037200	NA	32780000	NA	21756000	3145100	3380200	45171000	39532000	29521000	NA	22438000	1597100	11422000	5374200	58200000	9113000	7866700	NA	27055000	-2.73332	-2.15728	NA	-2.03613	NA	-1.22699	NA	-1.61389	-5.02815	-3.39684	-1.51187
sp|Q5KU26|COL12_HUMAN	sp|Q5KU26|COL12_HUMAN	9	sp|Q5KU26|COL12_HUMAN Collectin-12 OS=Homo sapiens OX=9606 GN=COLEC12 PE=1 SV=3	-2.45934	-3.02513	sp|Q5KU26|COL12_HUMAN	-0.565796	-2.28618	1.15459	-2.74223	-0.677717	0.504244	0.997845	-4.60516	3	NA	3047500	7734400	3590000	3183600	8544700	64038000	1709000	118570000	11589000	24097000	4499900	10031000	NA	65269000	122260000	1179500	2381700	77140000	1186000	NA	4450500	2898700	NA	-3.83285	-1.67156	-3.50869	-3.21413	-3.24902	0.215447	-5.36389	0.148369	-1.68857	-2.42847
sp|Q9UHI7|S23A1_HUMAN	sp|Q9UHI7|S23A1_HUMAN	5	sp|Q9UHI7|S23A1_HUMAN Solute carrier family 23 member 1 OS=Homo sapiens OX=9606 GN=SLC23A1 PE=1 SV=3	-2.45602	-2.19807	sp|Q9UHI7|S23A1_HUMAN	0.25795	-0.579258	1.09516	-2.31415	0.634915	0.531316	0.997845	-4.60608	3	5294500	16846000	NA	7987800	NA	4324900	4688900	17706000	12561000	16672000	31676000	15178000	22104000	NA	16994000	4941200	3407700	12787000	30409000	22048000	10834000	12614000	18927000	-2.65035	-1.46235	NA	-2.23302	NA	-4.27307	-3.30071	-1.91752	-3.05326	-1.18435	-2.02956
sp|P03950|ANGI_HUMAN	sp|P03950|ANGI_HUMAN	3	sp|P03950|ANGI_HUMAN Angiogenin OS=Homo sapiens OX=9606 GN=ANG PE=1 SV=1	-2.45519	-1.87235	sp|P03950|ANGI_HUMAN	0.582839	-0.754733	1.92041	-2.14135	0.916478	0.371717	0.997845	-4.59709	10	NA	NA	2915500	4342000	NA	6658800	32344000	NA	36615000	NA	19641000	5326900	11064000	NA	19374000	NA	NA	23968000	86907000	NA	NA	9290300	52648000	NA	NA	-2.94432	-3.20533	NA	-3.62405	-0.703241	NA	-1.52745	NA	-2.72673
sp|Q9Y5C1|ANGL3_HUMAN	sp|Q9Y5C1|ANGL3_HUMAN	9	sp|Q9Y5C1|ANGL3_HUMAN Angiopoietin-related protein 3 OS=Homo sapiens OX=9606 GN=ANGPTL3 PE=1 SV=1	-2.45472	-1.33578	sp|Q9Y5C1|ANGL3_HUMAN	1.11894	-0.229736	2.46763	-1.8658	1.71338	0.0996818	0.997845	-4.56547	4	2728600	NA	325000	10003000	NA	37346000	6176900	64169000	21828000	2941700	66405000	42398000	4482200	NA	40763000	NA	7106000	16139000	51055000	34277000	53127000	12169000	84453000	-3.62706	NA	-5.80645	-1.87418	NA	-1.03087	-2.93001	-0.0194884	-2.26516	-3.58949	-0.949803
sp|Q9Y6X5|ENPP4_HUMAN	sp|Q9Y6X5|ENPP4_HUMAN	5	sp|Q9Y6X5|ENPP4_HUMAN Bis(5-adenosyl)-triphosphatase ENPP4 OS=Homo sapiens OX=9606 GN=ENPP4 PE=1 SV=3	-2.44801	-2.3244	sp|Q9Y6X5|ENPP4_HUMAN	0.123614	-1.47216	1.71939	-2.38257	0.160767	0.873762	0.997845	-4.61051	6	NA	24649000	6894600	961610	3008600	NA	13591000	NA	16646000	33535000	14321000	NA	9288800	NA	48425000	56575000	NA	3085100	24758000	1641500	38646000	13993000	8252800	NA	-0.934648	-1.8215	-5.60985	-3.2941	NA	-1.86937	NA	-2.65168	-0.215416	-3.18753
sp|Q04826|1B40_HUMAN;sp|P30479|1B41_HUMAN;sp|P30488|1B50_HUMAN;sp|P30487|1B49_HUMAN;sp|P30483|1B45_HUMAN	sp|Q04826|1B40_HUMAN	7	sp|Q04826|1B40_HUMAN HLA class I histocompatibility antigen, B-40 alpha chain OS=Homo sapiens OX=9606 GN=HLA-B PE=1 SV=1;sp|P30479|1B41_HUMAN HLA class I histocompatibility antigen, B-41 alpha chain OS=Homo sapiens OX=9606 GN=HLA-B PE=1 SV=1;sp|P30488|1B50	-2.44716	-2.29132	sp|Q04826|1B40_HUMAN	0.155839	-0.869432	1.18111	-2.36924	0.312023	0.757444	0.997845	-4.61354	1	3921400	6506700	7581500	16136000	5265100	9183600	15102000	26025000	34078000	5910000	3451300	34336000	14601000	2340600	23300000	15214000	2513300	46559000	16470000	4216100	NA	7705200	11192000	-3.09271	-2.78124	-1.6976	-1.11147	-2.50251	-3.14057	-1.72758	-1.34978	-1.62986	-2.62222	-5.26323
sp|Q9Y2T3|GUAD_HUMAN	sp|Q9Y2T3|GUAD_HUMAN	6	sp|Q9Y2T3|GUAD_HUMAN Guanine deaminase OS=Homo sapiens OX=9606 GN=GDA PE=1 SV=1	-2.4445	-3.09752	sp|Q9Y2T3|GUAD_HUMAN	-0.653019	-2.35219	1.04615	-2.87985	-0.811848	0.428282	0.997845	-4.59847	11	24927000	NA	NA	NA	NA	9199100	NA	NA	20646000	2304700	NA	3689600	16767000	NA	28392000	13186000	3937200	NA	5904500	NA	10351000	NA	4066300	-0.367581	NA	NA	NA	NA	-3.13804	NA	NA	-2.34455	-3.92783	NA
sp|Q9UKZ9|PCOC2_HUMAN	sp|Q9UKZ9|PCOC2_HUMAN	2	sp|Q9UKZ9|PCOC2_HUMAN Procollagen C-endopeptidase enhancer 2 OS=Homo sapiens OX=9606 GN=PCOLCE2 PE=1 SV=1	-2.44392	-2.78866	sp|Q9UKZ9|PCOC2_HUMAN	-0.344732	-1.16045	0.470983	-2.63544	-0.874826	0.390821	0.997845	-4.59909	5	3904900	NA	3021900	7695000	7068300	NA	13202000	13773000	29250000	NA	14872000	11750000	9131400	NA	20812000	18725000	5114100	4317900	NA	5507200	6673800	3156400	13594000	-3.09892	NA	-2.89756	-2.29259	-2.08591	NA	-1.90843	-2.2878	-1.84774	NA	-3.13246
sp|O60704|TPST2_HUMAN	sp|O60704|TPST2_HUMAN	4	sp|O60704|TPST2_HUMAN Protein-tyrosine sulfotransferase 2 OS=Homo sapiens OX=9606 GN=TPST2 PE=1 SV=1	-2.43285	-2.68749	sp|O60704|TPST2_HUMAN	-0.25464	-1.39834	0.889058	-2.56766	-0.462078	0.648619	0.997845	-4.60749	6	4834800	1791600	3284700	10159000	NA	32712000	NA	31756000	12885000	NA	28817000	13814000	10824000	NA	2843600	1828100	NA	13107000	21686000	17726000	17815000	NA	21579000	-2.78418	-4.56934	-2.78877	-1.8495	NA	-1.23012	NA	-1.0564	-3.01693	NA	-2.16754
sp|Q9NZ08|ERAP1_HUMAN	sp|Q9NZ08|ERAP1_HUMAN	4	sp|Q9NZ08|ERAP1_HUMAN Endoplasmic reticulum aminopeptidase 1 OS=Homo sapiens OX=9606 GN=ERAP1 PE=1 SV=3	-2.43182	-2.92962	sp|Q9NZ08|ERAP1_HUMAN	-0.497806	-1.62658	0.630964	-2.72002	-0.910769	0.371578	0.997845	-4.5982	4	3782400	16622000	NA	6062400	NA	9734800	NA	18596000	14607000	9380500	23958000	8888300	26586000	NA	5610600	4317600	526200	6971200	64459000	6156700	24435000	2479100	17965000	-3.14588	-1.48091	NA	-2.67295	NA	-3.05291	NA	-1.84523	-2.83804	-1.98169	-2.43691
sp|O15162|PLS1_HUMAN	sp|O15162|PLS1_HUMAN	2	sp|O15162|PLS1_HUMAN Phospholipid scramblase 1 OS=Homo sapiens OX=9606 GN=PLSCR1 PE=1 SV=1	-2.43061	-2.89008	sp|O15162|PLS1_HUMAN	-0.459462	-1.85917	0.940247	-2.69662	-0.677899	0.504393	0.997845	-4.60441	4	8535100	25256000	NA	2426600	NA	9156100	8160200	13936000	25453000	NA	23797000	3705100	5159600	NA	17214000	16534000	1398000	13154000	101900000	547130	9631600	7397900	42822000	-1.94676	-0.90092	NA	-4.13341	NA	-3.14508	-2.5555	-2.27046	-2.04604	NA	-2.44675
sp|Q99102|MUC4_HUMAN	sp|Q99102|MUC4_HUMAN	4	sp|Q99102|MUC4_HUMAN Mucin-4 OS=Homo sapiens OX=9606 GN=MUC4 PE=1 SV=4	-2.41449	-2.95677	sp|Q99102|MUC4_HUMAN	-0.542279	-1.74255	0.657988	-2.72436	-0.946561	0.355918	0.997845	-4.59653	9	7962200	NA	NA	NA	NA	NA	4694900	9496900	7072300	23289000	39444000	NA	19122000	NA	13432000	2632200	7754600	NA	17839000	2387600	11699000	NA	9860900	-2.04913	NA	NA	NA	NA	NA	-3.29899	-2.83578	-3.87246	-0.720928	-1.70963
sp|P20618|PSB1_HUMAN	sp|P20618|PSB1_HUMAN	6	sp|P20618|PSB1_HUMAN Proteasome subunit beta type-1 OS=Homo sapiens OX=9606 GN=PSMB1 PE=1 SV=2	-2.40433	-2.60099	sp|P20618|PSB1_HUMAN	-0.196651	-1.32737	0.934064	-2.51358	-0.360016	0.722159	0.997845	-4.6095	5	10141000	NA	1322000	3963100	NA	29186000	NA	46276000	12163000	4053400	30859000	18152000	42309000	NA	15396000	2710500	8085300	2802000	54625000	4004300	4947800	NA	18110000	-1.69274	NA	-3.97607	-3.35098	NA	-1.40164	NA	-0.501356	-3.09918	-3.14503	-2.06768
sp|P07602|SAP_HUMAN	sp|P07602|SAP_HUMAN	4	sp|P07602|SAP_HUMAN Prosaposin OS=Homo sapiens OX=9606 GN=PSAP PE=1 SV=2	-2.40008	-1.64978	sp|P07602|SAP_HUMAN	0.750299	-0.562258	2.06286	-1.98324	1.1833	0.248922	0.997845	-4.58922	5	14319000	14613000	NA	2877700	1578300	24707000	NA	8965900	38404000	NA	27114000	16173000	29308000	NA	26415000	5687400	971930	22387000	84312000	16265000	35875000	NA	134260000	-1.1844	-1.65951	NA	-3.86145	-4.20664	-1.6522	NA	-2.92059	-1.45942	NA	-2.2564
sp|Q8N1N4|K2C78_HUMAN;zz|Y-FGCZCont00269|;CON__Q8N1N4-2;CON__Q7RTT2	sp|Q8N1N4|K2C78_HUMAN	10	sp|Q8N1N4|K2C78_HUMAN Keratin, type II cytoskeletal 78 OS=Homo sapiens OX=9606 GN=KRT78 PE=1 SV=2;zz|Y-FGCZCont00269| Q7RTT2 TREMBL:Q7RTT2 Tax_Id=9606 Gene_Symbol=KRT78 Keratin-78;;	-2.39975	-3.23692	sp|Q8N1N4|K2C78_HUMAN	-0.837167	-2.63194	0.957605	-2.79371	-0.96806	0.343668	0.997845	-4.5963	6	15388000	935960	NA	84401000	15947000	52780000	1050100	10971000	NA	5817500	5622100	12095000	2822400	2001800	7027800	2125900	NA	2576600	NA	37623000	4725200	NA	NA	-1.07831	-5.46954	NA	1.52759	-0.934986	-0.510656	-5.31323	-2.62308	NA	-2.64409	-4.55145
sp|Q9Y6E0|STK24_HUMAN;sp|O00506|STK25_HUMAN	sp|Q9Y6E0|STK24_HUMAN	4	sp|Q9Y6E0|STK24_HUMAN Serine/threonine-protein kinase 24 OS=Homo sapiens OX=9606 GN=STK24 PE=1 SV=1;sp|O00506|STK25_HUMAN Serine/threonine-protein kinase 25 OS=Homo sapiens OX=9606 GN=STK25 PE=1 SV=1	-2.39894	-1.95649	sp|Q9Y6E0|STK24_HUMAN	0.442451	-0.45219	1.33709	-2.18825	1.0171	0.318575	0.997845	-4.59485	2	5867100	17315000	519220	14844000	4446600	14245000	6578900	16246000	28950000	13752000	21425000	19802000	21565000	NA	10636000	5034600	NA	22172000	61456000	15925000	12789000	4775900	41829000	-2.49904	-1.42428	-5.19527	-1.24459	-2.7415	-2.48038	-2.84521	-2.04438	-1.86244	-1.45131	-2.59991
sp|P80108|PHLD_HUMAN	sp|P80108|PHLD_HUMAN	13	sp|P80108|PHLD_HUMAN Phosphatidylinositol-glycan-specific phospholipase D OS=Homo sapiens OX=9606 GN=GPLD1 PE=1 SV=3	-2.39165	-3.31168	sp|P80108|PHLD_HUMAN	-0.920039	-2.5577	0.717627	-3.00501	-1.16294	0.256918	0.997845	-4.59043	5	NA	6399400	24267000	1477400	23687000	NA	NA	NA	3676700	15786000	NA	4243900	11696000	5172700	15079000	16407000	2293300	10033000	3209000	809020	8962500	5374100	6122400	NA	-2.80429	-0.17989	-4.92489	-0.375326	NA	NA	NA	-4.80542	-1.26006	NA
sp|P17813|EGLN_HUMAN	sp|P17813|EGLN_HUMAN	5	sp|P17813|EGLN_HUMAN Endoglin OS=Homo sapiens OX=9606 GN=ENG PE=1 SV=2	-2.38996	-1.58804	sp|P17813|EGLN_HUMAN	0.801927	-0.205445	1.8093	-1.989	1.64043	0.113576	0.997845	-4.56752	3	10188000	11409000	4770400	3681200	1878900	7946500	13224000	NA	80570000	4736100	34997000	NA	18153000	NA	49153000	23117000	2042200	21188000	37131000	29855000	38160000	12096000	24520000	-1.68593	-2.00266	-2.30197	-3.46867	-3.96004	-3.35817	-1.90619	NA	-0.402672	-2.92922	-1.88412
sp|P51805|PLXA3_HUMAN;sp|Q9UIW2|PLXA1_HUMAN	sp|P51805|PLXA3_HUMAN	2	sp|P51805|PLXA3_HUMAN Plexin-A3 OS=Homo sapiens OX=9606 GN=PLXNA3 PE=1 SV=2;sp|Q9UIW2|PLXA1_HUMAN Plexin-A1 OS=Homo sapiens OX=9606 GN=PLXNA1 PE=1 SV=3	-2.38928	-3.57291	sp|P51805|PLXA3_HUMAN	-1.18363	-2.42811	0.0608558	-3.1425	-2.0191	0.0608604	0.997845	-4.57201	12	NA	15493000	7013600	NA	NA	NA	7574900	NA	NA	3084200	NA	7137500	3921200	NA	10677000	3732900	NA	2489500	NA	6576600	4346300	NA	NA	NA	-1.57843	-1.79918	NA	NA	NA	-2.6556	NA	NA	-3.5239	NA
sp|P31146|COR1A_HUMAN	sp|P31146|COR1A_HUMAN	12	sp|P31146|COR1A_HUMAN Coronin-1A OS=Homo sapiens OX=9606 GN=CORO1A PE=1 SV=4	-2.38895	-2.46471	sp|P31146|COR1A_HUMAN	-0.0757645	-1.71981	1.56828	-2.42863	-0.0947763	0.925227	0.997845	-4.61442	2	2120600	3996400	57427000	NA	8147200	17846000	6623500	6398600	8661700	20746000	20947000	4318800	8055400	59273000	5064000	6279600	146310000	2633500	33363000	1782200	6339200	NA	15094000	-3.9985	-3.45703	0.94384	NA	-1.88497	-2.14143	-2.83612	-3.41786	-3.58334	-0.88124	-2.63283
sp|P06737|PYGL_HUMAN	sp|P06737|PYGL_HUMAN	23	sp|P06737|PYGL_HUMAN Glycogen phosphorylase, liver form OS=Homo sapiens OX=9606 GN=PYGL PE=1 SV=4	-2.38895	-2.7334	sp|P06737|PYGL_HUMAN	-0.344455	-2.21797	1.52905	-2.62576	-0.382656	0.705871	0.997845	-4.60605	7	18162000	NA	NA	NA	NA	7128300	NA	4148700	NA	7369500	55318000	7091700	13504000	NA	4514400	10040000	154890000	1473200	46686000	4363100	3065100	5410900	10365000	-0.8341	NA	NA	NA	NA	-3.52159	NA	-4.05655	NA	-2.31622	-1.21627
sp|Q9UJJ9|GNPTG_HUMAN	sp|Q9UJJ9|GNPTG_HUMAN	4	sp|Q9UJJ9|GNPTG_HUMAN N-acetylglucosamine-1-phosphotransferase subunit gamma OS=Homo sapiens OX=9606 GN=GNPTG PE=1 SV=1	-2.38844	-2.42408	sp|Q9UJJ9|GNPTG_HUMAN	-0.0356429	-1.08539	1.01411	-2.40745	-0.0708892	0.9442	0.997845	-4.60901	8	3504900	NA	NA	8214500	2201500	28001000	NA	16803000	43719000	NA	18635000	12195000	18758000	NA	NA	NA	2278700	8874200	40998000	9802200	7404700	NA	39999000	-3.25815	NA	NA	-2.18838	-3.73591	-1.46398	NA	-1.99468	-1.27455	NA	-2.80343
sp|Q6UWR7|ENPP6_HUMAN	sp|Q6UWR7|ENPP6_HUMAN	9	sp|Q6UWR7|ENPP6_HUMAN Ectonucleotide pyrophosphatase/phosphodiesterase family member 6 OS=Homo sapiens OX=9606 GN=ENPP6 PE=1 SV=2	-2.38841	-2.52498	sp|Q6UWR7|ENPP6_HUMAN	-0.136565	-1.43901	1.16588	-2.45966	-0.214876	0.831436	0.997845	-4.61543	0	10058000	6117400	1756400	16804000	13985000	25944000	1551900	9587900	4390800	21791000	49638000	57045000	10380000	421360	29485000	1196700	12035000	4922500	7948600	3271000	46661000	4826600	83066000	-1.70485	-2.86677	-3.60543	-1.04677	-1.12069	-1.57873	-4.78788	-2.82172	-4.55228	-0.813105	-1.37431
sp|P31948|STIP1_HUMAN	sp|P31948|STIP1_HUMAN	2	sp|P31948|STIP1_HUMAN Stress-induced-phosphoprotein 1 OS=Homo sapiens OX=9606 GN=STIP1 PE=1 SV=1	-2.3877	-2.84375	sp|P31948|STIP1_HUMAN	-0.456053	-1.66695	0.754846	-2.66835	-0.792133	0.438756	0.997845	-4.59935	10	NA	4281800	NA	9059700	NA	41064000	NA	16052000	NA	NA	10833000	10165000	6291400	NA	6008800	NA	10236000	10130000	11294000	8296700	NA	NA	20357000	NA	-3.3614	NA	-2.03217	NA	-0.88814	NA	-2.06208	NA	NA	-3.5947
sp|P40926|MDHM_HUMAN	sp|P40926|MDHM_HUMAN	5	sp|P40926|MDHM_HUMAN Malate dehydrogenase, mitochondrial OS=Homo sapiens OX=9606 GN=MDH2 PE=1 SV=3	-2.38473	-3.19425	sp|P40926|MDHM_HUMAN	-0.809517	-2.26818	0.649143	-2.84009	-1.15506	0.26121	0.997845	-4.59077	7	39022000	NA	NA	1728300	3804800	22277000	NA	18334000	NA	7432200	12631000	28541000	19383000	NA	2301300	5732400	1013300	7858300	NA	2942300	3948000	NA	28734000	0.292775	NA	NA	-4.6747	-2.96199	-1.8079	NA	-1.86615	NA	-2.30448	-3.3707
sp|Q9UKS6|PACN3_HUMAN	sp|Q9UKS6|PACN3_HUMAN	5	sp|Q9UKS6|PACN3_HUMAN Protein kinase C and casein kinase substrate in neurons protein 3 OS=Homo sapiens OX=9606 GN=PACSIN3 PE=1 SV=2	-2.38125	-1.85489	sp|Q9UKS6|PACN3_HUMAN	0.526355	-0.636206	1.68892	-2.14439	0.93299	0.359847	0.997845	-4.59771	3	10349000	29529000	1947100	5701600	1620600	17264000	6203700	8803000	29679000	13153000	31611000	13622000	15177000	NA	1453100	NA	NA	20802000	62864000	23417000	22506000	13456000	87227000	-1.66282	-0.684209	-3.47096	-2.77082	-4.16923	-2.1913	-2.92419	-2.94762	-1.82697	-1.51305	-2.03255
sp|P06276|CHLE_HUMAN	sp|P06276|CHLE_HUMAN	6	sp|P06276|CHLE_HUMAN Cholinesterase OS=Homo sapiens OX=9606 GN=BCHE PE=1 SV=1	-2.38072	-3.58877	sp|P06276|CHLE_HUMAN	-1.20805	-2.3733	-0.0427922	-2.95295	-2.141	0.0427597	0.997845	-4.54315	4	14448000	22522000	3417900	1998900	5029300	17770000	8866000	29283000	NA	6713900	10674000	11740000	15308000	NA	7584800	NA	1902100	3997900	8188100	NA	22652000	1711900	1579300	-1.17119	-1.05976	-2.73691	-4.44268	-2.56732	-2.14785	-2.44392	-1.17591	NA	-2.4454	-3.61627
sp|Q92743|HTRA1_HUMAN	sp|Q92743|HTRA1_HUMAN	4	sp|Q92743|HTRA1_HUMAN Serine protease HTRA1 OS=Homo sapiens OX=9606 GN=HTRA1 PE=1 SV=1	-2.37653	-2.95919	sp|Q92743|HTRA1_HUMAN	-0.582659	-1.60444	0.43912	-2.70428	-1.18683	0.24872	0.997845	-4.58977	7	3397800	NA	NA	11217000	NA	12556000	3297400	45342000	17487000	NA	30533000	7491200	12600000	NA	6179300	NA	NA	8178900	27928000	5142800	3527400	4363600	29453000	-3.30388	NA	NA	-1.69147	NA	-2.67018	-3.77423	-0.531412	-2.58139	NA	-2.08317
sp|O96013|PAK4_HUMAN	sp|O96013|PAK4_HUMAN	3	sp|O96013|PAK4_HUMAN Serine/threonine-protein kinase PAK 4 OS=Homo sapiens OX=9606 GN=PAK4 PE=1 SV=1	-2.37225	-2.88118	sp|O96013|PAK4_HUMAN	-0.508934	-3.0136	1.99573	-2.58431	-0.429238	0.673228	0.997845	-4.60397	11	8136100	23552000	85059000	NA	NA	1664000	NA	NA	7754300	14161000	7224800	NA	NA	37219000	5725900	NA	NA	NA	22167000	NA	6700800	NA	1897700	-2.0173	-0.997766	1.4563	NA	NA	-5.70956	NA	NA	-3.74117	-1.41067	-4.18559
sp|Q16832|DDR2_HUMAN	sp|Q16832|DDR2_HUMAN	4	sp|Q16832|DDR2_HUMAN Discoidin domain-containing receptor 2 OS=Homo sapiens OX=9606 GN=DDR2 PE=1 SV=2	-2.37033	-2.36423	sp|Q16832|DDR2_HUMAN	0.00610275	-0.856665	0.868871	-2.36694	0.0146423	0.988445	0.997845	-4.61169	5	NA	8485100	5893000	9178700	NA	8377100	6896200	10237000	33221000	NA	31025000	13479000	NA	NA	49243000	18027000	4394700	3923100	18852000	8883400	10502000	6285600	20660000	NA	-2.41317	-2.02628	-2.01135	NA	-3.27881	-2.78186	-2.72516	-1.66618	NA	-2.05985
sp|P17927|CR1_HUMAN	sp|P17927|CR1_HUMAN	8	sp|P17927|CR1_HUMAN Complement receptor type 1 OS=Homo sapiens OX=9606 GN=CR1 PE=1 SV=3	-2.36859	-2.02825	sp|P17927|CR1_HUMAN	0.340344	-0.782073	1.46276	-2.18947	0.626206	0.537158	0.997845	-4.60579	4	7286700	NA	4276100	5272100	NA	5814700	14566000	26830000	11068000	8371900	45072000	37891000	76831000	NA	17611000	7858100	6003800	7446400	96371000	NA	2129600	3665900	35943000	-2.17976	NA	-2.44468	-2.89574	NA	-3.82791	-1.77619	-1.30487	-3.23372	-2.13941	-1.51507
sp|Q15599|NHRF2_HUMAN	sp|Q15599|NHRF2_HUMAN	6	sp|Q15599|NHRF2_HUMAN Na(+)/H(+) exchange regulatory cofactor NHE-RF2 OS=Homo sapiens OX=9606 GN=SLC9A3R2 PE=1 SV=2	-2.3431	-1.46923	sp|Q15599|NHRF2_HUMAN	0.873876	-0.0899082	1.83766	-1.86247	1.86846	0.0735913	0.997845	-4.55583	3	6703600	20313000	3304400	5265800	NA	NA	5044300	10987000	17670000	13883000	30690000	35246000	47475000	NA	21139000	5798800	52813000	8105600	109290000	6592500	10329000	16781000	35979000	-2.30266	-1.20289	-2.78097	-2.89765	NA	NA	-3.20245	-2.62093	-2.56654	-1.43816	-2.07569
sp|Q96FQ6|S10AG_HUMAN	sp|Q96FQ6|S10AG_HUMAN	3	sp|Q96FQ6|S10AG_HUMAN Protein S100-A16 OS=Homo sapiens OX=9606 GN=S100A16 PE=1 SV=1	-2.33472	-2.62742	sp|Q96FQ6|S10AG_HUMAN	-0.292705	-1.35179	0.766378	-2.48107	-0.567347	0.575213	0.997845	-4.60895	1	8937300	8735700	2009700	3666800	1043400	56374000	2794700	40881000	24791000	23343000	36077000	14904000	15207000	NA	4195300	7852700	13955000	7791600	13389000	18489000	15479000	2608700	9733500	-1.87891	-2.37281	-3.42968	-3.47492	-4.79206	-0.411584	-3.9967	-0.684079	-2.08362	-0.717717	-1.83979
sp|Q04609|FOLH1_HUMAN;sp|Q9HBA9|FOH1B_HUMAN	sp|Q04609|FOLH1_HUMAN	22	sp|Q04609|FOLH1_HUMAN Glutamate carboxypeptidase 2 OS=Homo sapiens OX=9606 GN=FOLH1 PE=1 SV=1;sp|Q9HBA9|FOH1B_HUMAN Putative N-acetylated-alpha-linked acidic dipeptidase OS=Homo sapiens OX=9606 GN=FOLH1B PE=2 SV=1	-2.33448	-1.5908	sp|Q04609|FOLH1_HUMAN	0.743686	-2.00928	3.49665	-1.99644	0.573481	0.574429	0.997845	-4.60188	12	8590800	NA	NA	1467300	NA	8752700	NA	30026000	NA	16181000	43817000	2934900	58556000	NA	NA	NA	NA	NA	1025100000	1039000	NA	NA	76302000	-1.93717	NA	NA	-4.93583	NA	-3.21285	NA	-1.13898	NA	-1.22579	-1.55626
sp|Q14165|MLEC_HUMAN	sp|Q14165|MLEC_HUMAN	3	sp|Q14165|MLEC_HUMAN Malectin OS=Homo sapiens OX=9606 GN=MLEC PE=1 SV=1	-2.32921	-2.09623	sp|Q14165|MLEC_HUMAN	0.232977	-1.128	1.59395	-2.21272	0.361617	0.722166	0.997845	-4.60484	11	6699700	NA	NA	NA	NA	4503300	23568000	NA	34754000	5931500	29947000	NA	NA	NA	14037000	48346000	NA	NA	28648000	NA	15997000	4472300	13049000	-2.30351	NA	NA	NA	NA	-4.21228	-1.12898	NA	-1.60184	-2.61718	-2.11144
sp|P30101|PDIA3_HUMAN	sp|P30101|PDIA3_HUMAN	7	sp|P30101|PDIA3_HUMAN Protein disulfide-isomerase A3 OS=Homo sapiens OX=9606 GN=PDIA3 PE=1 SV=4	-2.3283	-1.80795	sp|P30101|PDIA3_HUMAN	0.520346	-0.42655	1.46724	-2.06812	1.13241	0.268325	0.997845	-4.59054	3	10004000	NA	2983200	17723000	1429500	36573000	3442300	23280000	24765000	2946400	49375000	19645000	21516000	NA	12549000	8669600	17951000	18439000	26685000	12503000	11399000	NA	56211000	-1.71278	NA	-2.91437	-0.961842	-4.34671	-1.06233	-3.71639	-1.51408	-2.08512	-3.58727	-1.38206
sp|Q96RF0|SNX18_HUMAN	sp|Q96RF0|SNX18_HUMAN	5	sp|Q96RF0|SNX18_HUMAN Sorting nexin-18 OS=Homo sapiens OX=9606 GN=SNX18 PE=1 SV=2	-2.32417	-1.89829	sp|Q96RF0|SNX18_HUMAN	0.42588	-0.629027	1.48079	-2.10002	0.833733	0.412747	0.997845	-4.60056	4	6651100	6547100	NA	4376800	NA	17052000	4934400	28583000	23524000	12016000	28423000	39476000	22575000	NA	14099000	NA	3916700	37162000	115760000	3201000	6651500	6150400	61186000	-2.31424	-2.77265	NA	-3.1926	NA	-2.20988	-3.23207	-1.21158	-2.15844	-1.6384	-2.18762
sp|Q8NCW5|NNRE_HUMAN	sp|Q8NCW5|NNRE_HUMAN	3	sp|Q8NCW5|NNRE_HUMAN NAD(P)H-hydrate epimerase OS=Homo sapiens OX=9606 GN=NAXE PE=1 SV=2	-2.32289	-3.27285	sp|Q8NCW5|NNRE_HUMAN	-0.949961	-2.0561	0.156177	-2.88169	-1.78236	0.088672	0.997845	-4.56651	6	7865800	NA	NA	6857000	NA	21572000	9200200	14847000	12102000	8114000	NA	18799000	NA	NA	2854900	11801000	3802100	9564900	19837000	1488800	2710800	10512000	5168700	-2.06708	NA	NA	-2.4765	NA	-1.85626	-2.39416	-2.17711	-3.10635	-2.18279	NA
sp|Q9UIL4|KIF25_HUMAN	sp|Q9UIL4|KIF25_HUMAN	2	sp|Q9UIL4|KIF25_HUMAN Kinesin-like protein KIF25 OS=Homo sapiens OX=9606 GN=KIF25 PE=2 SV=2	-2.31841	-1.55667	sp|Q9UIL4|KIF25_HUMAN	0.761736	-0.980526	2.504	-1.93754	0.909961	0.373304	0.997845	-4.59777	7	NA	5654200	NA	NA	7512400	3528100	189290000	7378400	8807100	12983000	25136000	24816000	12321000	20229000	21939000	1061100	15660000	NA	NA	12263000	NA	98323000	NA	NA	-2.97594	NA	NA	-1.99971	-4.57931	1.67314	-3.20784	-3.5596	-1.53109	-2.3669
sp|Q9Y5Y6|ST14_HUMAN	sp|Q9Y5Y6|ST14_HUMAN	3	sp|Q9Y5Y6|ST14_HUMAN Suppressor of tumorigenicity 14 protein OS=Homo sapiens OX=9606 GN=ST14 PE=1 SV=2	-2.31794	-2.20429	sp|Q9Y5Y6|ST14_HUMAN	0.113651	-0.690758	0.91806	-2.26112	0.291146	0.773368	0.997845	-4.61212	3	7039600	2534500	NA	8747700	6580600	25723000	12517000	18286000	34457000	2601700	37851000	17108000	20065000	NA	16785000	6200700	NA	11517000	42750000	14544000	5476000	5258000	34044000	-2.23059	-4.08841	NA	-2.08807	-2.18703	-1.59159	-1.98009	-1.87001	-1.61408	-3.75977	-1.76976
sp|O94832|MYO1D_HUMAN	sp|O94832|MYO1D_HUMAN	10	sp|O94832|MYO1D_HUMAN Unconventional myosin-Id OS=Homo sapiens OX=9606 GN=MYO1D PE=1 SV=2	-2.30778	-1.62906	sp|O94832|MYO1D_HUMAN	0.678719	-0.431493	1.78893	-1.96842	1.25979	0.219507	0.997845	-4.58535	3	6923400	16291000	4282900	2472400	NA	12538000	6557400	24796000	21259000	25902000	16873000	34507000	52209000	378590	17168000	9047000	NA	24525000	159600000	NA	25264000	4944000	44925000	-2.25512	-1.5088	-2.4426	-4.10358	NA	-2.67234	-2.84961	-1.42109	-2.30283	-0.573494	-2.94832
sp|P18085|ARF4_HUMAN	sp|P18085|ARF4_HUMAN	8	sp|P18085|ARF4_HUMAN ADP-ribosylation factor 4 OS=Homo sapiens OX=9606 GN=ARF4 PE=1 SV=3	-2.30719	-2.63539	sp|P18085|ARF4_HUMAN	-0.328201	-1.23937	0.582971	-2.4877	-0.742256	0.464926	0.997845	-4.6034	3	6096500	4851600	2647600	17230000	NA	17354000	4536600	21743000	29175000	NA	30973000	19978000	16127000	NA	3571600	2760400	4205500	11528000	51288000	17917000	4725800	9657100	11216000	-2.44253	-3.18818	-3.07006	-1.00684	NA	-2.18348	-3.34512	-1.61477	-1.8514	NA	-2.0623
sp|Q29963|1C06_HUMAN;sp|P30508|1C12_HUMAN;sp|Q07000|1C15_HUMAN;sp|Q29960|1C16_HUMAN;sp|Q29865|1C18_HUMAN;sp|P30501|1C02_HUMAN;sp|P30505|1C08_HUMAN;sp|P30504|1C04_HUMAN;sp|P04222|1C03_HUMAN	sp|Q29963|1C06_HUMAN	7	sp|Q29963|1C06_HUMAN HLA class I histocompatibility antigen, Cw-6 alpha chain OS=Homo sapiens OX=9606 GN=HLA-C PE=1 SV=2;sp|P30508|1C12_HUMAN HLA class I histocompatibility antigen, Cw-12 alpha chain OS=Homo sapiens OX=9606 GN=HLA-C PE=1 SV=2;sp|Q07000|1C1	-2.30299	-2.36912	sp|Q29963|1C06_HUMAN	-0.0661269	-1.48623	1.35397	-2.33606	-0.0955891	0.92456	0.997845	-4.61536	1	3545300	3316000	1868100	15661000	7541000	9396600	245980000	28879000	60064000	2230700	5342800	24261000	4067500	1052200	1835700	11322000	6905900	55469000	28664000	10659000	NA	21404000	25136000	-3.24127	-3.71579	-3.52499	-1.15913	-1.99434	-3.10609	2.02549	-1.19639	-0.821561	-3.97308	-4.62578
sp|P08519|APOA_HUMAN	sp|P08519|APOA_HUMAN	5	sp|P08519|APOA_HUMAN Apolipoprotein(a) OS=Homo sapiens OX=9606 GN=LPA PE=1 SV=1	-2.30134	-2.48593	sp|P08519|APOA_HUMAN	-0.184589	-1.59064	1.22146	-2.40518	-0.273236	0.787376	0.997845	-4.6087	7	26351000	32744000	3016900	NA	NA	NA	7662800	7788700	10575000	NA	13112000	5856400	22596000	NA	101390000	3037900	NA	22138000	14685000	13148000	NA	1986700	10689000	-0.285725	-0.540926	-2.89972	NA	NA	NA	-2.64008	-3.12807	-3.29871	NA	-3.31618
sp|Q9Y3E7|CHMP3_HUMAN	sp|Q9Y3E7|CHMP3_HUMAN	3	sp|Q9Y3E7|CHMP3_HUMAN Charged multivesicular body protein 3 OS=Homo sapiens OX=9606 GN=CHMP3 PE=1 SV=3	-2.297	-2.30661	sp|Q9Y3E7|CHMP3_HUMAN	-0.00961416	-1.19396	1.17473	-2.30241	-0.0168953	0.986682	0.997845	-4.60983	7	NA	1644500	NA	17494000	NA	19623000	NA	20966000	22339000	5522000	37261000	18614000	10412000	NA	7246200	NA	7169400	23540000	44665000	13793000	2758300	NA	35652000	NA	-4.68812	NA	-0.982586	NA	-1.99868	NA	-1.66841	-2.23215	-2.71636	-1.79268
sp|Q9UQV4|LAMP3_HUMAN	sp|Q9UQV4|LAMP3_HUMAN	2	sp|Q9UQV4|LAMP3_HUMAN Lysosome-associated membrane glycoprotein 3 OS=Homo sapiens OX=9606 GN=LAMP3 PE=1 SV=3	-2.29643	-1.49812	sp|Q9UQV4|LAMP3_HUMAN	0.798307	-0.659802	2.25642	-1.84025	1.14705	0.265804	0.997845	-4.59153	9	NA	46304000	NA	NA	NA	6223300	NA	5514300	12399000	6773900	71091000	17590000	9488800	NA	34268000	7357600	NA	38302000	200860000	NA	NA	16032000	19566000	NA	-0.0605177	NA	NA	NA	-3.72578	NA	-3.63711	-3.07177	-2.43306	-0.850336
sp|Q00610|CLH1_HUMAN	sp|Q00610|CLH1_HUMAN	17	sp|Q00610|CLH1_HUMAN Clathrin heavy chain 1 OS=Homo sapiens OX=9606 GN=CLTC PE=1 SV=5	-2.29502	-2.02424	sp|Q00610|CLH1_HUMAN	0.270784	-1.32839	1.86996	-2.14732	0.347598	0.730865	0.997845	-4.61291	1	182650000	51361000	3930400	2643300	NA	5567800	4841200	11799000	7735900	5731400	16593000	112450000	55641000	31461000	32737000	11601000	2108400	7174800	60249000	2098600	7198300	1326600	23104000	2.56695	0.0831865	-2.55465	-3.99697	NA	-3.89316	-3.25772	-2.51583	-3.74456	-2.66476	-2.97273
sp|P19256|LFA3_HUMAN	sp|P19256|LFA3_HUMAN	2	sp|P19256|LFA3_HUMAN Lymphocyte function-associated antigen 3 OS=Homo sapiens OX=9606 GN=CD58 PE=1 SV=1	-2.29458	-2.74673	sp|P19256|LFA3_HUMAN	-0.452145	-1.28573	0.381442	-2.56055	-1.12571	0.272571	0.997845	-4.59151	6	8403600	8998300	NA	5725000	NA	10246000	NA	NA	29811000	6480100	39562000	4810200	6884100	NA	12621000	NA	5512900	5286700	39873000	10819000	7843800	9236100	17378000	-1.96964	-2.33175	NA	-2.76429	NA	-2.97594	NA	NA	-1.82064	-2.49454	-1.70527
sp|P09923|PPBI_HUMAN	sp|P09923|PPBI_HUMAN	15	sp|P09923|PPBI_HUMAN Intestinal-type alkaline phosphatase OS=Homo sapiens OX=9606 GN=ALPI PE=1 SV=2	-2.29031	-0.317645	sp|P09923|PPBI_HUMAN	1.97267	0.025888	3.91945	-1.35589	2.09262	0.0472605	0.997845	-4.54578	4	3745200	219990000	2317300	777000	15905000	17022000	2042900	40184000	7081800	NA	90416000	79339000	68671000	1878300	297710000	NA	NA	NA	3787200	72604000	145260000	59264000	116900000	-3.16045	2.10003	-3.24389	-5.94987	-0.938716	-2.21253	-4.41816	-0.709428	-3.87055	NA	-0.499574
sp|P05937|CALB1_HUMAN	sp|P05937|CALB1_HUMAN	9	sp|P05937|CALB1_HUMAN Calbindin OS=Homo sapiens OX=9606 GN=CALB1 PE=1 SV=2	-2.2744	-2.10318	sp|P05937|CALB1_HUMAN	0.17122	-1.46577	1.80821	-2.19329	0.216004	0.830831	0.997845	-4.61193	4	NA	7361200	1928500	4203800	4997900	9372700	5759300	62278000	172980000	2632100	43619000	9132300	2331900	NA	12285000	4222100	NA	89572000	183100000	43768000	23800000	NA	3655400	NA	-2.61016	-3.48348	-3.25693	-2.57618	-3.10992	-3.02416	-0.0635807	0.686995	-3.74367	-1.56287
sp|A0A0C4DH29|HV103_HUMAN	sp|A0A0C4DH29|HV103_HUMAN	2	sp|A0A0C4DH29|HV103_HUMAN Immunoglobulin heavy variable 1-3 OS=Homo sapiens OX=9606 GN=IGHV1-3 PE=3 SV=1	-2.27405	-1.27403	sp|A0A0C4DH29|HV103_HUMAN	1.00003	-0.411264	2.41132	-1.72859	1.50427	0.152329	0.997845	-4.58401	12	2872600	NA	NA	NA	NA	25327000	NA	22910000	NA	8846400	21374000	20457000	108160000	NA	NA	NA	15881000	12352000	NA	27859000	NA	5052600	NA	-3.55129	NA	NA	NA	NA	-1.61492	NA	-1.5377	NA	-2.06297	-2.60339
sp|O00764|PDXK_HUMAN	sp|O00764|PDXK_HUMAN	3	sp|O00764|PDXK_HUMAN Pyridoxal kinase OS=Homo sapiens OX=9606 GN=PDXK PE=1 SV=1	-2.27066	-2.62491	sp|O00764|PDXK_HUMAN	-0.354252	-1.27912	0.570614	-2.43847	-0.79102	0.436769	0.997845	-4.60175	4	NA	7175400	8483600	6099500	4101100	24132000	12652000	11289000	44479000	2590900	38600000	18112000	6269500	NA	26016000	10961000	NA	3781200	47733000	NA	13777000	2175100	11740000	NA	-2.64561	-1.55094	-2.66322	-2.85592	-1.68761	-1.96566	-2.58096	-1.24997	-3.76554	-1.74118
sp|Q9BRF8|CPPED_HUMAN	sp|Q9BRF8|CPPED_HUMAN	6	sp|Q9BRF8|CPPED_HUMAN Serine/threonine-protein phosphatase CPPED1 OS=Homo sapiens OX=9606 GN=CPPED1 PE=1 SV=3	-2.26598	-2.06341	sp|Q9BRF8|CPPED_HUMAN	0.202573	-0.946535	1.35168	-2.15457	0.363274	0.719487	0.997845	-4.61108	3	5311900	4055900	NA	9022500	NA	49933000	3950500	27541000	17684000	3538200	64929000	26552000	9841300	269420	32336000	5391300	33502000	10400000	27530000	11853000	27453000	NA	34428000	-2.64552	-3.43654	NA	-2.03873	NA	-0.594048	-3.53118	-1.26632	-2.56541	-3.3335	-0.982592
zz|Y-FGCZCont00084|;sp|Q04695|K1C17_HUMAN;CON__Q04695	zz|Y-FGCZCont00084|	29	zz|Y-FGCZCont00084| zz|FGCZCont0083_Q04695|K1C17_HUMAN blastpHomologue_0.0;sp|Q04695|K1C17_HUMAN Keratin, type I cytoskeletal 17 OS=Homo sapiens OX=9606 GN=KRT17 PE=1 SV=2;	-2.26121	-1.00581	zz|Y-FGCZCont00084|	1.2554	-0.565407	3.0762	-1.52889	1.45648	0.163776	0.997845	-4.58444	11	11745000	6941500	NA	15048000	NA	10311000	NA	8795700	NA	NA	NA	357390000	18855000	NA	NA	NA	47320000	NA	16275000	19650000	10134000	15042000	NA	-1.47638	-2.69155	NA	-1.22282	NA	-2.96643	NA	-2.94884	NA	NA	NA
sp|P36405|ARL3_HUMAN	sp|P36405|ARL3_HUMAN	4	sp|P36405|ARL3_HUMAN ADP-ribosylation factor-like protein 3 OS=Homo sapiens OX=9606 GN=ARL3 PE=1 SV=2	-2.25873	-1.44504	sp|P36405|ARL3_HUMAN	0.813696	-0.128859	1.75625	-1.8733	1.78283	0.0874158	0.997845	-4.56201	4	8938300	7343700	NA	9989100	718960	34288000	18551000	20824000	27074000	4873200	38014000	32341000	29271000	NA	29285000	NA	5585800	17176000	48546000	22844000	27064000	NA	34129000	-1.87875	-2.61346	NA	-1.8764	-5.31887	-1.15935	-1.45092	-1.67842	-1.95799	-2.88966	-1.7635
zz|Y-FGCZCont00375|;CON__P02662;zz|Y-FGCZCont00124|	zz|Y-FGCZCont00375|	5	zz|Y-FGCZCont00375| P02662 SWISS-PROT:P02662 Alpha-S1-casein - Bos taurus (Bovine).;;zz|Y-FGCZCont00124| zz|FGCZCont0123_P02662|CASA1_BOVIN blastpHomologue_1.0e-158	-2.25849	-3.48376	zz|Y-FGCZCont00375|	-1.22528	-2.49131	0.0407492	-2.83888	-1.99869	0.0572248	0.997845	-4.55083	4	15386000	39076000	2247700	4438400	3479800	6339300	3399600	NA	70004000	6434300	58706000	7726600	NA	NA	15261000	19552000	1135700	1250000	NA	2964600	4338300	1529900	27869000	-1.0785	-0.295822	-3.28367	-3.17031	-3.08829	-3.698	-3.73318	NA	-0.603154	-2.50437	-1.12956
sp|Q96BW5|PTER_HUMAN	sp|Q96BW5|PTER_HUMAN	6	sp|Q96BW5|PTER_HUMAN Phosphotriesterase-related protein OS=Homo sapiens OX=9606 GN=PTER PE=1 SV=1	-2.25778	-1.70461	sp|Q96BW5|PTER_HUMAN	0.553168	-0.680369	1.78671	-1.99575	0.926101	0.363718	0.997845	-4.5978	4	1968300	7002700	NA	17647000	1493400	46588000	3998800	39903000	25378000	4108700	95020000	34267000	17149000	NA	39790000	6656400	NA	NA	58985000	13853000	36233000	1794500	57726000	-4.10831	-2.67938	NA	-0.968696	-4.28486	-0.698329	-3.51484	-0.719772	-2.05025	-3.12625	-0.427126
sp|Q9Y6U3|ADSV_HUMAN	sp|Q9Y6U3|ADSV_HUMAN	11	sp|Q9Y6U3|ADSV_HUMAN Adseverin OS=Homo sapiens OX=9606 GN=SCIN PE=1 SV=4	-2.25158	-1.9888	sp|Q9Y6U3|ADSV_HUMAN	0.262782	-1.0302	1.55576	-2.12645	0.417977	0.679432	0.997845	-4.61115	2	2720900	1173000	5872900	13782000	5019300	50537000	13923000	25485000	46709000	3299900	42180000	46054000	23349000	NA	16140000	451600	NA	41055000	107920000	9749100	12352000	5344400	34367000	-3.63123	-5.15656	-2.03074	-1.363	-2.57013	-0.575966	-1.83691	-1.38069	-1.18021	-3.43018	-1.6118
sp|P61006|RAB8A_HUMAN	sp|P61006|RAB8A_HUMAN	7	sp|P61006|RAB8A_HUMAN Ras-related protein Rab-8A OS=Homo sapiens OX=9606 GN=RAB8A PE=1 SV=1	-2.24838	-2.14258	sp|P61006|RAB8A_HUMAN	0.105798	-0.670082	0.881678	-2.19296	0.280436	0.781386	0.997845	-4.61304	2	4337000	11127000	2938700	13088000	NA	20546000	2832000	17386000	20919000	13026000	48186000	22162000	14523000	NA	18087000	2902300	5112000	14729000	48840000	12967000	20897000	7584100	22807000	-2.94428	-2.03736	-2.93398	-1.44541	NA	-1.92955	-3.97887	-1.94441	-2.32582	-1.5265	-1.41762
sp|O94856|NFASC_HUMAN	sp|O94856|NFASC_HUMAN	4	sp|O94856|NFASC_HUMAN Neurofascin OS=Homo sapiens OX=9606 GN=NFASC PE=1 SV=4	-2.23942	-2.04638	sp|O94856|NFASC_HUMAN	0.193042	-0.742582	1.12867	-2.13083	0.42942	0.672049	0.997845	-4.60705	7	8584400	4823400	NA	13394000	NA	12777000	NA	12323000	45096000	NA	18592000	28320000	11752000	NA	26055000	NA	NA	6674800	50987000	12402000	13492000	4038300	39137000	-1.93827	-3.19627	NA	-1.40855	NA	-2.64394	NA	-2.45178	-1.23033	NA	-2.8068
zz|Y-FGCZCont00064|;sp|P08311|CATG_HUMAN	zz|Y-FGCZCont00064|	8	zz|Y-FGCZCont00064| zz|FGCZCont0063_P08311|CATG_HUMAN blastpHomologue_0.0;sp|P08311|CATG_HUMAN Cathepsin G OS=Homo sapiens OX=9606 GN=CTSG PE=1 SV=2	-2.233	-1.51119	zz|Y-FGCZCont00064|	0.721807	-2.03225	3.47587	-1.8721	0.553649	0.587145	0.997845	-4.60282	11	1469200	NA	NA	NA	NA	16633000	NA	18995000	3810000	96362000	52558000	NA	NA	391340	43126000	21074000	439310000	NA	8651000	8737400	NA	NA	NA	-4.53922	NA	NA	NA	NA	-2.24729	NA	-1.81394	-4.75463	1.24801	-1.29093
sp|Q9NUN5|LMBD1_HUMAN	sp|Q9NUN5|LMBD1_HUMAN	2	sp|Q9NUN5|LMBD1_HUMAN Probable lysosomal cobalamin transporter OS=Homo sapiens OX=9606 GN=LMBRD1 PE=1 SV=1	-2.22977	-2.1667	sp|Q9NUN5|LMBD1_HUMAN	0.0630709	-1.15138	1.27752	-2.19298	0.109708	0.913947	0.997845	-4.60592	11	NA	NA	NA	9072400	NA	14279000	26492000	NA	14712000	NA	18141000	13090000	NA	764700	NA	NA	9169500	NA	41236000	8479500	21042000	NA	40385000	NA	NA	NA	-2.02993	NA	-2.47679	-0.97168	NA	-2.82782	NA	-2.84262
sp|P10809|CH60_HUMAN	sp|P10809|CH60_HUMAN	8	sp|P10809|CH60_HUMAN 60 kDa heat shock protein, mitochondrial OS=Homo sapiens OX=9606 GN=HSPD1 PE=1 SV=2	-2.22681	-2.26998	sp|P10809|CH60_HUMAN	-0.0431627	-1.69798	1.61166	-2.2484	-0.0542862	0.957227	0.997845	-4.61002	7	108260000	11452000	12035000	4394300	NA	11768000	NA	NA	3602900	9256800	9871600	18982000	31605000	13457000	8102400	NA	NA	19291000	4455800	6765700	NA	NA	20456000	1.79628	-1.99744	-1.09476	-3.18624	NA	-2.76766	NA	NA	-4.83434	-2.0001	-3.73026
sp|O43280|TREA_HUMAN	sp|O43280|TREA_HUMAN	9	sp|O43280|TREA_HUMAN Trehalase OS=Homo sapiens OX=9606 GN=TREH PE=1 SV=2	-2.22644	-2.2015	sp|O43280|TREA_HUMAN	0.0249385	-1.11229	1.16217	-2.21522	0.0451893	0.964319	0.997845	-4.61351	3	3769600	15310000	3846900	19358000	5395300	53287000	6163800	12362000	39204000	2021700	23621000	68177000	42140000	NA	11458000	3783500	NA	7003900	48909000	2228400	7065400	17499000	NA	-3.15088	-1.59491	-2.58266	-0.82109	-2.46795	-0.496278	-2.93287	-2.44712	-1.43001	-4.10947	-2.45758
sp|Q16775|GLO2_HUMAN	sp|Q16775|GLO2_HUMAN	3	sp|Q16775|GLO2_HUMAN Hydroxyacylglutathione hydrolase, mitochondrial OS=Homo sapiens OX=9606 GN=HAGH PE=1 SV=2	-2.22531	-2.97408	sp|Q16775|GLO2_HUMAN	-0.748772	-1.70213	0.204591	-2.64649	-1.63464	0.117222	0.997845	-4.5738	7	NA	8148400	NA	5753800	NA	33244000	NA	12032000	14384000	10026000	34398000	15577000	9107600	NA	6826300	NA	NA	2087400	23950000	3417400	13520000	7826200	17854000	NA	-2.4693	NA	-2.75629	NA	-1.20585	NA	-2.487	-2.85998	-1.88943	-1.9093
sp|P28332|ADH6_HUMAN	sp|P28332|ADH6_HUMAN	4	sp|P28332|ADH6_HUMAN Alcohol dehydrogenase 6 OS=Homo sapiens OX=9606 GN=ADH6 PE=1 SV=3	-2.2152	-2.07192	sp|P28332|ADH6_HUMAN	0.143281	-1.45204	1.7386	-2.11601	0.188899	0.852318	0.997845	-4.60513	10	NA	NA	NA	1777100	NA	41334000	NA	NA	27110000	NA	48900000	36629000	11665000	NA	69716000	4850900	5176400	NA	68006000	5271600	6757000	NA	28965000	NA	NA	NA	-4.63028	NA	-0.878284	NA	NA	-1.95609	NA	-1.39616
sp|Q15746|MYLK_HUMAN	sp|Q15746|MYLK_HUMAN	5	sp|Q15746|MYLK_HUMAN Myosin light chain kinase, smooth muscle OS=Homo sapiens OX=9606 GN=MYLK PE=1 SV=4	-2.21378	-2.2241	sp|Q15746|MYLK_HUMAN	-0.0103225	-1.21579	1.19514	-2.22046	-0.0177717	0.985983	0.997845	-4.60963	6	14597000	NA	NA	5718000	NA	5606000	43335000	NA	33323000	NA	11513000	28290000	9633200	NA	58130000	13832000	6643600	10961000	23539000	5881800	9239500	13893000	7760900	-1.15607	NA	NA	-2.76624	NA	-3.88288	-0.30979	NA	-1.66181	NA	-3.50589
sp|Q9Y5K8|VATD_HUMAN	sp|Q9Y5K8|VATD_HUMAN	3	sp|Q9Y5K8|VATD_HUMAN V-type proton ATPase subunit D OS=Homo sapiens OX=9606 GN=ATP6V1D PE=1 SV=1	-2.21281	-2.82063	sp|Q9Y5K8|VATD_HUMAN	-0.607823	-1.91578	0.700131	-2.56737	-0.981682	0.340244	0.997845	-4.5956	11	NA	NA	NA	6112700	NA	26363000	NA	27606000	7224400	NA	38508000	11813000	13172000	NA	5206900	NA	NA	13909000	34534000	2573400	NA	NA	17736000	NA	NA	NA	-2.65977	NA	-1.55463	NA	-1.26285	-3.84212	NA	-1.74466
sp|P17858|PFKAL_HUMAN	sp|P17858|PFKAL_HUMAN	9	sp|P17858|PFKAL_HUMAN ATP-dependent 6-phosphofructokinase, liver type OS=Homo sapiens OX=9606 GN=PFKL PE=1 SV=6	-2.21017	-1.72476	sp|P17858|PFKAL_HUMAN	0.485411	-1.01097	1.98179	-1.95469	0.669919	0.509378	0.997845	-4.60481	4	7028000	1746300	NA	7606600	NA	69733000	2200600	51671000	25055000	1927800	151150000	60812000	43442000	NA	103820000	2784200	3732100	9583200	102710000	6725800	5391100	NA	51742000	-2.23302	-4.60485	NA	-2.31102	NA	-0.0917528	-4.31815	-0.338806	-2.06852	-4.17541	0.249985
sp|Q9Y4L1|HYOU1_HUMAN	sp|Q9Y4L1|HYOU1_HUMAN	9	sp|Q9Y4L1|HYOU1_HUMAN Hypoxia up-regulated protein 1 OS=Homo sapiens OX=9606 GN=HYOU1 PE=1 SV=1	-2.20901	-1.89275	sp|Q9Y4L1|HYOU1_HUMAN	0.316258	-0.755576	1.38809	-2.05088	0.610791	0.547399	0.997845	-4.60558	5	981140	10714000	NA	18404000	NA	22042000	15261000	40297000	20068000	5668300	23782000	14199000	18376000	NA	8219600	NA	NA	24873000	78099000	13181000	9485600	8196700	46350000	-5.13414	-2.0898	NA	-0.9017	NA	-1.82385	-1.7135	-0.705288	-2.38505	-2.68011	-2.44767
sp|Q16827|PTPRO_HUMAN	sp|Q16827|PTPRO_HUMAN	7	sp|Q16827|PTPRO_HUMAN Receptor-type tyrosine-protein phosphatase O OS=Homo sapiens OX=9606 GN=PTPRO PE=1 SV=2	-2.19389	-1.41068	sp|Q16827|PTPRO_HUMAN	0.783211	-0.284848	1.85127	-1.78364	1.50811	0.143711	0.997845	-4.57306	2	16308000	38751000	16600000	3440600	4482200	7941600	18878000	NA	15228000	9578100	7460300	39345000	65309000	NA	35562000	12996000	17787000	20022000	76063000	18551000	3641600	5434900	52195000	-0.992754	-0.307401	-0.675244	-3.57649	-2.73022	-3.3591	-1.42742	NA	-2.77866	-1.95279	-4.1388
sp|Q92747|ARC1A_HUMAN	sp|Q92747|ARC1A_HUMAN	6	sp|Q92747|ARC1A_HUMAN Actin-related protein 2/3 complex subunit 1A OS=Homo sapiens OX=9606 GN=ARPC1A PE=2 SV=2	-2.19307	-2.69028	sp|Q92747|ARC1A_HUMAN	-0.497212	-1.75506	0.760632	-2.48555	-0.820378	0.42091	0.997845	-4.60015	6	5025500	1573900	NA	7862500	NA	45954000	NA	14665000	38785000	NA	53774000	35030000	13519000	NA	53309000	NA	6225400	7346500	11637000	6742400	2856300	2219400	14507000	-2.72718	-4.74896	NA	-2.25824	NA	-0.718935	NA	-2.1953	-1.44534	NA	-1.25756
sp|P46940|IQGA1_HUMAN	sp|P46940|IQGA1_HUMAN	10	sp|P46940|IQGA1_HUMAN Ras GTPase-activating-like protein IQGAP1 OS=Homo sapiens OX=9606 GN=IQGAP1 PE=1 SV=1	-2.19279	-1.38469	sp|P46940|IQGA1_HUMAN	0.808097	-0.16107	1.77726	-1.74384	1.72601	0.0979184	0.997845	-4.56678	5	16956000	NA	NA	7334100	NA	24796000	3003100	18241000	14263000	6641900	46012000	23923000	41499000	NA	31237000	13424000	41468000	10316000	87504000	13089000	9022900	NA	30563000	-0.93534	NA	NA	-2.36921	NA	-1.64679	-3.89997	-1.87364	-2.87203	-2.46035	-1.48496
sp|Q09666|AHNK_HUMAN	sp|Q09666|AHNK_HUMAN	17	sp|Q09666|AHNK_HUMAN Neuroblast differentiation-associated protein AHNAK OS=Homo sapiens OX=9606 GN=AHNAK PE=1 SV=2	-2.19234	-2.79869	sp|Q09666|AHNK_HUMAN	-0.606347	-3.23186	2.01917	-2.58214	-0.48385	0.634102	0.997845	-4.60426	9	656740	NA	NA	5078800	NA	358770000	NA	57993000	4606800	NA	NA	7091600	5063100	20311000	12973000	NA	35392000	NA	1617300	24445000	2934300	2478400	NA	-5.72561	NA	NA	-2.95533	NA	2.37167	NA	-0.168661	-4.4838	NA	NA
sp|Q6ZVX7|FBX50_HUMAN	sp|Q6ZVX7|FBX50_HUMAN	4	sp|Q6ZVX7|FBX50_HUMAN F-box only protein 50 OS=Homo sapiens OX=9606 GN=NCCRP1 PE=1 SV=1	-2.18848	-3.60482	sp|Q6ZVX7|FBX50_HUMAN	-1.41633	-3.65944	0.826771	-3.08979	-1.34044	0.199147	0.997845	-4.58842	12	42002000	NA	NA	NA	NA	42297000	NA	NA	5037500	2259700	NA	6808800	2721000	2892700	33551000	7735400	NA	NA	NA	874830	NA	1093700	NA	0.401208	NA	NA	NA	NA	-0.843647	NA	NA	-4.35633	-3.95517	NA
sp|Q02224|CENPE_HUMAN	sp|Q02224|CENPE_HUMAN	4	sp|Q02224|CENPE_HUMAN Centromere-associated protein E OS=Homo sapiens OX=9606 GN=CENPE PE=1 SV=2	-2.18383	-2.05529	sp|Q02224|CENPE_HUMAN	0.128543	-3.2897	3.54679	-2.11956	0.0794388	0.937626	0.997845	-4.60629	11	3496800	12995000	25822000	65724000	NA	NA	2823100	2091900	NA	NA	NA	NA	382920	29833000	529120	NA	NA	NA	NA	58501000	84238000	101020000	NA	-3.26156	-1.8222	-0.0988655	1.12864	NA	NA	-3.98311	-5.06588	NA	NA	NA
sp|P29373|RABP2_HUMAN	sp|P29373|RABP2_HUMAN	6	sp|P29373|RABP2_HUMAN Cellular retinoic acid-binding protein 2 OS=Homo sapiens OX=9606 GN=CRABP2 PE=1 SV=2	-2.18219	-1.37642	sp|P29373|RABP2_HUMAN	0.805775	-0.59066	2.20221	-1.71569	1.19164	0.245185	0.997845	-4.58867	4	9702500	9925200	NA	3473400	NA	89556000	NA	25871000	23135000	13994000	3461000	19392000	87536000	NA	21976000	33891000	85638000	3085600	59898000	14411000	9716900	15681000	21278000	-1.75787	-2.19582	NA	-3.56135	NA	0.284513	NA	-1.35853	-2.18222	-1.42712	-5.25914
sp|Q9BS26|ERP44_HUMAN	sp|Q9BS26|ERP44_HUMAN	4	sp|Q9BS26|ERP44_HUMAN Endoplasmic reticulum resident protein 44 OS=Homo sapiens OX=9606 GN=ERP44 PE=1 SV=1	-2.17099	-2.38563	sp|Q9BS26|ERP44_HUMAN	-0.214641	-1.18027	0.750985	-2.28904	-0.458054	0.650914	0.997845	-4.60963	3	3245200	NA	NA	16231000	2168800	29713000	21738000	29170000	27231000	2241700	42579000	16745000	19906000	NA	23269000	8773600	3367900	12063000	8662600	14624000	9537900	14585000	12432000	-3.37159	NA	NA	-1.10211	-3.75708	-1.37473	-1.23769	-1.18161	-1.94974	-3.96626	-1.59807
sp|Q96IY4|CBPB2_HUMAN	sp|Q96IY4|CBPB2_HUMAN	6	sp|Q96IY4|CBPB2_HUMAN Carboxypeptidase B2 OS=Homo sapiens OX=9606 GN=CPB2 PE=1 SV=2	-2.16345	-2.34161	sp|Q96IY4|CBPB2_HUMAN	-0.17816	-1.16639	0.810075	-2.26526	-0.370764	0.713849	0.997845	-4.61159	2	10919000	2641700	4888400	17748000	NA	13268000	7826100	40483000	13880000	NA	36613000	15579000	9857500	927870	9506500	4789200	15749000	8507600	16893000	18368000	53265000	3252100	30427000	-1.58382	-4.03097	-2.2701	-0.959593	NA	-2.58723	-2.61172	-0.6985	-2.91085	NA	-1.81827
sp|P55786|PSA_HUMAN;sp|A6NEC2|PSAL_HUMAN	sp|P55786|PSA_HUMAN	9	sp|P55786|PSA_HUMAN Puromycin-sensitive aminopeptidase OS=Homo sapiens OX=9606 GN=NPEPPS PE=1 SV=2;sp|A6NEC2|PSAL_HUMAN Puromycin-sensitive aminopeptidase-like protein OS=Homo sapiens OX=9606 GN=NPEPPSL1 PE=2 SV=3	-2.16319	-1.29784	sp|P55786|PSA_HUMAN	0.865343	0.0339792	1.69671	-1.73052	2.14492	0.0419784	0.997845	-4.53979	3	8916800	7781100	2580000	9019300	NA	45063000	5566800	26871000	17746000	5179000	42914000	29399000	40801000	NA	36501000	5160300	30804000	14896000	77227000	19503000	13822000	NA	41938000	-1.88229	-2.53325	-3.1038	-2.0393	NA	-0.748381	-3.06988	-1.30262	-2.56042	-2.80528	-1.58664
sp|O75326|SEM7A_HUMAN	sp|O75326|SEM7A_HUMAN	8	sp|O75326|SEM7A_HUMAN Semaphorin-7A OS=Homo sapiens OX=9606 GN=SEMA7A PE=1 SV=1	-2.14184	-2.55947	sp|O75326|SEM7A_HUMAN	-0.417631	-1.5846	0.749339	-2.41207	-0.742733	0.465599	0.997845	-4.60158	6	7022200	NA	NA	16831000	NA	11736000	NA	26034000	11133000	NA	27681000	19073000	18103000	NA	4795000	1800500	6875300	17353000	26885000	24962000	3414300	3201400	39434000	-2.23424	NA	NA	-1.04421	NA	-2.77175	NA	-1.34927	-3.22537	NA	-2.22621
sp|Q5JZY3|EPHAA_HUMAN	sp|Q5JZY3|EPHAA_HUMAN	4	sp|Q5JZY3|EPHAA_HUMAN Ephrin type-A receptor 10 OS=Homo sapiens OX=9606 GN=EPHA10 PE=1 SV=2	-2.14154	-2.17486	sp|Q5JZY3|EPHAA_HUMAN	-0.0333174	-1.02452	0.957884	-2.1582	-0.0699586	0.944897	0.997845	-4.60999	7	12855000	7325300	6484800	NA	NA	10584000	10964000	5888700	49193000	NA	44349000	30241000	23778000	NA	11283000	9393100	NA	NA	12236000	NA	10502000	18277000	17103000	-1.34332	-2.61694	-1.90144	NA	NA	-2.92713	-2.15826	-3.54028	-1.10631	NA	-1.53866
sp|O43570|CAH12_HUMAN	sp|O43570|CAH12_HUMAN	4	sp|O43570|CAH12_HUMAN Carbonic anhydrase 12 OS=Homo sapiens OX=9606 GN=CA12 PE=1 SV=1	-2.12314	-1.65508	sp|O43570|CAH12_HUMAN	0.468059	-0.702223	1.63834	-1.90287	0.83006	0.415533	0.997845	-4.60005	6	13682000	14954000	4358300	NA	NA	5641500	30208000	13581000	74232000	6504500	9260000	12657000	17457000	NA	45831000	39576000	NA	NA	11917000	12577000	22932000	NA	57335000	-1.25145	-1.62753	-2.41984	NA	NA	-3.87339	-0.795133	-2.30849	-0.51952	-2.48933	-3.82356
sp|P31371|FGF9_HUMAN	sp|P31371|FGF9_HUMAN	4	sp|P31371|FGF9_HUMAN Fibroblast growth factor 9 OS=Homo sapiens OX=9606 GN=FGF9 PE=1 SV=3	-2.11257	-2.45183	sp|P31371|FGF9_HUMAN	-0.339265	-1.31928	0.640747	-2.29351	-0.722771	0.478303	0.997845	-4.60172	8	6169100	NA	NA	10837000	NA	28821000	5433900	21936000	15676000	NA	38251000	14633000	7034000	NA	NA	NA	NA	13307000	35513000	9949500	10268000	2633000	37634000	-2.42509	NA	NA	-1.74645	NA	-1.42057	-3.10238	-1.60174	-2.73731	NA	-1.75443
sp|O60568|PLOD3_HUMAN	sp|O60568|PLOD3_HUMAN	10	sp|O60568|PLOD3_HUMAN Multifunctional procollagen lysine hydroxylase and glycosyltransferase LH3 OS=Homo sapiens OX=9606 GN=PLOD3 PE=1 SV=1	-2.10546	-1.92909	sp|O60568|PLOD3_HUMAN	0.176362	-1.09701	1.44974	-1.99964	0.289163	0.775474	0.997845	-4.60743	8	NA	NA	NA	9405500	NA	30895000	2731600	29568000	17499000	NA	43264000	21869000	12284000	NA	14108000	1651900	NA	24643000	80272000	17693000	10294000	NA	62908000	NA	NA	NA	-1.97242	NA	-1.31606	-4.02742	-1.16164	-2.58041	NA	-1.57479
sp|Q96MM7|H6ST2_HUMAN	sp|Q96MM7|H6ST2_HUMAN	9	sp|Q96MM7|H6ST2_HUMAN Heparan-sulfate 6-O-sulfotransferase 2 OS=Homo sapiens OX=9606 GN=HS6ST2 PE=2 SV=2	-2.10019	-1.26897	sp|Q96MM7|H6ST2_HUMAN	0.831218	-0.280869	1.94331	-1.68458	1.53435	0.136697	0.997845	-4.57054	1	2607500	12465000	2762300	8204500	1582100	9519600	13245000	45964000	42127000	9756300	197040000	26040000	44029000	NA	25594000	2670100	7026300	53667000	34896000	69390000	37370000	11868000	54076000	-3.69395	-1.87993	-3.01473	-2.19032	-4.20324	-3.08653	-1.90405	-0.511328	-1.32746	-1.92723	0.636739
sp|P29966|MARCS_HUMAN	sp|P29966|MARCS_HUMAN	5	sp|P29966|MARCS_HUMAN Myristoylated alanine-rich C-kinase substrate OS=Homo sapiens OX=9606 GN=MARCKS PE=1 SV=4	-2.09965	-1.51126	sp|P29966|MARCS_HUMAN	0.588386	-0.410818	1.58759	-1.759	1.21608	0.235916	0.997845	-4.58774	4	8254600	6394900	NA	4728000	NA	57671000	NA	29102000	5730300	17101000	31400000	29137000	47823000	NA	14539000	10314000	26069000	11524000	90597000	20735000	14676000	5911100	28694000	-1.99599	-2.80526	NA	-3.06949	NA	-0.377375	NA	-1.18505	-4.17256	-1.14913	-2.04232
sp|P10412|H14_HUMAN	sp|P10412|H14_HUMAN	8	sp|P10412|H14_HUMAN Histone H1.4 OS=Homo sapiens OX=9606 GN=HIST1H1E PE=1 SV=2	-2.09579	-2.65107	sp|P10412|H14_HUMAN	-0.555279	-2.40839	1.29783	-2.40814	-0.623652	0.53966	0.997845	-4.60403	7	1824500	NA	NA	NA	NA	82420000	14481000	91719000	19351000	2264200	16926000	5176000	NA	NA	4272900	3700400	147310000	4812600	19356000	2375400	12307000	NA	23593000	-4.2201	NA	NA	NA	NA	0.159634	-1.78406	0.507062	-2.43694	-3.95241	-2.94374
sp|Q9NPR2|SEM4B_HUMAN	sp|Q9NPR2|SEM4B_HUMAN	3	sp|Q9NPR2|SEM4B_HUMAN Semaphorin-4B OS=Homo sapiens OX=9606 GN=SEMA4B PE=1 SV=4	-2.09112	-2.24572	sp|Q9NPR2|SEM4B_HUMAN	-0.154603	-1.05824	0.74903	-2.1721	-0.351864	0.727806	0.997845	-4.61215	2	6868500	NA	3130700	5512100	5758500	8608500	28752000	20875000	47238000	5289600	69753000	33031000	34828000	NA	7127000	5283700	2111600	11020000	25422000	8056300	21176000	16857000	20587000	-2.26685	NA	-2.85141	-2.82474	-2.3758	-3.23783	-0.861574	-1.67482	-1.16414	-2.77598	-0.878052
sp|Q9HBR0|S38AA_HUMAN	sp|Q9HBR0|S38AA_HUMAN	3	sp|Q9HBR0|S38AA_HUMAN Putative sodium-coupled neutral amino acid transporter 10 OS=Homo sapiens OX=9606 GN=SLC38A10 PE=1 SV=2	-2.08812	-2.49256	sp|Q9HBR0|S38AA_HUMAN	-0.404447	-1.56718	0.758284	-2.31562	-0.723959	0.477184	0.997845	-4.60206	7	5834700	11832000	7927100	9888400	NA	8348700	NA	17003000	NA	14643000	NA	27091000	NA	3098000	2322900	NA	NA	11145000	12001000	15241000	15613000	20095000	7895300	-2.5072	-1.95219	-1.63945	-1.89256	NA	-3.28392	NA	-1.97724	NA	-1.36427	NA
sp|P36969|GPX4_HUMAN	sp|P36969|GPX4_HUMAN	5	sp|P36969|GPX4_HUMAN Phospholipid hydroperoxide glutathione peroxidase OS=Homo sapiens OX=9606 GN=GPX4 PE=1 SV=3	-2.08771	-1.12552	sp|P36969|GPX4_HUMAN	0.962192	-0.0585665	1.98295	-1.60661	1.95127	0.0634588	0.997845	-4.55558	5	1632700	6550300	NA	16476000	2778000	24130000	9951400	32833000	32710000	NA	91847000	41013000	45679000	NA	35446000	NA	7365700	18902000	108730000	30097000	13381000	NA	43127000	-4.38375	-2.77198	NA	-1.07821	-3.4069	-1.68774	-2.28859	-1.00724	-1.68829	NA	-0.476668
zz|Y-FGCZCont00035|;sp|P02538|K2C6A_HUMAN;CON__P02538;zz|Y-FGCZCont00144|	zz|Y-FGCZCont00035|	42	zz|Y-FGCZCont00035| zz|FGCZCont0034_P02538|K2C6A_HUMAN blastpHomologue_0.0;sp|P02538|K2C6A_HUMAN Keratin, type II cytoskeletal 6A OS=Homo sapiens OX=9606 GN=KRT6A PE=1 SV=3;;zz|Y-FGCZCont00144| zz|FGCZCont0143_P02538|K2C6A_HUMAN blastpHomologue_0.0	-2.08564	-2.43188	zz|Y-FGCZCont00035|	-0.346246	-2.39899	1.7065	-2.30204	-0.351061	0.729086	0.997845	-4.60737	7	11965000	4655900	NA	8512000	NA	216620000	NA	18177000	NA	NA	3095500	202690000	15366000	3806000	3164700	10737000	20794000	NA	3194000	14590000	4682500	NA	7689900	-1.44903	-3.24527	NA	-2.13163	NA	1.61289	NA	-1.87882	NA	NA	-5.42194
sp|P13693|TCTP_HUMAN;sp|Q56UQ5|TPT1L_HUMAN	sp|P13693|TCTP_HUMAN	4	sp|P13693|TCTP_HUMAN Translationally-controlled tumor protein OS=Homo sapiens OX=9606 GN=TPT1 PE=1 SV=1;sp|Q56UQ5|TPT1L_HUMAN TPT1-like protein OS=Homo sapiens OX=9606 PE=2 SV=2	-2.085	-2.10412	sp|P13693|TCTP_HUMAN	-0.0191168	-0.816458	0.778224	-2.09456	-0.0494065	0.960992	0.997845	-4.61368	3	4143800	15900000	2510000	6859000	NA	30038000	8712700	26548000	39245000	6613100	41393000	7045500	37872000	NA	21612000	5122100	NA	10705000	69112000	9792100	11737000	7046600	28538000	-3.01142	-1.54248	-3.13968	-2.47603	NA	-1.35837	-2.46738	-1.32045	-1.42852	-2.46637	-1.63928
sp|Q9Y3R5|DOP2_HUMAN	sp|Q9Y3R5|DOP2_HUMAN	19	sp|Q9Y3R5|DOP2_HUMAN Protein dopey-2 OS=Homo sapiens OX=9606 GN=DOP1B PE=1 SV=5	-2.07432	-2.5476	sp|Q9Y3R5|DOP2_HUMAN	-0.473287	-2.69819	1.75162	-2.34477	-0.445673	0.660943	0.997845	-4.60533	9	10415000	NA	8701000	NA	NA	NA	12701000	24757000	52386000	NA	4506700	824780	33712000	NA	NA	NA	NA	27159000	282990000	26458000	17850000	601310	4580900	-1.65346	NA	-1.51793	NA	NA	NA	-1.96046	-1.42341	-1.01662	NA	-4.87403
sp|P14324|FPPS_HUMAN	sp|P14324|FPPS_HUMAN	4	sp|P14324|FPPS_HUMAN Farnesyl pyrophosphate synthase OS=Homo sapiens OX=9606 GN=FDPS PE=1 SV=4	-2.07327	-2.28992	sp|P14324|FPPS_HUMAN	-0.216642	-1.35781	0.924529	-2.19514	-0.395115	0.696795	0.997845	-4.60748	7	18089000	4317600	NA	4674000	NA	59131000	NA	29699000	7578600	NA	33076000	19238000	48666000	NA	16721000	5125100	5753200	7410000	15663000	9318800	NA	NA	21945000	-0.840035	-3.34985	NA	-3.08781	NA	-0.339776	NA	-1.15512	-3.77386	NA	-1.96647
sp|P40199|CEAM6_HUMAN	sp|P40199|CEAM6_HUMAN	2	sp|P40199|CEAM6_HUMAN Carcinoembryonic antigen-related cell adhesion molecule 6 OS=Homo sapiens OX=9606 GN=CEACAM6 PE=1 SV=3	-2.06926	-1.77838	sp|P40199|CEAM6_HUMAN	0.290885	-0.730934	1.3127	-1.91617	0.587896	0.562157	0.997845	-4.60661	4	10179000	19399000	4508200	NA	NA	7227800	19196000	4214300	66363000	10131000	37068000	6352700	10764000	NA	32464000	26165000	NA	7854400	90744000	11077000	23380000	9845300	56934000	-1.68723	-1.26672	-2.37572	NA	NA	-3.50074	-1.40495	-4.03343	-0.67933	-1.87498	-1.80026
sp|P63218|GBG5_HUMAN	sp|P63218|GBG5_HUMAN	3	sp|P63218|GBG5_HUMAN Guanine nucleotide-binding protein G(I)/G(S)/G(O) subunit gamma-5 OS=Homo sapiens OX=9606 GN=GNG5 PE=1 SV=3	-2.06819	-2.20503	sp|P63218|GBG5_HUMAN	-0.136848	-1.18102	0.907323	-2.13661	-0.270072	0.789346	0.997845	-4.61235	3	4815000	6404100	3676800	20008000	NA	46406000	3432500	12574000	33033000	18338000	30075000	7917100	10873000	NA	3577400	NA	24721000	12533000	54233000	14642000	21927000	3187600	37297000	-2.79023	-2.80327	-2.64166	-0.768411	NA	-0.704215	-3.72022	-2.42205	-1.67427	-1.0523	-2.10521
sp|Q8TE68|ES8L1_HUMAN	sp|Q8TE68|ES8L1_HUMAN	6	sp|Q8TE68|ES8L1_HUMAN Epidermal growth factor receptor kinase substrate 8-like protein 1 OS=Homo sapiens OX=9606 GN=EPS8L1 PE=1 SV=3	-2.06598	-1.39231	sp|Q8TE68|ES8L1_HUMAN	0.673677	-0.541154	1.88851	-1.74518	1.14047	0.264596	0.997845	-4.59	2	9272900	14611000	986630	16513000	1050800	23778000	10893000	34898000	49521000	8861700	60924000	44426000	38676000	NA	12779000	5092700	10051000	28721000	129970000	46358000	NA	1484700	92459000	-1.8246	-1.6597	-4.35779	-1.07464	-4.78206	-1.70984	-2.167	-0.917329	-1.09683	-2.06058	-1.07546
sp|P19013|K2C4_HUMAN;zz|Y-FGCZCont00268|;CON__P19013;zz|Y-FGCZCont00086|;zz|Y-FGCZCont00025|	sp|P19013|K2C4_HUMAN	30	sp|P19013|K2C4_HUMAN Keratin, type II cytoskeletal 4 OS=Homo sapiens OX=9606 GN=KRT4 PE=1 SV=4;zz|Y-FGCZCont00268| P19013 SWISS-PROT:P19013 Tax_Id=9606 Gene_Symbol=KRT4 keratin 4;;zz|Y-FGCZCont00086| zz|FGCZCont0085_P19013|K2C4_HUMAN blastpHomologue_0.0;	-2.06362	-2.17236	sp|P19013|K2C4_HUMAN	-0.108743	-2.4464	2.22891	-2.12403	-0.0962938	0.924131	0.997845	-4.61154	5	10108000	8858300	NA	15262000	3734000	730130000	3242100	3017200	NA	NA	12496000	61386000	19667000	30930000	988360	1439200	77379000	1757100	6855400	130510000	5259200	NA	NA	-1.69754	-2.35349	NA	-1.2003	-2.98856	3.44027	-3.79698	-4.52599	NA	NA	-3.38638
sp|P62826|RAN_HUMAN	sp|P62826|RAN_HUMAN	4	sp|P62826|RAN_HUMAN GTP-binding nuclear protein Ran OS=Homo sapiens OX=9606 GN=RAN PE=1 SV=3	-2.05679	-2.55397	sp|P62826|RAN_HUMAN	-0.49718	-1.71874	0.724384	-2.38824	-0.849749	0.40566	0.997845	-4.59858	8	NA	6075900	NA	NA	NA	22335000	NA	24221000	25489000	NA	30099000	16912000	38735000	NA	12911000	NA	13330000	3773600	34132000	2431400	4883800	12718000	9967200	NA	-2.87621	NA	NA	NA	-1.80399	NA	-1.45567	-2.04402	NA	-2.10405
sp|O75309|CAD16_HUMAN	sp|O75309|CAD16_HUMAN	5	sp|O75309|CAD16_HUMAN Cadherin-16 OS=Homo sapiens OX=9606 GN=CDH16 PE=2 SV=1	-2.05351	-2.64468	sp|O75309|CAD16_HUMAN	-0.591164	-1.9839	0.801575	-2.3491	-0.883427	0.387138	0.997845	-4.59845	7	NA	5226300	10247000	NA	NA	3775300	30756000	11982000	85280000	6182500	48254000	NA	6997900	NA	NA	64371000	NA	3551400	29361000	2418700	10510000	5372900	22679000	NA	-3.08504	-1.30458	NA	NA	-4.47747	-0.770952	-2.49314	-0.321646	-2.55972	-1.41556
sp|Q16881|TRXR1_HUMAN	sp|Q16881|TRXR1_HUMAN	2	sp|Q16881|TRXR1_HUMAN Thioredoxin reductase 1, cytoplasmic OS=Homo sapiens OX=9606 GN=TXNRD1 PE=1 SV=3	-2.04899	-1.99633	sp|Q16881|TRXR1_HUMAN	0.0526585	-1.28069	1.386	-2.02027	0.0838411	0.934241	0.997845	-4.60528	12	NA	24146000	15841000	NA	NA	NA	NA	NA	13710000	4778100	20004000	NA	20009000	1979000	32391000	16922000	NA	NA	47856000	NA	NA	NA	11215000	NA	-0.963233	-0.736299	NA	NA	NA	NA	NA	-2.92842	-2.91698	-2.70002
zz|Y-FGCZCont00443|;sp|Q5D862|FILA2_HUMAN;CON__Q5D862	zz|Y-FGCZCont00443|	15	zz|Y-FGCZCont00443| Q5D862 SWISS-PROT:Q5D862 Tax_Id=9606 Gene_Symbol=FLG2 Filaggrin-2;sp|Q5D862|FILA2_HUMAN Filaggrin-2 OS=Homo sapiens OX=9606 GN=FLG2 PE=1 SV=1;	-2.0473	-1.98659	zz|Y-FGCZCont00443|	0.0607081	-1.88965	2.01107	-2.01873	0.0645997	0.949083	0.997845	-4.61086	6	60394000	2309900	335440	20752000	16672000	63219000	NA	131580000	1330200	7234400	NA	19010000	14508000	14912000	44443000	12052000	NA	NA	NA	16389000	5116500	2490400	NA	0.936319	-4.21706	-5.7652	-0.710174	-0.872097	-0.23924	NA	1.03903	-6.25539	-2.34187	NA
sp|Q08722|CD47_HUMAN	sp|Q08722|CD47_HUMAN	2	sp|Q08722|CD47_HUMAN Leukocyte surface antigen CD47 OS=Homo sapiens OX=9606 GN=CD47 PE=1 SV=1	-2.04723	-1.15971	sp|Q08722|CD47_HUMAN	0.887526	0.0087084	1.76634	-1.5334	2.08562	0.0479456	0.997845	-4.54721	4	18576000	18463000	NA	NA	2193700	NA	11968000	12528000	24401000	12533000	25487000	29701000	52815000	NA	36509000	9842900	30460000	35615000	84616000	11980000	21020000	16041000	21493000	-0.800891	-1.33528	NA	NA	-3.74093	NA	-2.04041	-2.42746	-2.10624	-1.57999	-2.34667
sp|Q8WWT9|S13A3_HUMAN	sp|Q8WWT9|S13A3_HUMAN	4	sp|Q8WWT9|S13A3_HUMAN Solute carrier family 13 member 3 OS=Homo sapiens OX=9606 GN=SLC13A3 PE=1 SV=1	-2.0452	-2.54172	sp|Q8WWT9|S13A3_HUMAN	-0.496523	-2.27871	1.28566	-2.33484	-0.588537	0.564036	0.997845	-4.60217	11	NA	NA	NA	49791000	NA	4889500	11218000	NA	13146000	NA	39502000	9656900	21759000	NA	NA	NA	2651800	NA	18320000	65569000	4996700	NA	10615000	NA	NA	NA	0.685806	NA	-4.08854	-2.12746	NA	-2.98833	NA	-1.70749
sp|P08123|CO1A2_HUMAN	sp|P08123|CO1A2_HUMAN	11	sp|P08123|CO1A2_HUMAN Collagen alpha-2(I) chain OS=Homo sapiens OX=9606 GN=COL1A2 PE=1 SV=7	-2.03952	-1.11725	sp|P08123|CO1A2_HUMAN	0.922263	-0.77376	2.61828	-1.53227	1.12056	0.27324	0.997845	-4.59103	3	17877000	1759600	NA	36496000	1743300	41278000	1555900	53889000	16106000	NA	97607000	98263000	45125000	NA	35586000	555370	29020000	43570000	221730000	18345000	5105000	9602900	161600000	-0.857405	-4.59433	NA	0.190331	-4.066	-0.880322	-4.78442	-0.276852	-2.69872	NA	-0.387942
sp|Q9UI12|VATH_HUMAN	sp|Q9UI12|VATH_HUMAN	8	sp|Q9UI12|VATH_HUMAN V-type proton ATPase subunit H OS=Homo sapiens OX=9606 GN=ATP6V1H PE=1 SV=1	-2.03281	-1.9832	sp|Q9UI12|VATH_HUMAN	0.0496089	-1.3844	1.48362	-2.008	0.071612	0.943537	0.997845	-4.61181	5	2800900	1990600	NA	23493000	NA	49723000	4039400	44885000	26841000	10579000	50895000	184110000	19943000	NA	3800500	NA	6870100	7283400	76561000	6109500	7562300	NA	37520000	-3.58853	-4.42331	NA	-0.512292	NA	-0.600387	-3.50125	-0.546345	-1.97031	-1.81499	-1.33783
sp|Q13508|NAR3_HUMAN	sp|Q13508|NAR3_HUMAN	9	sp|Q13508|NAR3_HUMAN Ecto-ADP-ribosyltransferase 3 OS=Homo sapiens OX=9606 GN=ART3 PE=1 SV=2	-2.03097	-1.62512	sp|Q13508|NAR3_HUMAN	0.405854	-1.47932	2.29103	-1.85059	0.445653	0.660065	0.997845	-4.60834	5	4652000	NA	3428300	3785100	25459000	3555000	361820000	2735500	38376000	55505000	12662000	NA	13515000	1570100	7823300	193080000	NA	7896600	NA	6095200	28646000	66590000	NA	-2.84097	NA	-2.73295	-3.42428	-0.273279	-4.56789	2.54451	-4.67048	-1.46046	0.483193	-3.36713
sp|P14784|IL2RB_HUMAN	sp|P14784|IL2RB_HUMAN	4	sp|P14784|IL2RB_HUMAN Interleukin-2 receptor subunit beta OS=Homo sapiens OX=9606 GN=IL2RB PE=1 SV=1	-2.03075	-2.11281	sp|P14784|IL2RB_HUMAN	-0.0820632	-1.33944	1.17531	-2.07826	-0.134784	0.89392	0.997845	-4.61206	4	4220900	27470000	NA	NA	NA	5799400	14156000	10213000	98941000	7046200	42115000	24918000	33018000	NA	31565000	15844000	1887900	9910900	48995000	1197500	20698000	9691100	51966000	-2.98426	-0.784418	NA	NA	NA	-3.83187	-1.81459	-2.72862	-0.10974	-2.37842	-1.61405
zz|Y-FGCZCont00397|;CON__Q6IME9	zz|Y-FGCZCont00397|	5	zz|Y-FGCZCont00397| Q6IME9 TREMBL:Q6IME9 Tax_Id=10090 Gene_Symbol=Krt72 Type-II keratin Kb35;	-2.02575	-1.12626	zz|Y-FGCZCont00397|	0.899489	-0.605963	2.40494	-1.50105	1.26216	0.224206	0.997845	-4.58936	11	NA	11830000	5079800	NA	NA	NA	35828000	NA	10473000	NA	30638000	NA	NA	69050000	37173000	23879000	NA	11322000	NA	11113000	12562000	15167000	NA	NA	-1.95242	-2.21999	NA	NA	NA	-0.565648	NA	-3.31253	NA	-2.07816
sp|P02545|LMNA_HUMAN	sp|P02545|LMNA_HUMAN	20	sp|P02545|LMNA_HUMAN Prelamin-A/C OS=Homo sapiens OX=9606 GN=LMNA PE=1 SV=1	-2.02294	-2.81558	sp|P02545|LMNA_HUMAN	-0.792639	-2.3313	0.746022	-2.44012	-1.06386	0.298099	0.997845	-4.59323	4	3393100	NA	NA	6083400	3292800	296390000	1697000	161260000	11297000	3797400	49366000	7479600	6168400	NA	3751500	3036000	20865000	10136000	18075000	16845000	5261800	NA	19528000	-3.30592	NA	NA	-2.66744	-3.16643	2.08442	-4.66767	1.33886	-3.20451	-3.23548	-1.38233
sp|Q5ZPR3|CD276_HUMAN	sp|Q5ZPR3|CD276_HUMAN	3	sp|Q5ZPR3|CD276_HUMAN CD276 antigen OS=Homo sapiens OX=9606 GN=CD276 PE=1 SV=1	-2.01654	-1.48395	sp|Q5ZPR3|CD276_HUMAN	0.53259	-0.585395	1.65058	-1.75025	1.00634	0.328591	0.997845	-4.5951	11	7086000	13229000	NA	NA	NA	NA	18837000	NA	22020000	8545400	26553000	NA	20901000	NA	50466000	45737000	NA	NA	38267000	NA	15566000	6060200	NA	-2.22091	-1.79746	NA	NA	NA	NA	-1.43035	NA	-2.25267	-2.11097	-2.2869
sp|Q9NS93|TM7S3_HUMAN	sp|Q9NS93|TM7S3_HUMAN	4	sp|Q9NS93|TM7S3_HUMAN Transmembrane 7 superfamily member 3 OS=Homo sapiens OX=9606 GN=TM7SF3 PE=2 SV=1	-2.01504	-0.941706	sp|Q9NS93|TM7S3_HUMAN	1.07333	-0.0292995	2.17596	-1.47837	2.00594	0.0559212	0.997845	-4.54779	3	5852700	53110000	NA	9603300	21224000	17584000	3021500	26729000	8877000	3140000	68984000	35247000	26150000	NA	29254000	5573200	10542000	25932000	60130000	81826000	52984000	NA	97238000	-2.50266	0.129613	NA	-1.93922	-0.53063	-2.16368	-3.89176	-1.31043	-3.54833	-3.49904	-0.894223
sp|Q9C0H2|TTYH3_HUMAN	sp|Q9C0H2|TTYH3_HUMAN	6	sp|Q9C0H2|TTYH3_HUMAN Protein tweety homolog 3 OS=Homo sapiens OX=9606 GN=TTYH3 PE=1 SV=3	-2.01474	-1.61509	sp|Q9C0H2|TTYH3_HUMAN	0.399647	-0.826963	1.62626	-1.82443	0.670068	0.508785	0.997845	-4.60584	2	14044000	39523000	3851000	16402000	3134800	11901000	2526100	19600000	46703000	10136000	31007000	35271000	26273000	NA	24813000	3312600	1172100	6912400	73599000	64277000	73105000	NA	56110000	-1.21297	-0.280052	-2.58127	-1.08539	-3.23598	-2.75075	-4.13261	-1.76772	-1.18039	-1.8743	-2.0607
sp|A0A0C4DH24|KV621_HUMAN	sp|A0A0C4DH24|KV621_HUMAN	2	sp|A0A0C4DH24|KV621_HUMAN Immunoglobulin kappa variable 6-21 OS=Homo sapiens OX=9606 GN=IGKV6-21 PE=3 SV=1	-2.00721	-1.97076	sp|A0A0C4DH24|KV621_HUMAN	0.0364463	-1.38337	1.45627	-1.98791	0.0532746	0.958	0.997845	-4.61088	6	NA	4919600	41944000	3907700	22379000	9944900	NA	7322500	NA	19057000	25345000	7483500	8608600	28776000	31086000	21262000	15520000	2509900	28910000	NA	NA	9784200	NA	NA	-3.16889	0.53398	-3.37343	-0.455675	-3.0208	NA	-3.21905	NA	-0.998976	-2.35482
sp|P07225|PROS_HUMAN	sp|P07225|PROS_HUMAN	9	sp|P07225|PROS_HUMAN Vitamin K-dependent protein S OS=Homo sapiens OX=9606 GN=PROS1 PE=1 SV=1	-2.00651	-1.47958	sp|P07225|PROS_HUMAN	0.526934	-0.526811	1.58068	-1.75691	1.0327	0.312157	0.997845	-4.59431	4	19272000	48183000	4021700	4966400	NA	6168100	10844000	26246000	15797000	8566100	39330000	14139000	28354000	NA	8893900	NA	NA	29941000	180060000	10762000	24141000	8035500	59308000	-0.746694	-0.00536851	-2.52469	-2.99102	NA	-3.73918	-2.17306	-1.33731	-2.72634	-2.10761	-1.71385
sp|Q9BUL8|PDC10_HUMAN	sp|Q9BUL8|PDC10_HUMAN	5	sp|Q9BUL8|PDC10_HUMAN Programmed cell death protein 10 OS=Homo sapiens OX=9606 GN=PDCD10 PE=1 SV=1	-2.00323	-1.43784	sp|Q9BUL8|PDC10_HUMAN	0.565383	-0.453497	1.58426	-1.72053	1.15492	0.261266	0.997845	-4.59071	7	3996700	9158800	NA	9440000	NA	17956000	NA	30887000	29845000	11754000	33000000	18452000	82345000	NA	14277000	NA	NA	21302000	137830000	6689500	14511000	NA	35156000	-3.06468	-2.30724	NA	-1.96658	NA	-2.13219	NA	-1.0973	-1.81902	-1.66897	-1.96983
sp|Q8NC42|RN149_HUMAN	sp|Q8NC42|RN149_HUMAN	4	sp|Q8NC42|RN149_HUMAN E3 ubiquitin-protein ligase RNF149 OS=Homo sapiens OX=9606 GN=RNF149 PE=2 SV=2	-2.00315	-1.33092	sp|Q8NC42|RN149_HUMAN	0.672233	-0.335876	1.68034	-1.66704	1.36887	0.182436	0.997845	-4.57913	1	9327100	52296000	4507600	15489000	2758800	15513000	3990200	7240200	107070000	2358700	99557000	31231000	68962000	NA	32253000	5876000	9247800	20038000	81130000	12196000	26193000	13380000	45227000	-1.81601	0.108199	-2.3759	-1.17675	-3.41671	-2.35213	-3.51773	-3.23571	0.00286957	-3.89572	-0.359087
sp|Q9HBJ8|CLTRN_HUMAN	sp|Q9HBJ8|CLTRN_HUMAN	3	sp|Q9HBJ8|CLTRN_HUMAN Collectrin OS=Homo sapiens OX=9606 GN=CLTRN PE=1 SV=1	-2.00035	-2.53141	sp|Q9HBJ8|CLTRN_HUMAN	-0.53106	-1.43124	0.369123	-2.32489	-1.22121	0.234524	0.997845	-4.5881	5	9197800	5203800	NA	9914900	NA	27384000	NA	7947000	46374000	NA	48765000	35467000	20914000	NA	10132000	3427100	4470900	14223000	21643000	6591500	12116000	5170800	11043000	-1.83658	-3.09102	NA	-1.88829	NA	-1.49749	NA	-3.09841	-1.19047	NA	-1.40019
sp|Q9H159|CAD19_HUMAN	sp|Q9H159|CAD19_HUMAN	6	sp|Q9H159|CAD19_HUMAN Cadherin-19 OS=Homo sapiens OX=9606 GN=CDH19 PE=2 SV=1	-1.99553	-1.98553	sp|Q9H159|CAD19_HUMAN	0.00999736	-1.39776	1.41775	-1.99027	0.014666	0.988421	0.997845	-4.61276	4	7754600	19329000	5644100	3301600	NA	15199000	30448000	3155000	52538000	NA	108390000	11595000	24713000	NA	71214000	47425000	1924000	NA	3184500	20369000	28388000	15170000	24507000	-2.08806	-1.27173	-2.08258	-3.64227	NA	-2.38289	-0.784489	-4.46016	-1.01249	NA	-0.235089
sp|Q13885|TBB2A_HUMAN	sp|Q13885|TBB2A_HUMAN	18	sp|Q13885|TBB2A_HUMAN Tubulin beta-2A chain OS=Homo sapiens OX=9606 GN=TUBB2A PE=1 SV=1	-1.9935	-1.79315	sp|Q13885|TBB2A_HUMAN	0.200355	-1.39659	1.7973	-1.89332	0.262854	0.795534	0.997845	-4.60728	9	115520000	13865000	NA	5952200	NA	10663000	NA	13658000	10217000	NA	18075000	71255000	52829000	NA	10299000	NA	NA	14369000	34332000	4547200	NA	NA	22836000	1.89192	-1.73235	NA	-2.70221	NA	-2.91595	NA	-2.30016	-3.34782	NA	-2.84794
sp|P46926|GNPI1_HUMAN	sp|P46926|GNPI1_HUMAN	5	sp|P46926|GNPI1_HUMAN Glucosamine-6-phosphate isomerase 1 OS=Homo sapiens OX=9606 GN=GNPDA1 PE=1 SV=1	-1.98137	-1.69396	sp|P46926|GNPI1_HUMAN	0.287407	-0.769516	1.34433	-1.83766	0.562901	0.579014	0.997845	-4.60652	5	3241200	6700300	NA	18037000	NA	77355000	2931500	27436000	32518000	11740000	26733000	42751000	34805000	NA	40952000	16176000	9377000	NA	49426000	11053000	7754700	NA	14016000	-3.3734	-2.74059	NA	-0.933829	NA	0.0642509	-3.93243	-1.27195	-1.69668	-1.67062	-2.27704
sp|Q92597|NDRG1_HUMAN	sp|Q92597|NDRG1_HUMAN	6	sp|Q92597|NDRG1_HUMAN Protein NDRG1 OS=Homo sapiens OX=9606 GN=NDRG1 PE=1 SV=1	-1.97828	-1.2499	sp|Q92597|NDRG1_HUMAN	0.728377	-0.583597	2.04035	-1.61409	1.14924	0.262411	0.997845	-4.59038	5	5914500	13958000	NA	29397000	2930900	34723000	9082000	9350600	14746000	NA	69980000	65093000	56775000	NA	55070000	NA	5925000	19610000	192570000	21789000	1654600	NA	47645000	-2.48719	-1.72309	NA	-0.154696	-3.33112	-1.14039	-2.41155	-2.85866	-2.82453	NA	-0.873312
sp|P13671|CO6_HUMAN	sp|P13671|CO6_HUMAN	17	sp|P13671|CO6_HUMAN Complement component C6 OS=Homo sapiens OX=9606 GN=C6 PE=1 SV=3	-1.97757	-3.38811	sp|P13671|CO6_HUMAN	-1.41054	-2.87914	0.0580663	-2.85915	-1.999	0.0588921	0.997845	-4.56047	7	6964400	NA	NA	3947500	NA	5741600	NA	99223000	68850000	NA	24389000	10332000	2558000	962570	3658500	NA	14040000	2502300	5919400	6340400	5939500	NA	33653000	-2.24642	NA	NA	-3.35727	NA	-3.84694	NA	0.622983	-0.626861	NA	-2.4109
sp|O15145|ARPC3_HUMAN	sp|O15145|ARPC3_HUMAN	6	sp|O15145|ARPC3_HUMAN Actin-related protein 2/3 complex subunit 3 OS=Homo sapiens OX=9606 GN=ARPC3 PE=1 SV=3	-1.9773	-1.80828	sp|O15145|ARPC3_HUMAN	0.169024	-0.870543	1.20859	-1.88911	0.3332	0.74149	0.997845	-4.61403	0	1696400	10676000	3974600	22014000	2391300	62984000	4344300	19744000	42437000	14221000	95077000	36429000	17666000	500490	21694000	9993400	28312000	12935000	59702000	22177000	12512000	5200300	43987000	-4.32736	-2.09472	-2.54006	-0.616009	-3.61893	-0.244841	-3.40338	-1.75693	-1.317	-1.40481	-0.426251
sp|O15244|S22A2_HUMAN	sp|O15244|S22A2_HUMAN	5	sp|O15244|S22A2_HUMAN Solute carrier family 22 member 2 OS=Homo sapiens OX=9606 GN=SLC22A2 PE=1 SV=2	-1.97623	-2.35731	sp|O15244|S22A2_HUMAN	-0.381082	-2.14292	1.38076	-2.19059	-0.450178	0.657256	0.997845	-4.60678	7	1438200	23478000	NA	60708000	NA	13150000	NA	5808500	15770000	NA	98618000	27054000	30611000	NA	16112000	NA	2332500	NA	31763000	85613000	2876300	1034400	27886000	-4.57065	-1.00213	NA	1.00201	NA	-2.60066	NA	-3.56049	-2.72878	NA	-0.372911
sp|P28074|PSB5_HUMAN	sp|P28074|PSB5_HUMAN	5	sp|P28074|PSB5_HUMAN Proteasome subunit beta type-5 OS=Homo sapiens OX=9606 GN=PSMB5 PE=1 SV=3	-1.97243	-2.99643	sp|P28074|PSB5_HUMAN	-1.024	-2.30746	0.259447	-2.58683	-1.66577	0.111561	0.997845	-4.57457	8	15928000	NA	NA	NA	NA	38903000	NA	27567000	5621700	6432800	35382000	14829000	6175100	NA	19930000	2816000	NA	2710600	49270000	11248000	8389400	NA	4291700	-1.02749	NA	NA	NA	NA	-0.969442	NA	-1.26493	-4.19984	-2.5047	-1.86816
sp|P62070|RRAS2_HUMAN	sp|P62070|RRAS2_HUMAN	4	sp|P62070|RRAS2_HUMAN Ras-related protein R-Ras2 OS=Homo sapiens OX=9606 GN=RRAS2 PE=1 SV=1	-1.97216	-1.35395	sp|P62070|RRAS2_HUMAN	0.618206	-0.332141	1.56855	-1.64833	1.33783	0.19266	0.997845	-4.58135	2	10898000	11434000	3647900	16494000	NA	34866000	5873200	26757000	19805000	4089600	47800000	36312000	31582000	NA	34857000	2446700	15067000	25920000	109800000	34744000	12367000	4618900	94200000	-1.58666	-1.99962	-2.65196	-1.07647	NA	-1.13421	-2.99782	-1.30889	-2.40387	-3.13271	-1.42935
sp|P09960|LKHA4_HUMAN	sp|P09960|LKHA4_HUMAN	16	sp|P09960|LKHA4_HUMAN Leukotriene A-4 hydrolase OS=Homo sapiens OX=9606 GN=LTA4H PE=1 SV=2	-1.96425	-1.16184	sp|P09960|LKHA4_HUMAN	0.802411	-0.505385	2.11021	-1.58215	1.26184	0.218326	0.997845	-4.58481	2	4852200	9473600	1322400	19539000	1727300	49309000	2433700	35066000	47854000	31014000	88481000	43259000	23225000	NA	72604000	NA	97931000	11378000	61392000	27891000	14168000	1978600	49604000	-2.77889	-2.26039	-3.97568	-0.806245	-4.07904	-0.612961	-4.18273	-0.91025	-1.14567	-0.323769	-0.531131
sp|P61088|UBE2N_HUMAN	sp|P61088|UBE2N_HUMAN	5	sp|P61088|UBE2N_HUMAN Ubiquitin-conjugating enzyme E2 N OS=Homo sapiens OX=9606 GN=UBE2N PE=1 SV=1	-1.96286	-1.2779	sp|P61088|UBE2N_HUMAN	0.684966	-0.34965	1.71958	-1.62038	1.36428	0.184769	0.997845	-4.58079	3	6154200	17146000	NA	24425000	2145700	30760000	5132100	36917000	35708000	3319000	55255000	45302000	46081000	NA	19683000	NA	40712000	18893000	97767000	17857000	7852200	5071800	41870000	-2.42865	-1.43788	NA	-0.450237	-3.77222	-1.32265	-3.17924	-0.834424	-1.56322	-3.42217	-1.21793
sp|Q9NQR4|NIT2_HUMAN	sp|Q9NQR4|NIT2_HUMAN	5	sp|Q9NQR4|NIT2_HUMAN Omega-amidase NIT2 OS=Homo sapiens OX=9606 GN=NIT2 PE=1 SV=1	-1.96177	-1.47795	sp|Q9NQR4|NIT2_HUMAN	0.483819	-0.724397	1.69203	-1.71986	0.833432	0.414103	0.997845	-4.59969	7	1844700	4202400	NA	16321000	NA	77158000	NA	24826000	26729000	5452300	66829000	50698000	21941000	8898100	56281000	NA	8515400	NA	43114000	NA	8985200	NA	22252000	-4.20387	-3.38735	NA	-1.09329	NA	0.060416	NA	-1.41931	-1.97628	-2.73398	-0.940518
sp|P09936|UCHL1_HUMAN	sp|P09936|UCHL1_HUMAN	6	sp|P09936|UCHL1_HUMAN Ubiquitin carboxyl-terminal hydrolase isozyme L1 OS=Homo sapiens OX=9606 GN=UCHL1 PE=1 SV=2	-1.95958	-1.79368	sp|P09936|UCHL1_HUMAN	0.165897	-1.19047	1.52227	-1.87268	0.251541	0.803394	0.997845	-4.61335	2	24224000	78970000	54123000	3594400	NA	3876000	3203900	50439000	40788000	2918500	10601000	26699000	24946000	11542000	17656000	10228000	NA	8530900	132230000	4486000	25825000	3398500	31315000	-0.409732	0.679612	0.866539	-3.50673	NA	-4.43788	-3.81292	-0.374378	-1.37352	-3.60046	-3.62628
sp|P35237|SPB6_HUMAN	sp|P35237|SPB6_HUMAN	5	sp|P35237|SPB6_HUMAN Serpin B6 OS=Homo sapiens OX=9606 GN=SERPINB6 PE=1 SV=3	-1.95524	-2.05192	sp|P35237|SPB6_HUMAN	-0.0966767	-1.37245	1.1791	-2.0068	-0.158212	0.875898	0.997845	-4.60872	8	31592000	NA	NA	12775000	3647900	28375000	NA	14541000	22913000	NA	13124000	27724000	33535000	NA	12582000	NA	12274000	10356000	64404000	NA	16038000	NA	3771100	-0.0184466	NA	NA	-1.48402	-3.02156	-1.44402	NA	-2.20781	-2.19597	NA	-3.31485
sp|Q29974|2B1G_HUMAN	sp|Q29974|2B1G_HUMAN	3	sp|Q29974|2B1G_HUMAN HLA class II histocompatibility antigen, DRB1-16 beta chain OS=Homo sapiens OX=9606 GN=HLA-DRB1 PE=1 SV=1	-1.95418	-1.40178	sp|Q29974|2B1G_HUMAN	0.552397	-1.0439	2.14869	-1.58592	0.722489	0.478473	0.997845	-4.60101	8	NA	6990800	NA	15900000	NA	19125000	NA	100390000	NA	1463900	NA	37067000	37385000	NA	9526700	3188100	9593600	8410200	59234000	59498000	36722000	NA	94468000	NA	-2.68174	NA	-1.13498	NA	-2.03734	NA	0.640219	NA	-4.55707	NA
sp|A0A0B4J1V2|HV226_HUMAN	sp|A0A0B4J1V2|HV226_HUMAN	3	sp|A0A0B4J1V2|HV226_HUMAN Immunoglobulin heavy variable 2-26 OS=Homo sapiens OX=9606 GN=IGHV2-26 PE=3 SV=1	-1.9487	-1.94326	sp|A0A0B4J1V2|HV226_HUMAN	0.00543203	-1.04701	1.05788	-1.94585	0.0106148	0.991613	0.997845	-4.6146	2	4107400	7388600	13904000	2613000	NA	16452000	20024000	7109200	41801000	58213000	53249000	6738200	26113000	9945700	40218000	11123000	2310000	NA	29720000	13886000	18618000	17303000	23391000	-3.02442	-2.60501	-0.906444	-4.01536	NA	-2.26375	-1.34816	-3.26263	-1.33853	0.549238	-1.27188
sp|Q9UHR4|BI2L1_HUMAN	sp|Q9UHR4|BI2L1_HUMAN	9	sp|Q9UHR4|BI2L1_HUMAN Brain-specific angiogenesis inhibitor 1-associated protein 2-like protein 1 OS=Homo sapiens OX=9606 GN=BAIAP2L1 PE=1 SV=2	-1.94403	-1.66853	sp|Q9UHR4|BI2L1_HUMAN	0.275498	-0.79025	1.34125	-1.80029	0.529753	0.6005	0.997845	-4.61042	0	5473800	21073000	3367300	3782100	6628500	23542000	2088000	90269000	30286000	24263000	56706000	27407000	64005000	554720	13253000	9293800	6678500	23526000	85353000	13133000	13743000	10113000	105390000	-2.60128	-1.15196	-2.75637	-3.42554	-2.17678	-1.72484	-4.38879	0.483572	-1.7981	-0.664123	-1.18012
sp|P13598|ICAM2_HUMAN	sp|P13598|ICAM2_HUMAN	2	sp|P13598|ICAM2_HUMAN Intercellular adhesion molecule 2 OS=Homo sapiens OX=9606 GN=ICAM2 PE=1 SV=2	-1.93911	-1.78435	sp|P13598|ICAM2_HUMAN	0.154765	-1.17033	1.47986	-1.85399	0.240679	0.811788	0.997845	-4.61246	3	24310000	35529000	4461200	NA	NA	5895300	10723000	4188700	65737000	13087000	32777000	13705000	37091000	NA	94872000	23545000	865810	22307000	26221000	10464000	37257000	30817000	10143000	-0.404511	-0.427753	-2.38939	NA	NA	-3.80721	-2.18815	-4.04241	-0.692847	-1.52003	-1.97972
sp|P37802|TAGL2_HUMAN	sp|P37802|TAGL2_HUMAN	8	sp|P37802|TAGL2_HUMAN Transgelin-2 OS=Homo sapiens OX=9606 GN=TAGLN2 PE=1 SV=3	-1.93146	-1.52316	sp|P37802|TAGL2_HUMAN	0.408304	-0.998373	1.81498	-1.72731	0.59814	0.555186	0.997845	-4.60703	3	6848800	27506000	NA	9621100	2168500	39854000	6686000	69374000	36071000	1568100	68914000	71091000	100410000	NA	NA	1110400	21855000	24594000	125910000	4672500	5708600	9157900	59080000	-2.27108	-0.782602	NA	-1.93627	-3.75727	-0.93312	-2.82349	0.095477	-1.5488	-4.46173	-0.895704
sp|P07237|PDIA1_HUMAN	sp|P07237|PDIA1_HUMAN	11	sp|P07237|PDIA1_HUMAN Protein disulfide-isomerase OS=Homo sapiens OX=9606 GN=P4HB PE=1 SV=3	-1.9291	-1.87516	sp|P07237|PDIA1_HUMAN	0.0539451	-0.917536	1.02543	-1.90213	0.11399	0.910098	0.997845	-4.61528	1	14569000	17833000	2895300	6987000	3245800	45963000	7574500	21194000	65968000	5028000	44606000	13189000	20320000	NA	61318000	38117000	21938000	4319500	33918000	9799400	18615000	1952200	34344000	-1.1589	-1.38341	-2.95339	-2.44654	-3.18676	-0.718641	-2.65567	-1.65246	-0.687844	-2.8463	-1.53023
sp|P12318|FCG2A_HUMAN;sp|P31995|FCG2C_HUMAN	sp|P12318|FCG2A_HUMAN	2	sp|P12318|FCG2A_HUMAN Low affinity immunoglobulin gamma Fc region receptor II-a OS=Homo sapiens OX=9606 GN=FCGR2A PE=1 SV=4;sp|P31995|FCG2C_HUMAN Low affinity immunoglobulin gamma Fc region receptor II-c OS=Homo sapiens OX=9606 GN=FCGR2C PE=1 SV=1	-1.92386	-2.5066	sp|P12318|FCG2A_HUMAN	-0.582734	-2.65664	1.49117	-2.16667	-0.593563	0.560746	0.997845	-4.6021	11	NA	NA	1145000	NA	2656100	NA	12565000	309660000	8183900	48938000	18639000	NA	5098300	NA	20746000	15157000	NA	NA	NA	NA	8259200	7755800	NA	NA	NA	-4.16359	NA	-3.47038	NA	-1.97494	2.30063	-3.66427	0.308613	-2.80312
sp|A0A075B6S5|KV127_HUMAN	sp|A0A075B6S5|KV127_HUMAN	3	sp|A0A075B6S5|KV127_HUMAN Immunoglobulin kappa variable 1-27 OS=Homo sapiens OX=9606 GN=IGKV1-27 PE=3 SV=1	-1.91599	-2.00813	sp|A0A075B6S5|KV127_HUMAN	-0.0921384	-1.25759	1.07331	-1.96206	-0.163654	0.87145	0.997845	-4.61144	5	NA	8608300	NA	3911700	28718000	24341000	39667000	10995000	12461000	13720000	29495000	8212400	11337000	NA	15711000	72232000	NA	4147100	27472000	NA	22512000	25830000	18249000	NA	-2.39318	NA	-3.3718	-0.102894	-1.67464	-0.428742	-2.61986	-3.06465	-1.45454	-2.13362
sp|P25787|PSA2_HUMAN	sp|P25787|PSA2_HUMAN	6	sp|P25787|PSA2_HUMAN Proteasome subunit alpha type-2 OS=Homo sapiens OX=9606 GN=PSMA2 PE=1 SV=2	-1.91486	-2.37089	sp|P25787|PSA2_HUMAN	-0.456027	-1.59597	0.683915	-2.18848	-0.824369	0.417612	0.997845	-4.60091	3	23931000	4137000	4692000	NA	NA	25260000	NA	44467000	12674000	7934700	39024000	29939000	36930000	1781000	40278000	10545000	3997600	2506700	76223000	9028300	1929800	4686300	25480000	-0.427663	-3.40909	-2.32359	NA	NA	-1.61891	NA	-0.560136	-3.04048	-2.21377	-1.72525
sp|P13716|HEM2_HUMAN	sp|P13716|HEM2_HUMAN	3	sp|P13716|HEM2_HUMAN Delta-aminolevulinic acid dehydratase OS=Homo sapiens OX=9606 GN=ALAD PE=1 SV=1	-1.91315	-2.13173	sp|P13716|HEM2_HUMAN	-0.218575	-1.55019	1.11304	-2.05224	-0.34846	0.732116	0.997845	-4.60347	12	NA	NA	NA	NA	NA	19837000	NA	20416000	37244000	NA	23590000	37459000	36783000	NA	12373000	NA	NA	NA	22234000	3833100	12921000	NA	26705000	NA	NA	NA	NA	NA	-1.98236	NA	-1.70759	-1.50316	NA	-2.45949
sp|P12724|ECP_HUMAN	sp|P12724|ECP_HUMAN	3	sp|P12724|ECP_HUMAN Eosinophil cationic protein OS=Homo sapiens OX=9606 GN=RNASE3 PE=1 SV=2	-1.90428	-2.01982	sp|P12724|ECP_HUMAN	-0.115542	-1.2834	1.05232	-1.96205	-0.205912	0.838869	0.997845	-4.60941	7	NA	12682000	NA	5068100	4624100	9152800	NA	41168000	27000000	11256000	109280000	12305000	35285000	NA	28529000	6606000	29796000	9565400	NA	3649400	10856000	NA	NA	NA	-1.856	NA	-2.95869	-2.68614	-3.14563	NA	-0.673767	-1.96189	-1.72899	-0.22316
sp|Q8TCC7|S22A8_HUMAN	sp|Q8TCC7|S22A8_HUMAN	6	sp|Q8TCC7|S22A8_HUMAN Solute carrier family 22 member 8 OS=Homo sapiens OX=9606 GN=SLC22A8 PE=1 SV=1	-1.90232	-1.33792	sp|Q8TCC7|S22A8_HUMAN	0.564399	-0.671267	1.80007	-1.62012	0.945503	0.354347	0.997845	-4.59707	5	3912100	9777600	NA	55190000	6770300	22651000	12120000	4893300	26636000	NA	68220000	27660000	71689000	NA	9898000	9154700	NA	9074500	94738000	96194000	NA	7714900	31939000	-3.0962	-2.2166	NA	0.850013	-2.14683	-1.78286	-2.02344	-3.81323	-1.98125	NA	-0.910468
zz|Y-FGCZCont00060|	zz|Y-FGCZCont00060|	42	zz|Y-FGCZCont00060| zz|FGCZCont0059_P02538|K2C6A_HUMAN blastpHomologue_0.0	-1.89077	-2.24773	zz|Y-FGCZCont00060|	-0.356961	-2.24278	1.52886	-2.09156	-0.393961	0.697634	0.997845	-4.60749	7	16417000	6012300	NA	3329600	4964700	264580000	4306000	21292000	NA	NA	NA	215950000	16684000	NA	NA	15083000	28228000	4220800	NA	11944000	4412500	1751000	4555900	-0.982938	-2.8908	NA	-3.62879	-2.58561	1.91368	-3.41529	-1.64566	NA	NA	NA
sp|Q14703|MBTP1_HUMAN	sp|Q14703|MBTP1_HUMAN	6	sp|Q14703|MBTP1_HUMAN Membrane-bound transcription factor site-1 protease OS=Homo sapiens OX=9606 GN=MBTPS1 PE=1 SV=1	-1.88846	-1.38638	sp|Q14703|MBTP1_HUMAN	0.502078	-0.769192	1.77335	-1.59778	0.815618	0.422831	0.997845	-4.60093	4	1754400	NA	NA	21361000	NA	37995000	13950000	47037000	26858000	1455600	102620000	37662000	19512000	NA	23776000	3441000	27593000	16436000	89145000	32483000	13356000	5536400	109210000	-4.27782	NA	NA	-0.664039	NA	-1.00496	-1.8343	-0.477313	-1.96941	-4.56495	-0.314885
sp|Q8IY95|TM192_HUMAN	sp|Q8IY95|TM192_HUMAN	3	sp|Q8IY95|TM192_HUMAN Transmembrane protein 192 OS=Homo sapiens OX=9606 GN=TMEM192 PE=1 SV=1	-1.88779	-1.69305	sp|Q8IY95|TM192_HUMAN	0.194745	-0.812609	1.2021	-1.78069	0.39838	0.69377	0.997845	-4.61058	3	27412000	15832000	3384700	10251000	NA	8823700	NA	24811000	15353000	15009000	34347000	32085000	29134000	461770	24397000	NA	5562900	11965000	52369000	42869000	25022000	8504100	62240000	-0.227561	-1.54842	-2.74965	-1.83512	NA	-3.2007	NA	-1.4202	-2.767	-1.33004	-1.91147
sp|Q9BQ51|PD1L2_HUMAN	sp|Q9BQ51|PD1L2_HUMAN	3	sp|Q9BQ51|PD1L2_HUMAN Programmed cell death 1 ligand 2 OS=Homo sapiens OX=9606 GN=PDCD1LG2 PE=1 SV=2	-1.8876	-1.12821	sp|Q9BQ51|PD1L2_HUMAN	0.759388	-0.370077	1.88885	-1.46572	1.39177	0.177464	0.997845	-4.58127	5	19788000	23952000	NA	8623800	NA	15172000	3420400	3757100	108930000	NA	63199000	17726000	20203000	NA	77191000	44901000	NA	24608000	50200000	14038000	43267000	10831000	50574000	-0.707762	-0.974417	NA	-2.11082	NA	-2.38556	-3.72497	-4.2027	0.027432	NA	-1.02199
sp|P14780|MMP9_HUMAN	sp|P14780|MMP9_HUMAN	20	sp|P14780|MMP9_HUMAN Matrix metalloproteinase-9 OS=Homo sapiens OX=9606 GN=MMP9 PE=1 SV=3	-1.88361	-2.40581	sp|P14780|MMP9_HUMAN	-0.522191	-3.28082	2.23644	-2.14471	-0.393975	0.697624	0.997845	-4.60769	7	24626000	NA	NA	947960	NA	13612000	15635000	8653300	5862500	197250000	131840000	4720500	NA	NA	45374000	3459200	585580000	673960	1455500	27560000	15053000	NA	NA	-0.385481	NA	NA	-5.63266	NA	-2.54873	-1.68093	-2.9729	-4.14003	2.24121	0.0506038
sp|P28838|AMPL_HUMAN	sp|P28838|AMPL_HUMAN	12	sp|P28838|AMPL_HUMAN Cytosol aminopeptidase OS=Homo sapiens OX=9606 GN=LAP3 PE=1 SV=3	-1.86334	-1.03317	sp|P28838|AMPL_HUMAN	0.830171	-0.429665	2.09001	-1.42849	1.3552	0.187136	0.997845	-4.58053	2	17307000	2884500	3158600	13096000	886160	117360000	NA	47512000	22696000	7648700	106100000	74072000	83599000	NA	67257000	36878000	13824000	13559000	92606000	24741000	11269000	2808800	52941000	-0.90515	-3.90907	-2.83984	-1.44444	-5.02311	0.691145	NA	-0.462502	-2.20954	-2.26467	-0.266238
sp|P60900|PSA6_HUMAN	sp|P60900|PSA6_HUMAN	5	sp|P60900|PSA6_HUMAN Proteasome subunit alpha type-6 OS=Homo sapiens OX=9606 GN=PSMA6 PE=1 SV=1	-1.85819	-1.63491	sp|P60900|PSA6_HUMAN	0.223275	-0.84914	1.29569	-1.73998	0.432092	0.669933	0.997845	-4.60791	6	23501000	NA	NA	5559700	NA	36262000	9790400	47970000	34109000	3460000	19028000	28078000	53405000	NA	50699000	10504000	5909300	NA	77248000	NA	17982000	4794100	17492000	-0.454379	NA	NA	-2.81102	NA	-1.07517	-2.31053	-0.44836	-1.62856	-3.36449	-2.77299
sp|Q8TB96|TIP_HUMAN	sp|Q8TB96|TIP_HUMAN	9	sp|Q8TB96|TIP_HUMAN T-cell immunomodulatory protein OS=Homo sapiens OX=9606 GN=ITFG1 PE=1 SV=1	-1.8535	-1.2242	sp|Q8TB96|TIP_HUMAN	0.629301	-0.648563	1.90716	-1.53885	1.01942	0.318735	0.997845	-4.59477	5	25090000	4574500	NA	14663000	2860200	28950000	10009000	2729300	134830000	NA	97662000	25604000	19154000	NA	85100000	26367000	NA	12396000	16840000	28399000	36844000	NA	62884000	-0.357977	-3.26972	NA	-1.26416	-3.36566	-1.41385	-2.28083	-4.67382	0.331648	NA	-0.38712
sp|Q92563|TICN2_HUMAN	sp|Q92563|TICN2_HUMAN	4	sp|Q92563|TICN2_HUMAN Testican-2 OS=Homo sapiens OX=9606 GN=SPOCK2 PE=1 SV=1	-1.85065	-1.23856	sp|Q92563|TICN2_HUMAN	0.612089	-0.415352	1.63953	-1.49628	1.2303	0.230644	0.997845	-4.5872	4	8724900	27951000	NA	9032500	3569300	6069600	12280000	NA	79970000	NA	70687000	35112000	26747000	NA	43524000	5686000	7137100	18965000	196870000	21816000	14377000	14790000	82756000	-1.91435	-0.760352	NA	-2.03696	-3.05237	-3.76339	-2.0058	NA	-0.413332	NA	-0.858649
sp|P45880|VDAC2_HUMAN	sp|P45880|VDAC2_HUMAN	7	sp|P45880|VDAC2_HUMAN Voltage-dependent anion-selective channel protein 2 OS=Homo sapiens OX=9606 GN=VDAC2 PE=1 SV=2	-1.84647	-1.67768	sp|P45880|VDAC2_HUMAN	0.168787	-1.17582	1.51339	-1.7527	0.259849	0.79732	0.997845	-4.61055	5	39919000	7798300	NA	1970400	22685000	NA	9372800	12351000	29324000	NA	63980000	41706000	44289000	NA	11904000	NA	15430000	10357000	11335000	25022000	40016000	1904200	81093000	0.326262	-2.53019	NA	-4.46559	-0.436464	NA	-2.36916	-2.44843	-1.84413	NA	-1.00407
sp|Q7L5L3|GDPD3_HUMAN	sp|Q7L5L3|GDPD3_HUMAN	9	sp|Q7L5L3|GDPD3_HUMAN Lysophospholipase D GDPD3 OS=Homo sapiens OX=9606 GN=GDPD3 PE=2 SV=3	-1.84532	-0.460305	sp|Q7L5L3|GDPD3_HUMAN	1.38502	0.225968	2.54407	-1.11637	2.46778	0.0212046	0.997845	-4.52488	4	18168000	9039100	5004500	NA	12598000	12645000	NA	5382500	16196000	128660000	21920000	15395000	38127000	NA	39360000	24759000	38223000	31819000	NA	85774000	72019000	21181000	96624000	-0.833614	-2.32548	-2.23948	NA	-1.26843	-2.65956	NA	-3.67277	-2.69077	1.64878	-2.5666
sp|Q13277|STX3_HUMAN	sp|Q13277|STX3_HUMAN	7	sp|Q13277|STX3_HUMAN Syntaxin-3 OS=Homo sapiens OX=9606 GN=STX3 PE=1 SV=3	-1.84297	-1.13571	sp|Q13277|STX3_HUMAN	0.707254	-0.241699	1.65621	-1.48934	1.53583	0.137277	0.997845	-4.57274	3	21750000	13477000	4020300	6030100	1688400	48337000	NA	19195000	34876000	9097800	78309000	35327000	52643000	NA	21753000	12605000	NA	28735000	88404000	35097000	20271000	4647200	76828000	-0.568466	-1.77171	-2.52515	-2.68147	-4.11126	-0.642903	NA	-1.7985	-1.59685	-2.02412	-0.709276
sp|P63241|IF5A1_HUMAN	sp|P63241|IF5A1_HUMAN	5	sp|P63241|IF5A1_HUMAN Eukaryotic translation initiation factor 5A-1 OS=Homo sapiens OX=9606 GN=EIF5A PE=1 SV=2	-1.8338	-2.00749	sp|P63241|IF5A1_HUMAN	-0.173686	-1.37004	1.02267	-1.91486	-0.303108	0.764981	0.997845	-4.60776	8	18504000	18191000	15289000	NA	NA	9940600	NA	29740000	25720000	3452700	29120000	42689000	9435300	NA	31948000	2985200	NA	NA	71062000	NA	7738300	NA	31774000	-0.806613	-1.35586	-0.782568	NA	NA	-3.02145	NA	-1.15309	-2.03116	-3.36742	-2.15228
sp|Q9H3K2|GHITM_HUMAN	sp|Q9H3K2|GHITM_HUMAN	2	sp|Q9H3K2|GHITM_HUMAN Growth hormone-inducible transmembrane protein OS=Homo sapiens OX=9606 GN=GHITM PE=1 SV=2	-1.83338	-1.56802	sp|Q9H3K2|GHITM_HUMAN	0.265357	-0.505072	1.03579	-1.7007	0.70976	0.484493	0.997845	-4.60434	3	4909200	8432000	4845000	8097300	7103100	29399000	17599000	19077000	39714000	NA	93761000	23057000	30879000	NA	16183000	NA	16346000	15692000	20065000	31545000	26365000	7420900	41141000	-2.76168	-2.42187	-2.28173	-2.2113	-2.07896	-1.39071	-1.52178	-1.80759	-1.41158	NA	-0.446582
sp|Q9Y277|VDAC3_HUMAN	sp|Q9Y277|VDAC3_HUMAN	2	sp|Q9Y277|VDAC3_HUMAN Voltage-dependent anion-selective channel protein 3 OS=Homo sapiens OX=9606 GN=VDAC3 PE=1 SV=1	-1.83253	-1.91527	sp|Q9Y277|VDAC3_HUMAN	-0.0827333	-1.45142	1.28596	-1.88217	-0.126202	0.900849	0.997845	-4.60837	8	NA	5153200	NA	4503100	19476000	NA	10949000	NA	38219000	NA	92598000	NA	24385000	NA	4531300	NA	15318000	13011000	12405000	19796000	45511000	4316600	71514000	NA	-3.10457	NA	-3.14722	-0.652207	NA	-2.1601	NA	-1.4663	NA	-0.464789
sp|P31639|SC5A2_HUMAN	sp|P31639|SC5A2_HUMAN	5	sp|P31639|SC5A2_HUMAN Sodium/glucose cotransporter 2 OS=Homo sapiens OX=9606 GN=SLC5A2 PE=1 SV=1	-1.83055	-1.57944	sp|P31639|SC5A2_HUMAN	0.251111	-0.892013	1.39423	-1.68517	0.453655	0.6542	0.997845	-4.60877	4	7801900	6178400	NA	17852000	NA	23859000	5703300	21823000	40392000	NA	63147000	20316000	21537000	NA	38525000	14013000	22724000	7913700	134500000	35446000	9873800	1121500	74029000	-2.0791	-2.85301	NA	-0.950274	NA	-1.70472	-3.0373	-1.60935	-1.38744	NA	-1.02319
sp|P24593|IBP5_HUMAN	sp|P24593|IBP5_HUMAN	4	sp|P24593|IBP5_HUMAN Insulin-like growth factor-binding protein 5 OS=Homo sapiens OX=9606 GN=IGFBP5 PE=1 SV=1	-1.81609	-0.837331	sp|P24593|IBP5_HUMAN	0.978757	-0.357709	2.31522	-1.27777	1.50914	0.143935	0.997845	-4.57423	3	1291900	NA	7458700	29408000	NA	20254000	8916700	33909000	101280000	4295000	53874000	56002000	29436000	NA	20364000	2226700	11883000	68202000	109040000	60836000	9845400	40037000	248000000	-4.72871	NA	-1.71891	-0.154099	NA	-1.95108	-2.43625	-0.959707	-0.0764169	-3.06476	-1.25485
sp|P10316|1A69_HUMAN	sp|P10316|1A69_HUMAN	9	sp|P10316|1A69_HUMAN HLA class I histocompatibility antigen, A-69 alpha chain OS=Homo sapiens OX=9606 GN=HLA-A PE=1 SV=2	-1.81157	-1.75213	sp|P10316|1A69_HUMAN	0.0594408	-1.61882	1.7377	-1.77956	0.074493	0.941452	0.997845	-4.60715	10	NA	NA	NA	43801000	6625100	18945000	6590000	NA	39952000	NA	17734000	63785000	3979800	NA	12257000	NA	23930000	59774000	NA	NA	6730900	8662500	NA	NA	NA	NA	0.481356	-2.1775	-2.05156	-2.84294	NA	-1.40306	NA	-2.87572
sp|Q99523|SORT_HUMAN	sp|Q99523|SORT_HUMAN	7	sp|Q99523|SORT_HUMAN Sortilin OS=Homo sapiens OX=9606 GN=SORT1 PE=1 SV=3	-1.80257	-1.30164	sp|Q99523|SORT_HUMAN	0.500929	-0.562713	1.56457	-1.52705	0.970498	0.341197	0.997845	-4.59646	3	29254000	8755800	NA	18363000	NA	29388000	21377000	3090100	82279000	2215100	51569000	28720000	28796000	NA	38275000	9564400	6497100	26229000	38695000	27301000	30737000	10142000	93621000	-0.131736	-2.36963	NA	-0.905258	NA	-1.39127	-1.26022	-4.4908	-0.372737	-3.98281	-1.31864
sp|P40227|TCPZ_HUMAN	sp|P40227|TCPZ_HUMAN	7	sp|P40227|TCPZ_HUMAN T-complex protein 1 subunit zeta OS=Homo sapiens OX=9606 GN=CCT6A PE=1 SV=3	-1.79585	-3.03164	sp|P40227|TCPZ_HUMAN	-1.23579	-2.74326	0.271675	-2.41374	-1.68932	0.103731	0.997845	-4.56501	3	24932000	2516100	3492000	3285900	41603000	24186000	12330000	60528000	25274000	NA	39462000	25256000	8812700	NA	21482000	29614000	NA	8112400	52244000	288920	6679100	1486900	7329600	-0.367285	-4.09851	-2.70893	-3.64987	0.421393	-1.68425	-2.00033	-0.105595	-2.0561	NA	-1.70896
sp|O15031|PLXB2_HUMAN	sp|O15031|PLXB2_HUMAN	6	sp|O15031|PLXB2_HUMAN Plexin-B2 OS=Homo sapiens OX=9606 GN=PLXNB2 PE=1 SV=3	-1.79129	-1.38609	sp|O15031|PLXB2_HUMAN	0.405195	-0.527318	1.33771	-1.59834	0.89363	0.379804	0.997845	-4.59922	2	11612000	42998000	8094700	7375400	1721800	10215000	8606900	35343000	40118000	14915000	69043000	29571000	57724000	NA	26322000	6452300	NA	13518000	99223000	12211000	12998000	11531000	85502000	-1.49316	-0.163217	-1.61216	-2.36025	-4.08355	-2.9805	-2.48382	-0.898652	-1.39714	-1.33875	-0.892976
sp|P36957|ODO2_HUMAN	sp|P36957|ODO2_HUMAN	2	sp|P36957|ODO2_HUMAN Dihydrolipoyllysine-residue succinyltransferase component of 2-oxoglutarate dehydrogenase complex, mitochondrial OS=Homo sapiens OX=9606 GN=DLST PE=1 SV=4	-1.78533	-2.37331	sp|P36957|ODO2_HUMAN	-0.587973	-1.73044	0.554496	-2.07932	-1.06535	0.297907	0.997845	-4.59326	5	13401000	53820000	8256200	11405000	10643000	NA	15985000	2787600	NA	5650200	56042000	4834100	11582000	3760800	41619000	9767500	NA	18064000	12190000	5934600	NA	NA	30073000	-1.28203	0.148024	-1.58639	-1.66496	-1.50697	NA	-1.65115	-4.64266	NA	-2.68454	-1.1973
sp|O60888|CUTA_HUMAN	sp|O60888|CUTA_HUMAN	2	sp|O60888|CUTA_HUMAN Protein CutA OS=Homo sapiens OX=9606 GN=CUTA PE=1 SV=2	-1.7693	-2.39379	sp|O60888|CUTA_HUMAN	-0.624483	-1.59176	0.342795	-2.09512	-1.32306	0.196624	0.997845	-4.5808	0	25964000	46093000	39890000	7369200	6223900	6920100	12714000	3948600	73328000	8237900	21786000	7049300	12084000	2637500	26044000	13750000	6986900	8500500	31622000	7339800	11904000	2999800	32859000	-0.307524	-0.0668498	0.468479	-2.36159	-2.26586	-3.56617	-1.95908	-4.12942	-0.536994	-2.16178	-2.57554
sp|Q6P4A8|PLBL1_HUMAN	sp|Q6P4A8|PLBL1_HUMAN	8	sp|Q6P4A8|PLBL1_HUMAN Phospholipase B-like 1 OS=Homo sapiens OX=9606 GN=PLBD1 PE=1 SV=2	-1.76595	-1.36002	sp|Q6P4A8|PLBL1_HUMAN	0.405933	-0.964216	1.77608	-1.51788	0.613289	0.545775	0.997845	-4.60501	5	90006000	6326100	NA	NA	NA	28396000	NA	40055000	5059300	4829200	40918000	10872000	24044000	NA	67303000	10787000	35456000	7843200	86621000	11316000	31023000	6613600	92917000	1.5242	-2.82026	NA	NA	NA	-1.44291	NA	-0.714167	-4.35017	-2.90223	-1.65611
sp|Q96A22|CK052_HUMAN	sp|Q96A22|CK052_HUMAN	4	sp|Q96A22|CK052_HUMAN Uncharacterized protein C11orf52 OS=Homo sapiens OX=9606 GN=C11orf52 PE=1 SV=2	-1.76193	-1.72768	sp|Q96A22|CK052_HUMAN	0.0342477	-1.19295	1.26145	-1.74325	0.0572882	0.954742	0.997845	-4.61532	1	13500000	7218200	1344800	12155000	NA	26593000	9469800	29295000	40871000	25805000	57020000	22974000	45117000	166070	14129000	6406100	2094800	38885000	87855000	42559000	36038000	11647000	85687000	-1.27118	-2.63736	-3.95377	-1.56337	NA	-1.54157	-2.35531	-1.17531	-1.37062	-0.578696	-1.17207
sp|P14174|MIF_HUMAN	sp|P14174|MIF_HUMAN	2	sp|P14174|MIF_HUMAN Macrophage migration inhibitory factor OS=Homo sapiens OX=9606 GN=MIF PE=1 SV=4	-1.75799	-2.07407	sp|P14174|MIF_HUMAN	-0.316082	-1.58826	0.956095	-1.92819	-0.522569	0.607744	0.997845	-4.60383	10	NA	10123000	NA	4024200	NA	35924000	NA	38501000	NA	19351000	27925000	40740000	22489000	NA	10983000	NA	NA	11125000	82659000	NA	NA	3119300	13467000	NA	-2.16847	NA	-3.32657	NA	-1.08925	NA	-0.772495	NA	-0.97775	-2.21341
sp|P11362|FGFR1_HUMAN	sp|P11362|FGFR1_HUMAN	2	sp|P11362|FGFR1_HUMAN Fibroblast growth factor receptor 1 OS=Homo sapiens OX=9606 GN=FGFR1 PE=1 SV=3	-1.75325	-2.19749	sp|P11362|FGFR1_HUMAN	-0.444243	-1.62776	0.73927	-2.0071	-0.786414	0.441464	0.997845	-4.59996	9	18399000	NA	3803400	NA	NA	7502000	19341000	NA	60191000	NA	47165000	NA	9147100	NA	40513000	11638000	NA	NA	24333000	12282000	29570000	4512700	12166000	-0.814998	NA	-2.5975	NA	NA	-3.44474	-1.39483	NA	-0.818549	NA	-1.44886
sp|Q14247|SRC8_HUMAN	sp|Q14247|SRC8_HUMAN	8	sp|Q14247|SRC8_HUMAN Src substrate cortactin OS=Homo sapiens OX=9606 GN=CTTN PE=1 SV=2	-1.75255	-2.2433	sp|Q14247|SRC8_HUMAN	-0.490754	-1.47676	0.495251	-1.98624	-1.02361	0.31555	0.997845	-4.5946	2	14238000	14372000	13465000	8113300	16581000	15394000	14102000	6663300	54322000	5181700	61765000	15337000	19996000	NA	26896000	9972200	NA	13520000	62298000	9080600	9497100	678810	44210000	-1.19276	-1.68256	-0.948297	-2.20815	-0.879838	-2.36371	-1.81973	-3.35811	-0.964865	-2.80455	-1.05547
sp|Q9BY43|CHM4A_HUMAN	sp|Q9BY43|CHM4A_HUMAN	5	sp|Q9BY43|CHM4A_HUMAN Charged multivesicular body protein 4a OS=Homo sapiens OX=9606 GN=CHMP4A PE=1 SV=3	-1.74909	-1.41169	sp|Q9BY43|CHM4A_HUMAN	0.337392	-0.520875	1.19566	-1.58039	0.806978	0.426802	0.997845	-4.60234	1	6369200	14682000	3790500	16706000	2252500	18857000	10890000	41746000	40773000	24822000	65868000	27088000	18921000	NA	16620000	6084900	24370000	30825000	79364000	33774000	16498000	5987100	57559000	-2.37805	-1.65298	-2.60193	-1.0561	-3.70351	-2.05856	-2.16737	-0.653214	-1.37405	-0.632543	-0.961647
sp|Q15365|PCBP1_HUMAN	sp|Q15365|PCBP1_HUMAN	7	sp|Q15365|PCBP1_HUMAN Poly(rC)-binding protein 1 OS=Homo sapiens OX=9606 GN=PCBP1 PE=1 SV=2	-1.74546	-1.83276	sp|Q15365|PCBP1_HUMAN	-0.0872906	-0.998088	0.823506	-1.79347	-0.197497	0.845053	0.997845	-4.61281	3	14313000	4250500	NA	11146000	5910200	43425000	NA	41018000	32009000	7633000	41314000	36249000	45615000	1338100	11479000	10413000	15561000	20187000	62356000	6189300	7325900	NA	37876000	-1.18502	-3.37157	NA	-1.7016	-2.33902	-0.804065	NA	-0.679147	-1.71918	-2.26751	-1.64206
sp|P13798|ACPH_HUMAN	sp|P13798|ACPH_HUMAN	9	sp|P13798|ACPH_HUMAN Acylamino-acid-releasing enzyme OS=Homo sapiens OX=9606 GN=APEH PE=1 SV=4	-1.74324	-1.63194	sp|P13798|ACPH_HUMAN	0.111304	-0.955906	1.17851	-1.68759	0.214097	0.832097	0.997845	-4.6146	1	30509000	29391000	3586200	3755300	6369200	43003000	2132900	42733000	43321000	20532000	30393000	41379000	62769000	NA	71145000	4778700	6503400	7631200	92807000	12504000	9352400	5399800	45678000	-0.0698433	-0.690704	-2.67421	-3.43688	-2.23322	-0.818752	-4.36018	-0.618769	-1.2876	-0.895616	-2.08987
sp|Q6ZSJ9|SHSA6_HUMAN	sp|Q6ZSJ9|SHSA6_HUMAN	2	sp|Q6ZSJ9|SHSA6_HUMAN Protein shisa-6 OS=Homo sapiens OX=9606 GN=SHISA6 PE=1 SV=2	-1.74216	-2.15859	sp|Q6ZSJ9|SHSA6_HUMAN	-0.416432	-1.2414	0.408532	-1.98012	-1.03814	0.308863	0.997845	-4.59407	2	4155400	50269000	NA	13771000	3650300	17251000	16824000	38406000	22115000	NA	44213000	20409000	33460000	2566600	15532000	3980700	5096100	9056300	35963000	19672000	8080900	7799000	32105000	-3.00731	0.0533915	NA	-1.36427	-3.02063	-2.19243	-1.58235	-0.776137	-2.24653	NA	-1.54314
sp|P28827|PTPRM_HUMAN	sp|P28827|PTPRM_HUMAN	5	sp|P28827|PTPRM_HUMAN Receptor-type tyrosine-protein phosphatase mu OS=Homo sapiens OX=9606 GN=PTPRM PE=1 SV=2	-1.74161	-1.37975	sp|P28827|PTPRM_HUMAN	0.361859	-0.452464	1.17618	-1.56068	0.915707	0.368666	0.997845	-4.59831	3	12806000	28942000	NA	5956300	2287600	18046000	23949000	21446000	43531000	11837000	57286000	27113000	47703000	NA	39499000	12831000	NA	16888000	62496000	11848000	10745000	28731000	31352000	-1.34895	-0.712047	NA	-2.70111	-3.68164	-2.12467	-1.10741	-1.63504	-1.2807	-1.65921	-1.16528
sp|P30711|GSTT1_HUMAN	sp|P30711|GSTT1_HUMAN	5	sp|P30711|GSTT1_HUMAN Glutathione S-transferase theta-1 OS=Homo sapiens OX=9606 GN=GSTT1 PE=1 SV=4	-1.73803	-1.54183	sp|P30711|GSTT1_HUMAN	0.196209	-1.44641	1.83883	-1.65628	0.252329	0.803861	0.997845	-4.60533	11	885020	NA	14160000	NA	NA	50853000	6878600	47244000	NA	15616000	68723000	28980000	23663000	NA	NA	NA	NA	NA	NA	NA	15050000	6877600	67841000	-5.28605	NA	-0.882643	NA	NA	-0.566591	-2.78529	-0.47084	NA	-1.27507	-0.899752
sp|Q01973|ROR1_HUMAN	sp|Q01973|ROR1_HUMAN	3	sp|Q01973|ROR1_HUMAN Inactive tyrosine-protein kinase transmembrane receptor ROR1 OS=Homo sapiens OX=9606 GN=ROR1 PE=1 SV=2	-1.73455	-1.40785	sp|Q01973|ROR1_HUMAN	0.326698	-0.363913	1.01731	-1.5712	0.971097	0.340207	0.997845	-4.59662	1	9125200	18004000	9399600	6789900	6396400	19020000	23018000	17961000	59605000	8482500	40571000	30586000	21260000	NA	62910000	33697000	6515400	25181000	31953000	12211000	27951000	16667000	23626000	-1.84825	-1.37018	-1.41718	-2.49218	-2.22719	-2.04562	-1.16074	-1.89644	-0.832501	-2.12121	-1.66854
sp|Q04760|LGUL_HUMAN	sp|Q04760|LGUL_HUMAN	7	sp|Q04760|LGUL_HUMAN Lactoylglutathione lyase OS=Homo sapiens OX=9606 GN=GLO1 PE=1 SV=4	-1.72368	-0.263058	sp|Q04760|LGUL_HUMAN	1.46063	-0.514253	3.4355	-0.950411	1.53496	0.139228	0.997845	-4.57628	6	3176500	NA	NA	13165000	NA	9073100	4007300	25809000	54619000	12313000	393090000	237590000	255720000	34322000	2476600	5288900	NA	22901000	564280000	NA	NA	7794400	249890000	-3.40311	NA	NA	-1.43605	NA	-3.15878	-3.51198	-1.36206	-0.957089	-1.60455	1.64417
sp|P15313|VATB1_HUMAN	sp|P15313|VATB1_HUMAN	7	sp|P15313|VATB1_HUMAN V-type proton ATPase subunit B, kidney isoform OS=Homo sapiens OX=9606 GN=ATP6V1B1 PE=1 SV=3	-1.72285	-2.39817	sp|P15313|VATB1_HUMAN	-0.67532	-1.75613	0.405488	-2.12804	-1.30453	0.207068	0.997845	-4.58669	8	NA	18770000	NA	NA	8579800	17503000	NA	30019000	22671000	NA	39928000	14522000	10824000	5796100	11397000	42302000	NA	4407600	24296000	NA	NA	6193100	8823100	NA	-1.31242	NA	NA	-1.81179	-2.17062	NA	-1.13932	-2.21112	NA	-1.69184
sp|P41217|OX2G_HUMAN	sp|P41217|OX2G_HUMAN	3	sp|P41217|OX2G_HUMAN OX-2 membrane glycoprotein OS=Homo sapiens OX=9606 GN=CD200 PE=1 SV=4	-1.71902	-1.94364	sp|P41217|OX2G_HUMAN	-0.22462	-1.11734	0.668099	-1.83133	-0.520849	0.60751	0.997845	-4.60728	5	9095900	25409000	NA	30085000	NA	11107000	8728300	23238000	55677000	4585400	35391000	15593000	43069000	NA	20620000	5225600	NA	11275000	27509000	NA	14874000	13994000	25491000	-1.85299	-0.892547	NA	-0.117796	NA	-2.8546	-2.46498	-1.51675	-0.929727	-2.97405	-1.86779
sp|P36222|CH3L1_HUMAN	sp|P36222|CH3L1_HUMAN	8	sp|P36222|CH3L1_HUMAN Chitinase-3-like protein 1 OS=Homo sapiens OX=9606 GN=CHI3L1 PE=1 SV=2	-1.71327	-1.83728	sp|P36222|CH3L1_HUMAN	-0.124007	-1.29651	1.0485	-1.78148	-0.217945	0.82926	0.997845	-4.61266	3	16499000	NA	1570500	11723000	NA	20763000	6406500	42732000	56696000	6236700	110540000	35980000	18181000	NA	10804000	2076100	5942600	7624900	204690000	33062000	28649000	20394000	10443000	-0.975597	NA	-3.75137	-1.6211	NA	-1.91375	-2.88092	-0.618803	-0.903861	-2.54762	-0.206438
sp|O75348|VATG1_HUMAN	sp|O75348|VATG1_HUMAN	3	sp|O75348|VATG1_HUMAN V-type proton ATPase subunit G 1 OS=Homo sapiens OX=9606 GN=ATP6V1G1 PE=1 SV=3	-1.71051	-2.03486	sp|O75348|VATG1_HUMAN	-0.324356	-1.45054	0.80183	-1.88122	-0.594792	0.557613	0.997845	-4.60647	4	NA	18392000	2576500	36797000	NA	45371000	3761300	37690000	15095000	8767500	58047000	40635000	14365000	NA	11493000	3248100	14454000	19823000	71679000	9174200	NA	2291200	40845000	NA	-1.34062	-3.10557	0.203432	NA	-0.738137	-3.59719	-0.803877	-2.79117	-2.07539	-1.14603
sp|Q16610|ECM1_HUMAN	sp|Q16610|ECM1_HUMAN	14	sp|Q16610|ECM1_HUMAN Extracellular matrix protein 1 OS=Homo sapiens OX=9606 GN=ECM1 PE=1 SV=2	-1.70309	-2.14795	sp|Q16610|ECM1_HUMAN	-0.444863	-2.36684	1.47711	-1.96064	-0.478005	0.637022	0.997845	-4.60838	4	32460000	NA	196580	13254000	4607800	246040000	NA	273280000	8821900	NA	12119000	9014200	13823000	NA	33057000	37573000	66236000	4599300	9095700	16838000	8198700	2112600	25082000	0.0214904	NA	-6.46231	-1.42531	-2.69113	1.80442	NA	2.1164	-3.55721	NA	-3.43106
sp|Q92485|ASM3B_HUMAN	sp|Q92485|ASM3B_HUMAN	7	sp|Q92485|ASM3B_HUMAN Acid sphingomyelinase-like phosphodiesterase 3b OS=Homo sapiens OX=9606 GN=SMPDL3B PE=1 SV=2	-1.69874	-1.39365	sp|Q92485|ASM3B_HUMAN	0.305096	-0.582931	1.19312	-1.53956	0.704076	0.487257	0.997845	-4.6059	0	5297200	22831000	9431300	8262700	7602800	18895000	9873000	21824000	56559000	20199000	41617000	9674000	39747000	1564900	15014000	13647000	5349800	56388000	198550000	9498900	31105000	22375000	83251000	-2.6496	-1.04087	-1.41279	-2.17905	-1.98279	-2.05553	-2.29923	-1.60928	-0.907311	-0.918287	-1.6314
sp|P07357|CO8A_HUMAN	sp|P07357|CO8A_HUMAN	11	sp|P07357|CO8A_HUMAN Complement component C8 alpha chain OS=Homo sapiens OX=9606 GN=C8A PE=1 SV=2	-1.69388	-2.02932	sp|P07357|CO8A_HUMAN	-0.335436	-1.54289	0.872013	-1.87837	-0.572473	0.572171	0.997845	-4.60746	3	15459000	33744000	NA	12538000	NA	21837000	10191000	81155000	12257000	1442600	77367000	12620000	14917000	20203000	8938300	NA	8357200	6679200	32609000	45196000	4446700	5081100	44669000	-1.07153	-0.499219	NA	-1.51389	NA	-1.8379	-2.25659	0.326683	-3.0882	-4.57739	-0.72693
zz|Y-FGCZCont00369|;CON__Q05B55	zz|Y-FGCZCont00369|	2	zz|Y-FGCZCont00369| Q05B55 TREMBL:Q05B55 (Bos taurus) Similar to Ig kappa chain C region;	-1.68561	-2.44432	zz|Y-FGCZCont00369|	-0.758708	-2.03556	0.518139	-1.98909	-1.24059	0.22931	0.997845	-4.58864	8	64684000	NA	18476000	NA	7621800	43034000	10143000	16591000	8921700	11065000	13211000	16101000	13077000	3046300	22249000	NA	NA	NA	NA	NA	5769700	NA	15164000	1.03743	NA	-0.535567	NA	-1.97926	-0.817668	-2.26294	-2.0134	-3.54116	-1.75272	-3.30521
sp|Q9H0E2|TOLIP_HUMAN	sp|Q9H0E2|TOLIP_HUMAN	7	sp|Q9H0E2|TOLIP_HUMAN Toll-interacting protein OS=Homo sapiens OX=9606 GN=TOLLIP PE=1 SV=1	-1.68491	-1.58431	sp|Q9H0E2|TOLIP_HUMAN	0.100603	-0.796505	0.997712	-1.62667	0.23159	0.818842	0.997845	-4.61144	4	4205500	37976000	NA	7063400	NA	15615000	NA	33609000	43785000	7059700	75540000	25375000	22010000	NA	24821000	24698000	12762000	15888000	106920000	5956500	13264000	8673400	42732000	-2.98965	-0.33541	NA	-2.42919	NA	-2.34228	NA	-0.972807	-1.2724	-2.37577	-0.76179
sp|Q9H9H4|VP37B_HUMAN	sp|Q9H9H4|VP37B_HUMAN	8	sp|Q9H9H4|VP37B_HUMAN Vacuolar protein sorting-associated protein 37B OS=Homo sapiens OX=9606 GN=VPS37B PE=1 SV=1	-1.68222	-0.693767	sp|Q9H9H4|VP37B_HUMAN	0.988451	-0.371394	2.3483	-1.21153	1.49491	0.147105	0.997845	-4.57373	2	25577000	26698000	3323200	31754000	807000	39829000	1212100	65023000	53382000	9911700	94141000	71059000	54941000	NA	13324000	NA	19353000	68699000	201660000	25936000	7102600	16670000	114190000	-0.329652	-0.823939	-2.77357	-0.0316753	-5.15547	-0.934064	-5.12026	0	-0.98976	-1.90532	-0.440682
sp|P51178|PLCD1_HUMAN	sp|P51178|PLCD1_HUMAN	9	sp|P51178|PLCD1_HUMAN 1-phosphatidylinositol 4,5-bisphosphate phosphodiesterase delta-1 OS=Homo sapiens OX=9606 GN=PLCD1 PE=1 SV=2	-1.67392	-2.02567	sp|P51178|PLCD1_HUMAN	-0.35175	-1.39887	0.695368	-1.85744	-0.688412	0.496914	0.997845	-4.60635	0	34622000	15016000	1967800	39935000	1052300	18256000	10726000	30719000	34027000	23827000	52846000	26196000	48365000	620060	9766000	18303000	6748600	7736600	66089000	7999800	17503000	8389200	35139000	0.116499	-1.62179	-3.45717	0.333967	-4.78005	-2.10727	-2.18778	-1.10534	-1.63199	-0.689264	-1.28296
sp|P55058|PLTP_HUMAN	sp|P55058|PLTP_HUMAN	5	sp|P55058|PLTP_HUMAN Phospholipid transfer protein OS=Homo sapiens OX=9606 GN=PLTP PE=1 SV=1	-1.67196	-1.24229	sp|P55058|PLTP_HUMAN	0.429662	-0.961468	1.82079	-1.45713	0.636463	0.530323	0.997845	-4.60615	3	1249600	24770000	23076000	4946000	13239000	33290000	49309000	10227000	48815000	NA	49147000	10644000	67249000	11392000	57796000	95694000	NA	NA	4310800	18025000	24410000	58229000	19633000	-4.77777	-0.927859	-0.24554	-2.99759	-1.19823	-1.20377	-0.136091	-2.7266	-1.11731	NA	-1.38881
sp|P20774|MIME_HUMAN	sp|P20774|MIME_HUMAN	7	sp|P20774|MIME_HUMAN Mimecan OS=Homo sapiens OX=9606 GN=OGN PE=1 SV=1	-1.67185	-2.64073	sp|P20774|MIME_HUMAN	-0.968873	-2.95861	1.02087	-2.0594	-1.01663	0.321637	0.997845	-4.59487	8	NA	NA	6015800	10378000	29033000	27761000	38926000	3106200	27076000	95377000	8170800	2730000	1614700	NA	17811000	80619000	NA	NA	NA	NA	29832000	5244800	NA	NA	NA	-1.99937	-1.81548	-0.0874628	-1.47692	-0.454105	-4.48314	-1.95788	1.23377	-4.0061
sp|P31025|LCN1_HUMAN	sp|P31025|LCN1_HUMAN	8	sp|P31025|LCN1_HUMAN Lipocalin-1 OS=Homo sapiens OX=9606 GN=LCN1 PE=1 SV=1	-1.66541	-0.861474	sp|P31025|LCN1_HUMAN	0.803941	-1.29819	2.90607	-1.29024	0.798468	0.434107	0.997845	-4.60014	8	5093100	1819700	NA	NA	23064000	13967000	36664000	NA	244820000	11228000	31015000	NA	13515000	NA	122090000	140020000	NA	34418000	NA	NA	221790000	17444000	1950600	-2.70749	-4.54777	NA	NA	-0.413027	-2.51002	-0.534625	NA	1.18237	-1.73244	-2.06032
sp|Q06323|PSME1_HUMAN	sp|Q06323|PSME1_HUMAN	7	sp|Q06323|PSME1_HUMAN Proteasome activator complex subunit 1 OS=Homo sapiens OX=9606 GN=PSME1 PE=1 SV=1	-1.66283	-1.4213	sp|Q06323|PSME1_HUMAN	0.241536	-0.898613	1.38168	-1.523	0.437495	0.665709	0.997845	-4.60902	4	5898400	23555000	2073500	8388400	NA	28200000	NA	57507000	29192000	NA	74346000	46934000	89419000	NA	39243000	4271500	3152800	16895000	118150000	5972400	17628000	25060000	54045000	-2.4912	-0.99759	-3.38891	-2.15497	NA	-1.45333	NA	-0.181066	-1.85057	NA	-0.785031
zz|Y-FGCZCont00364|;CON__Q3MHH8	zz|Y-FGCZCont00364|	10	zz|Y-FGCZCont00364| Q3MHH8 TREMBL:Q3MHH8 (Bos taurus) Amylase, alpha 2B; pancreatic;	-1.6531	-1.03585	zz|Y-FGCZCont00364|	0.617248	-0.311718	1.54621	-1.32632	1.37898	0.181932	0.997845	-4.58243	6	20612000	NA	NA	7491500	NA	35117000	33897000	9263500	23553000	12276000	36063000	27256000	24525000	NA	29959000	NA	NA	17220000	87620000	16175000	75528000	41343000	28163000	-0.647649	NA	NA	-2.33534	NA	-1.12342	-0.640164	-2.87246	-2.15668	-1.60872	-1.84035
sp|Q24JP5|T132A_HUMAN	sp|Q24JP5|T132A_HUMAN	9	sp|Q24JP5|T132A_HUMAN Transmembrane protein 132A OS=Homo sapiens OX=9606 GN=TMEM132A PE=1 SV=1	-1.64501	-2.53781	sp|Q24JP5|T132A_HUMAN	-0.8928	-2.4697	0.684096	-2.16189	-1.16924	0.253919	0.997845	-4.5895	4	16068000	NA	1755100	NA	NA	12934000	27601000	21936000	64689000	10276000	72376000	23691000	15893000	NA	5530800	7115100	358020	12524000	130790000	23023000	1101600	7347500	100840000	-1.0146	NA	-3.60639	NA	NA	-2.62557	-0.916524	-1.60174	-0.715767	-1.85528	-0.824205
sp|P08754|GNAI3_HUMAN	sp|P08754|GNAI3_HUMAN	8	sp|P08754|GNAI3_HUMAN Guanine nucleotide-binding protein G(i) subunit alpha OS=Homo sapiens OX=9606 GN=GNAI3 PE=1 SV=3	-1.64312	-1.29236	sp|P08754|GNAI3_HUMAN	0.350763	-0.351957	1.05348	-1.4761	1.02655	0.314189	0.997845	-4.59449	2	15372000	19066000	3941600	15500000	3718200	20307000	13776000	33252000	42759000	15608000	42122000	31153000	34182000	NA	25278000	10991000	25993000	18230000	83031000	16359000	13654000	NA	39972000	-1.07985	-1.29072	-2.55094	-1.17562	-2.99456	-1.94715	-1.85118	-0.988548	-1.30622	-1.27578	-1.61381
sp|O60637|TSN3_HUMAN	sp|O60637|TSN3_HUMAN	2	sp|O60637|TSN3_HUMAN Tetraspanin-3 OS=Homo sapiens OX=9606 GN=TSPAN3 PE=2 SV=1	-1.63903	-1.02441	sp|O60637|TSN3_HUMAN	0.614611	-0.260008	1.48923	-1.34635	1.44521	0.160472	0.997845	-4.5762	2	7450000	41189000	8455200	19384000	12324000	37434000	5232200	18571000	26168000	6417100	47350000	29338000	49333000	NA	13902000	NA	23008000	17397000	82611000	53005000	38003000	4848700	78825000	-2.14711	-0.222809	-1.55532	-0.818949	-1.29954	-1.02733	-3.15326	-1.84721	-2.00653	-2.50808	-1.44315
sp|P47755|CAZA2_HUMAN	sp|P47755|CAZA2_HUMAN	5	sp|P47755|CAZA2_HUMAN F-actin-capping protein subunit alpha-2 OS=Homo sapiens OX=9606 GN=CAPZA2 PE=1 SV=3	-1.6385	-1.5971	sp|P47755|CAZA2_HUMAN	0.0413966	-0.852677	0.93547	-1.61573	0.0954124	0.924756	0.997845	-4.61338	3	9819800	24193000	1838000	13511000	NA	30077000	6969100	43726000	43665000	NA	59109000	42748000	26364000	NA	33729000	4998300	17335000	9935700	83478000	6545000	18134000	10895000	45681000	-1.74016	-0.960537	-3.54619	-1.39467	NA	-1.35642	-2.76771	-0.584907	-1.27632	NA	-1.11958
sp|Q6P531|GGT6_HUMAN	sp|Q6P531|GGT6_HUMAN	3	sp|Q6P531|GGT6_HUMAN Glutathione hydrolase 6 OS=Homo sapiens OX=9606 GN=GGT6 PE=2 SV=2	-1.63808	-2.4293	sp|Q6P531|GGT6_HUMAN	-0.79122	-1.76069	0.178255	-2.07325	-1.6818	0.105197	0.997845	-4.56568	3	10948000	4990700	6144000	18628000	NA	17717000	10522000	35223000	73900000	NA	49990000	30979000	8250200	NA	31282000	1885400	2915000	8045900	22559000	10026000	20486000	3878800	51671000	-1.57992	-3.14899	-1.97186	-0.882404	NA	-2.15234	-2.2136	-0.903665	-0.525912	NA	-1.364
sp|A0A0C4DH67|KV108_HUMAN;sp|A0A0C4DH69|KV109_HUMAN	sp|A0A0C4DH67|KV108_HUMAN	4	sp|A0A0C4DH67|KV108_HUMAN Immunoglobulin kappa variable 1-8 OS=Homo sapiens OX=9606 GN=IGKV1-8 PE=3 SV=1;sp|A0A0C4DH69|KV109_HUMAN Immunoglobulin kappa variable 1-9 OS=Homo sapiens OX=9606 GN=IGKV1-9 PE=3 SV=1	-1.63777	-1.42633	sp|A0A0C4DH67|KV108_HUMAN	0.211441	-1.00362	1.4265	-1.52148	0.358596	0.722941	0.997845	-4.61114	3	NA	19112000	17154000	4185400	28603000	25260000	3951700	NA	34499000	16291000	46511000	NA	47012000	2649900	52373000	167510000	5904400	17707000	13606000	4782100	28618000	42609000	23186000	NA	-1.28738	-0.632418	-3.26393	-0.108569	-1.61891	-3.53077	NA	-1.61235	-1.2164	-1.46922
sp|P55072|TERA_HUMAN	sp|P55072|TERA_HUMAN	15	sp|P55072|TERA_HUMAN Transitional endoplasmic reticulum ATPase OS=Homo sapiens OX=9606 GN=VCP PE=1 SV=4	-1.63731	-0.757591	sp|P55072|TERA_HUMAN	0.879723	-0.412021	2.17147	-1.15347	1.40341	0.17293	0.997845	-4.57916	3	28071000	NA	1242300	12339000	NA	99498000	1121300	43076000	50012000	15713000	55622000	74577000	62588000	NA	65676000	13354000	59434000	17729000	146730000	9274700	27729000	7852600	61815000	-0.192558	NA	-4.05719	-1.53941	NA	0.442835	-5.22499	-0.606984	-1.08276	-1.26649	-1.20828
sp|Q14847|LASP1_HUMAN	sp|Q14847|LASP1_HUMAN	8	sp|Q14847|LASP1_HUMAN LIM and SH3 domain protein 1 OS=Homo sapiens OX=9606 GN=LASP1 PE=1 SV=2	-1.63494	-1.33606	sp|Q14847|LASP1_HUMAN	0.298884	-0.970735	1.5685	-1.4689	0.487312	0.630705	0.997845	-4.6077	5	2872000	6163400	NA	36428000	NA	52655000	NA	28708000	19900000	6195000	112130000	78817000	12959000	NA	32506000	NA	21047000	9208100	80671000	18077000	3571400	30568000	73781000	-3.55159	-2.85638	NA	0.187356	NA	-0.514222	NA	-1.20515	-2.39704	-2.55692	-0.185605
sp|Q15181|IPYR_HUMAN	sp|Q15181|IPYR_HUMAN	5	sp|Q15181|IPYR_HUMAN Inorganic pyrophosphatase OS=Homo sapiens OX=9606 GN=PPA1 PE=1 SV=2	-1.63377	-1.95217	sp|Q15181|IPYR_HUMAN	-0.318393	-1.42891	0.792123	-1.80233	-0.595029	0.557971	0.997845	-4.60526	6	6943100	18660000	NA	7878600	NA	77010000	9087900	39662000	18965000	NA	39809000	45726000	48178000	NA	27176000	NA	NA	16815000	20004000	2981800	6712300	12914000	27834000	-2.25093	-1.32057	NA	-2.25498	NA	0.0575285	-2.41068	-0.728702	-2.46567	NA	-1.69619
sp|Q14344|GNA13_HUMAN	sp|Q14344|GNA13_HUMAN	7	sp|Q14344|GNA13_HUMAN Guanine nucleotide-binding protein subunit alpha-13 OS=Homo sapiens OX=9606 GN=GNA13 PE=1 SV=2	-1.63376	-1.58261	sp|Q14344|GNA13_HUMAN	0.0511506	-0.761795	0.864096	-1.60563	0.129659	0.897885	0.997845	-4.61323	3	9263200	17598000	NA	21576000	NA	29045000	3156400	29996000	40264000	9926400	57879000	32191000	29537000	NA	17578000	7593900	6885100	24780000	68209000	22463000	16238000	7582700	45321000	-1.82614	-1.40181	NA	-0.648065	NA	-1.40892	-3.83301	-1.14045	-1.39196	-1.90327	-1.15026
sp|Q13201|MMRN1_HUMAN	sp|Q13201|MMRN1_HUMAN	2	sp|Q13201|MMRN1_HUMAN Multimerin-1 OS=Homo sapiens OX=9606 GN=MMRN1 PE=1 SV=3	-1.63162	-1.57735	sp|Q13201|MMRN1_HUMAN	0.054274	-1.13596	1.24451	-1.6002	0.09417	0.925765	0.997845	-4.61223	4	3211400	60294000	NA	5950600	NA	26990000	12221000	NA	47646000	16664000	48759000	11621000	17087000	NA	136470000	25279000	8350700	13366000	42795000	2623900	60039000	12090000	44809000	-3.38701	0.305505	NA	-2.70264	NA	-1.51928	-2.01228	NA	-1.15188	-1.18502	-1.40037
sp|Q9NRV9|HEBP1_HUMAN	sp|Q9NRV9|HEBP1_HUMAN	6	sp|Q9NRV9|HEBP1_HUMAN Heme-binding protein 1 OS=Homo sapiens OX=9606 GN=HEBP1 PE=1 SV=1	-1.63068	-1.8122	sp|Q9NRV9|HEBP1_HUMAN	-0.181521	-1.16567	0.802626	-1.72144	-0.380086	0.707127	0.997845	-4.611	3	4727900	27917000	5254600	17578000	NA	12456000	16196000	17040000	58695000	14425000	62100000	60245000	29896000	NA	28525000	7630300	NA	3735500	119770000	16416000	24787000	5366200	9636000	-2.81713	-0.762039	-2.17586	-0.974945	NA	-2.68221	-1.63352	-1.97404	-0.854443	-1.38506	-1.04757
sp|P35555|FBN1_HUMAN	sp|P35555|FBN1_HUMAN	2	sp|P35555|FBN1_HUMAN Fibrillin-1 OS=Homo sapiens OX=9606 GN=FBN1 PE=1 SV=4	-1.62892	-1.73271	sp|P35555|FBN1_HUMAN	-0.103798	-0.928158	0.720563	-1.68082	-0.258476	0.79802	0.997845	-4.61417	1	16218000	32221000	7789000	12765000	5930500	16220000	7415500	11710000	61765000	11143000	71054000	14335000	16201000	1960200	59419000	38110000	3389500	12609000	36138000	23320000	24653000	NA	31429000	-1.00091	-0.56325	-1.66238	-1.48527	-2.33417	-2.28511	-2.68421	-2.52699	-0.781733	-1.74298	-0.851095
sp|P28300|LYOX_HUMAN	sp|P28300|LYOX_HUMAN	2	sp|P28300|LYOX_HUMAN Protein-lysine 6-oxidase OS=Homo sapiens OX=9606 GN=LOX PE=1 SV=2	-1.62036	-1.98137	sp|P28300|LYOX_HUMAN	-0.361006	-1.54744	0.82543	-1.81036	-0.628382	0.535756	0.997845	-4.60575	4	7854300	NA	NA	30459000	14290000	17196000	26683000	39216000	21617000	2493200	51405000	23173000	59238000	266210	26164000	2981500	NA	NA	35862000	17746000	14678000	22572000	36127000	-2.06924	NA	NA	-0.0980889	-1.09017	-2.19723	-0.962018	-0.745371	-2.27901	-3.81883	-1.32329
sp|P53396|ACLY_HUMAN	sp|P53396|ACLY_HUMAN	5	sp|P53396|ACLY_HUMAN ATP-citrate synthase OS=Homo sapiens OX=9606 GN=ACLY PE=1 SV=3	-1.61459	-2.80607	sp|P53396|ACLY_HUMAN	-1.19148	-3.17077	0.787812	-2.21033	-1.26119	0.222726	0.997845	-4.58823	9	NA	NA	6673600	NA	NA	21153000	86339000	1694300	130190000	43330000	14057000	8631200	4944500	NA	NA	NA	5529500	1210800	55402000	NA	71811000	NA	9624000	NA	NA	-1.864	NA	NA	-1.88576	0.617334	-5.37662	0.281704	0.139869	-3.21467
sp|A0A0A0MT36|KVD21_HUMAN	sp|A0A0A0MT36|KVD21_HUMAN	2	sp|A0A0A0MT36|KVD21_HUMAN Immunoglobulin kappa variable 6D-21 OS=Homo sapiens OX=9606 GN=IGKV6D-21 PE=3 SV=1	-1.60582	-1.70304	sp|A0A0A0MT36|KVD21_HUMAN	-0.0972236	-1.7603	1.56585	-1.65983	-0.121014	0.904743	0.997845	-4.61145	5	2437300	5710900	311940000	NA	40166000	29783000	NA	13812000	NA	4648100	16239000	13660000	11899000	11589000	13177000	54267000	NA	11134000	12007000	88087000	10207000	NA	26630000	-3.79341	-2.9621	3.15151	NA	0.371671	-1.37119	NA	-2.28363	NA	-2.95522	-3.00418
sp|P26572|MGAT1_HUMAN	sp|P26572|MGAT1_HUMAN	4	sp|P26572|MGAT1_HUMAN Alpha-1,3-mannosyl-glycoprotein 2-beta-N-acetylglucosaminyltransferase OS=Homo sapiens OX=9606 GN=MGAT1 PE=1 SV=2	-1.60445	-2.07729	sp|P26572|MGAT1_HUMAN	-0.472837	-1.38263	0.436958	-1.89997	-1.08168	0.291818	0.997845	-4.59308	7	7783600	NA	NA	11871000	NA	21529000	NA	33518000	38056000	NA	41526000	18983000	31191000	NA	22772000	NA	4502400	14449000	44749000	13863000	5986200	3901800	38795000	-2.08256	NA	NA	-1.60108	NA	-1.85927	NA	-0.976803	-1.4724	NA	-1.6346
zz|Y-FGCZCont00146|;sp|P08263|GSTA1_HUMAN;sp|Q16772|GSTA3_HUMAN	zz|Y-FGCZCont00146|	12	zz|Y-FGCZCont00146| zz|FGCZCont0145_P08263|GSTA1_HUMAN blastpHomologue_1.0e-161;sp|P08263|GSTA1_HUMAN Glutathione S-transferase A1 OS=Homo sapiens OX=9606 GN=GSTA1 PE=1 SV=3;sp|Q16772|GSTA3_HUMAN Glutathione S-transferase A3 OS=Homo sapiens OX=9606 GN=GST	-1.60236	-1.84821	zz|Y-FGCZCont00146|	-0.245842	-1.87823	1.38654	-1.74577	-0.318141	0.754316	0.997845	-4.60491	11	NA	NA	8606800	NA	NA	58747000	NA	13652000	25222000	NA	37838000	29602000	NA	NA	108690000	18137000	NA	3955700	105250000	3326500	6999900	NA	NA	NA	NA	-1.53213	NA	NA	-0.349575	NA	-2.30081	-2.05904	NA	-1.77027
sp|P50148|GNAQ_HUMAN	sp|P50148|GNAQ_HUMAN	14	sp|P50148|GNAQ_HUMAN Guanine nucleotide-binding protein G(q) subunit alpha OS=Homo sapiens OX=9606 GN=GNAQ PE=1 SV=4	-1.58834	-1.17137	sp|P50148|GNAQ_HUMAN	0.416962	-0.791573	1.6255	-1.37986	0.708251	0.484921	0.997845	-4.60532	1	18364000	26552000	2118100	17293000	1241700	40770000	3530800	36932000	64308000	29879000	96831000	38985000	65725000	NA	30471000	1734600	12251000	32553000	146720000	31958000	33925000	3846300	85977000	-0.817803	-0.831542	-3.36115	-1.00102	-4.54594	-0.898946	-3.68225	-0.833825	-0.724191	-0.37546	-0.399586
sp|Q15262|PTPRK_HUMAN	sp|Q15262|PTPRK_HUMAN	5	sp|Q15262|PTPRK_HUMAN Receptor-type tyrosine-protein phosphatase kappa OS=Homo sapiens OX=9606 GN=PTPRK PE=1 SV=2	-1.57474	-1.76321	sp|Q15262|PTPRK_HUMAN	-0.188469	-1.20455	0.827614	-1.66897	-0.380767	0.706386	0.997845	-4.61256	1	20003000	16469000	1235300	15271000	2482900	16836000	35682000	44008000	56728000	15906000	74673000	31074000	38683000	NA	55857000	8302600	2178000	9726500	31127000	6274300	28698000	19495000	46394000	-0.691839	-1.49373	-4.06456	-1.19936	-3.56576	-2.22905	-0.57114	-0.575431	-0.903056	-1.24956	-0.778629
sp|Q8NHW5|RLA0L_HUMAN;sp|P05388|RLA0_HUMAN	sp|Q8NHW5|RLA0L_HUMAN	2	sp|Q8NHW5|RLA0L_HUMAN 60S acidic ribosomal protein P0-like OS=Homo sapiens OX=9606 GN=RPLP0P6 PE=5 SV=1;sp|P05388|RLA0_HUMAN 60S acidic ribosomal protein P0 OS=Homo sapiens OX=9606 GN=RPLP0 PE=1 SV=1	-1.57414	-2.06452	sp|Q8NHW5|RLA0L_HUMAN	-0.490375	-2.47718	1.49643	-1.80491	-0.51224	0.613651	0.997845	-4.60671	6	78570000	21692000	NA	14623000	54594000	36198000	NA	17460000	5540200	3862100	11816000	27653000	4117100	NA	1396500	NA	180480000	21188000	NA	16712000	4490000	NA	34097000	1.32398	-1.11182	NA	-1.26852	0.805789	-1.07783	NA	-1.93815	-4.22067	-3.21206	-3.468
sp|P61158|ARP3_HUMAN	sp|P61158|ARP3_HUMAN	6	sp|P61158|ARP3_HUMAN Actin-related protein 3 OS=Homo sapiens OX=9606 GN=ACTR3 PE=1 SV=3	-1.57338	-0.90281	sp|P61158|ARP3_HUMAN	0.670568	-0.344141	1.68528	-1.25574	1.36476	0.185134	0.997845	-4.58152	4	5163100	6013100	1335300	12934000	NA	89740000	25087000	29921000	55208000	12961000	100060000	51360000	45297000	NA	59721000	9437000	NA	13813000	95679000	22114000	27455000	NA	79822000	-2.68738	-2.89061	-3.96302	-1.46429	NA	0.2876	-1.04497	-1.14414	-0.941791	-1.53344	-0.351736
sp|Q9BZR6|RTN4R_HUMAN	sp|Q9BZR6|RTN4R_HUMAN	5	sp|Q9BZR6|RTN4R_HUMAN Reticulon-4 receptor OS=Homo sapiens OX=9606 GN=RTN4R PE=1 SV=1	-1.56908	-1.07272	sp|Q9BZR6|RTN4R_HUMAN	0.496359	-0.483118	1.47584	-1.30783	1.04654	0.305857	0.997845	-4.59383	4	NA	12184000	6747600	6159400	NA	29561000	29079000	6530700	86571000	11813000	116160000	48239000	33400000	NA	79815000	4158800	NA	17864000	55363000	16607000	41992000	26276000	57443000	NA	-1.91154	-1.84961	-2.64763	NA	-1.38244	-0.846364	-3.38774	-0.300218	-1.66202	-0.134099
sp|P25774|CATS_HUMAN	sp|P25774|CATS_HUMAN	6	sp|P25774|CATS_HUMAN Cathepsin S OS=Homo sapiens OX=9606 GN=CTSS PE=1 SV=3	-1.56424	-1.3848	sp|P25774|CATS_HUMAN	0.179445	-1.06483	1.42372	-1.47062	0.295547	0.769778	0.997845	-4.61454	0	2095700	13051000	36897000	4093200	78924000	21627000	53902000	13387000	50115000	16556000	13289000	88407000	11769000	1176200	28026000	19636000	16618000	37008000	9194100	39504000	15074000	51490000	39260000	-4.0159	-1.81624	0.36673	-3.29946	1.32712	-1.85243	-0.0163059	-2.3297	-1.07983	-1.19403	-3.29663
sp|P09871|C1S_HUMAN	sp|P09871|C1S_HUMAN	16	sp|P09871|C1S_HUMAN Complement C1s subcomponent OS=Homo sapiens OX=9606 GN=C1S PE=1 SV=1	-1.56108	-1.25853	sp|P09871|C1S_HUMAN	0.302551	-0.900411	1.50551	-1.40981	0.516293	0.609896	0.997845	-4.61007	1	36630000	3454200	8211200	8999200	2131600	8882800	121010000	18738000	68516000	29569000	51613000	13204000	13790000	NA	38835000	108170000	16409000	24768000	34469000	23046000	63855000	3054300	58679000	0.199568	-3.65918	-1.59352	-2.04286	-3.78155	-3.19066	1.07139	-1.83402	-0.633796	-0.389919	-1.3174
sp|Q8TDQ0|HAVR2_HUMAN	sp|Q8TDQ0|HAVR2_HUMAN	6	sp|Q8TDQ0|HAVR2_HUMAN Hepatitis A virus cellular receptor 2 OS=Homo sapiens OX=9606 GN=HAVCR2 PE=1 SV=3	-1.55847	-2.27173	sp|Q8TDQ0|HAVR2_HUMAN	-0.713261	-2.07445	0.647926	-1.9151	-1.09059	0.287969	0.997845	-4.59269	7	36891000	26784000	NA	10696000	3301800	9229300	20337000	NA	82528000	NA	30191000	9454700	9557900	NA	65034000	NA	NA	34420000	6810700	4369900	19567000	NA	26496000	0.21003	-0.81948	NA	-1.76733	-3.16256	-3.13311	-1.32729	NA	-0.368428	NA	-2.0996
sp|A0A0B4J1Y9|HV372_HUMAN	sp|A0A0B4J1Y9|HV372_HUMAN	6	sp|A0A0B4J1Y9|HV372_HUMAN Immunoglobulin heavy variable 3-72 OS=Homo sapiens OX=9606 GN=IGHV3-72 PE=3 SV=1	-1.55779	-1.17322	sp|A0A0B4J1Y9|HV372_HUMAN	0.384575	-1.11688	1.88603	-1.35539	0.52896	0.601747	0.997845	-4.60777	4	5857900	23226000	50403000	NA	40782000	8079000	18732000	16163000	9204700	14807000	NA	4533500	34130000	105600000	54908000	40635000	NA	2514400	NA	33260000	18718000	17469000	57609000	-2.50135	-1.01709	0.773644	NA	0.3932	-3.3333	-1.43786	-2.05193	-3.49663	-1.34883	NA
sp|Q15833|STXB2_HUMAN	sp|Q15833|STXB2_HUMAN	8	sp|Q15833|STXB2_HUMAN Syntaxin-binding protein 2 OS=Homo sapiens OX=9606 GN=STXBP2 PE=1 SV=2	-1.55231	-1.1815	sp|Q15833|STXB2_HUMAN	0.370807	-0.630167	1.37178	-1.34836	0.763376	0.452462	0.997845	-4.60283	3	8000300	14533000	NA	39964000	NA	44319000	1789400	40771000	44613000	6920400	69196000	53136000	36190000	NA	24018000	8491100	20363000	24101000	88820000	23422000	13796000	11012000	56729000	-2.0421	-1.66712	NA	0.335125	NA	-0.773418	-4.59636	-0.688051	-1.24568	-2.4034	-0.889747
sp|Q6XQN6|PNCB_HUMAN	sp|Q6XQN6|PNCB_HUMAN	7	sp|Q6XQN6|PNCB_HUMAN Nicotinate phosphoribosyltransferase OS=Homo sapiens OX=9606 GN=NAPRT PE=1 SV=2	-1.55192	-2.37219	sp|Q6XQN6|PNCB_HUMAN	-0.820275	-1.87973	0.23918	-2.01332	-1.61142	0.122213	0.997845	-4.5747	7	NA	21788000	NA	7022300	NA	24389000	NA	27628000	26393000	14983000	61611000	26716000	11167000	NA	26696000	NA	19414000	NA	26102000	2936700	12028000	2423800	21427000	NA	-1.1057	NA	-2.4385	NA	-1.67168	NA	-1.26167	-1.99432	-1.33244	-1.05911
sp|O75787|RENR_HUMAN	sp|O75787|RENR_HUMAN	11	sp|O75787|RENR_HUMAN Renin receptor OS=Homo sapiens OX=9606 GN=ATP6AP2 PE=1 SV=2	-1.54682	-0.894301	sp|O75787|RENR_HUMAN	0.652518	-0.942616	2.24765	-1.20339	0.844791	0.406666	0.997845	-4.60024	4	1011000	1814600	4920900	28961000	NA	37916000	10258000	77273000	149380000	NA	203510000	151760000	75524000	NA	12597000	29132000	4378100	124100000	59627000	9769300	25391000	NA	50924000	-5.08996	-4.55166	-2.26145	-0.17853	NA	-1.00809	-2.24778	0.254429	0.4778	NA	0.683867
sp|Q9UM22|EPDR1_HUMAN	sp|Q9UM22|EPDR1_HUMAN	4	sp|Q9UM22|EPDR1_HUMAN Mammalian ependymin-related protein 1 OS=Homo sapiens OX=9606 GN=EPDR1 PE=1 SV=2	-1.54081	-1.35992	sp|Q9UM22|EPDR1_HUMAN	0.180884	-0.862293	1.22406	-1.44643	0.355346	0.725019	0.997845	-4.61371	0	15408000	59100000	9565300	13681000	12703000	17195000	7798300	5520500	39311000	40546000	26373000	24812000	26722000	3005300	87290000	59708000	1949000	25741000	75692000	21196000	11026000	49912000	18449000	-1.0764	0.277774	-1.39439	-1.37473	-1.25669	-2.19732	-2.61651	-3.63545	-1.42612	0.0477978	-2.29682
sp|O15144|ARPC2_HUMAN	sp|O15144|ARPC2_HUMAN	14	sp|O15144|ARPC2_HUMAN Actin-related protein 2/3 complex subunit 2 OS=Homo sapiens OX=9606 GN=ARPC2 PE=1 SV=1	-1.53375	-1.49281	sp|O15144|ARPC2_HUMAN	0.0409429	-1.25839	1.34027	-1.51142	0.0646859	0.948906	0.997845	-4.6153	1	12341000	14128000	8650600	5525200	NA	50722000	854770	34118000	71463000	26277000	162670000	47290000	79332000	5384000	66628000	13039000	5779000	13396000	122850000	14155000	9607200	973660	72086000	-1.40344	-1.7063	-1.52551	-2.82095	NA	-0.57047	-5.59004	-0.95065	-0.573736	-0.553566	0.357129
sp|Q13616|CUL1_HUMAN	sp|Q13616|CUL1_HUMAN	2	sp|Q13616|CUL1_HUMAN Cullin-1 OS=Homo sapiens OX=9606 GN=CUL1 PE=1 SV=2	-1.50509	-0.263601	sp|Q13616|CUL1_HUMAN	1.24149	0.156737	2.32624	-0.857356	2.34543	0.0263956	0.997845	-4.51689	0	64423000	4492300	15420000	5800800	30684000	15956000	52979000	10563000	22971000	15815000	26488000	189220000	25871000	15801000	14391000	47570000	18652000	53869000	47412000	147000000	65082000	27098000	80993000	1.03148	-3.29486	-0.771438	-2.74331	-0.00922855	-2.30979	-0.0395364	-2.67895	-2.19237	-1.25752	-2.29047
sp|P14151|LYAM1_HUMAN	sp|P14151|LYAM1_HUMAN	3	sp|P14151|LYAM1_HUMAN L-selectin OS=Homo sapiens OX=9606 GN=SELL PE=1 SV=2	-1.49375	-1.31286	sp|P14151|LYAM1_HUMAN	0.180885	-1.15021	1.51198	-1.39799	0.282029	0.78059	0.997845	-4.60964	6	9982400	27003000	NA	NA	2749400	22598000	80861000	NA	35547000	41682000	13594000	25006000	27036000	NA	84322000	36841000	NA	36823000	11137000	13778000	7570100	44859000	NA	-1.71596	-0.80819	NA	NA	-3.42154	-1.78638	0.529171	NA	-1.56967	0.0861085	-3.26352
sp|Q8N436|CPXM2_HUMAN	sp|Q8N436|CPXM2_HUMAN	15	sp|Q8N436|CPXM2_HUMAN Inactive carboxypeptidase-like protein X2 OS=Homo sapiens OX=9606 GN=CPXM2 PE=2 SV=3	-1.48957	-1.55511	sp|Q8N436|CPXM2_HUMAN	-0.0655394	-1.56516	1.43408	-1.52532	-0.0897162	0.929182	0.997845	-4.61522	1	14076000	735260	7003200	45858000	1899900	48022000	25167000	167820000	20875000	NA	121670000	22371000	18259000	1377500	26668000	2219200	14758000	12132000	236920000	111910000	5816000	11126000	72177000	-1.20962	-5.80415	-1.80111	0.554558	-3.94432	-0.652735	-1.04069	1.39764	-2.32882	NA	-0.0664964
sp|P04275|VWF_HUMAN	sp|P04275|VWF_HUMAN	17	sp|P04275|VWF_HUMAN von Willebrand factor OS=Homo sapiens OX=9606 GN=VWF PE=1 SV=4	-1.48491	-0.16409	sp|P04275|VWF_HUMAN	1.32082	0.49058	2.15107	-0.824501	3.2658	0.00299073	0.997845	-4.4563	1	6625000	28971000	2284500	22370000	3861800	61355000	22903000	13369000	99965000	9866100	77773000	43928000	60917000	NA	81111000	51084000	12791000	34878000	117330000	40806000	99874000	48354000	82950000	-2.32003	-0.710659	-3.26249	-0.59042	-2.94096	-0.28425	-1.16748	-2.33168	-0.0950553	-1.91172	-0.719295
sp|Q13822|ENPP2_HUMAN	sp|Q13822|ENPP2_HUMAN	13	sp|Q13822|ENPP2_HUMAN Ectonucleotide pyrophosphatase/phosphodiesterase family member 2 OS=Homo sapiens OX=9606 GN=ENPP2 PE=1 SV=3	-1.48077	-1.41214	sp|Q13822|ENPP2_HUMAN	0.0686292	-1.45141	1.58867	-1.44645	0.0930394	0.926622	0.997845	-4.61357	3	85779000	1538100	1402600	10078000	NA	40997000	30459000	37468000	35645000	13231000	114020000	72387000	21774000	NA	67447000	3378800	1125200	47526000	136430000	NA	15296000	8623600	103060000	1.45333	-4.78086	-3.89887	-1.86226	NA	-0.890595	-0.784003	-0.812585	-1.56574	-1.50485	-0.161223
sp|O15484|CAN5_HUMAN	sp|O15484|CAN5_HUMAN	8	sp|O15484|CAN5_HUMAN Calpain-5 OS=Homo sapiens OX=9606 GN=CAPN5 PE=1 SV=2	-1.47935	-1.19946	sp|O15484|CAN5_HUMAN	0.279886	-0.800099	1.35987	-1.33204	0.5352	0.597492	0.997845	-4.60765	4	32139000	10789000	NA	12996000	NA	11741000	5621400	22535000	41416000	42235000	58010000	37388000	71120000	NA	31687000	11002000	NA	19009000	157100000	4041300	44674000	8376000	55990000	0.0068469	-2.08013	NA	-1.45666	NA	-2.77111	-3.05676	-1.56203	-1.35173	0.104382	-1.14696
sp|Q9NZT1|CALL5_HUMAN	sp|Q9NZT1|CALL5_HUMAN	3	sp|Q9NZT1|CALL5_HUMAN Calmodulin-like protein 5 OS=Homo sapiens OX=9606 GN=CALML5 PE=1 SV=2	-1.47778	-2.93439	sp|Q9NZT1|CALL5_HUMAN	-1.45661	-2.78758	-0.12564	-2.35175	-2.2849	0.0335354	0.997845	-4.55079	8	14864000	NA	NA	27473000	NA	80049000	NA	14332000	19665000	4674900	NA	19444000	7739200	1592600	5853500	15707000	12388000	NA	4522200	7673500	3923200	NA	NA	-1.12936	NA	NA	-0.262663	NA	0.115736	NA	-2.22915	-2.41398	-2.94725	NA
zz|Y-FGCZCont00052|;sp|P16083|NQO2_HUMAN	zz|Y-FGCZCont00052|	3	zz|Y-FGCZCont00052| zz|FGCZCont0051_P16083|NQO2_HUMAN blastpHomologue_1.0e-174;sp|P16083|NQO2_HUMAN Ribosyldihydronicotinamide dehydrogenase [quinone] OS=Homo sapiens OX=9606 GN=NQO2 PE=1 SV=5	-1.47559	-2.12981	zz|Y-FGCZCont00052|	-0.654226	-1.8552	0.546746	-1.78089	-1.13733	0.269026	0.997845	-4.59151	8	7176400	28617000	NA	19355000	5430100	45560000	NA	NA	75124000	4583600	49256000	4050400	9134300	NA	38945000	NA	17464000	NA	25097000	18012000	16578000	NA	NA	-2.20224	-0.727704	NA	-0.821337	-2.45886	-0.731885	NA	NA	-0.502484	-2.9746	-1.38558
sp|Q969X1|LFG3_HUMAN	sp|Q969X1|LFG3_HUMAN	3	sp|Q969X1|LFG3_HUMAN Protein lifeguard 3 OS=Homo sapiens OX=9606 GN=TMBIM1 PE=1 SV=2	-1.47309	-0.873421	sp|Q969X1|LFG3_HUMAN	0.599673	-0.309169	1.50852	-1.12592	1.36263	0.185793	0.997845	-4.58189	4	19818000	28031000	NA	25705000	6197900	15244000	14206000	NA	37858000	NA	32012000	33796000	34663000	NA	25302000	11509000	15798000	21104000	301930000	35917000	19159000	14438000	103580000	-0.70553	-0.756389	NA	-0.368764	-2.27179	-2.37844	-1.80984	NA	-1.47984	NA	-2.01417
sp|Q9BW04|SARG_HUMAN	sp|Q9BW04|SARG_HUMAN	4	sp|Q9BW04|SARG_HUMAN Specifically androgen-regulated gene protein OS=Homo sapiens OX=9606 GN=SARG PE=1 SV=2	-1.47242	-1.13511	sp|Q9BW04|SARG_HUMAN	0.337313	-0.759076	1.4337	-1.3118	0.632728	0.532495	0.997845	-4.60677	2	2260800	22955000	3204500	33219000	5285200	33196000	34631000	60027000	90925000	3048000	105570000	78127000	26812000	NA	26666000	4001300	NA	28956000	66486000	20624000	27934000	38926000	37601000	-3.90417	-1.03336	-2.82102	0.0402671	-2.49712	-1.20803	-0.611351	-0.117847	-0.230235	-3.54027	-0.273543
sp|Q16851|UGPA_HUMAN	sp|Q16851|UGPA_HUMAN	11	sp|Q16851|UGPA_HUMAN UTP--glucose-1-phosphate uridylyltransferase OS=Homo sapiens OX=9606 GN=UGP2 PE=1 SV=5	-1.47199	-1.28521	sp|Q16851|UGPA_HUMAN	0.186784	-0.874194	1.24776	-1.36926	0.362783	0.71985	0.997845	-4.61108	3	11296000	8372200	NA	15268000	NA	79464000	2653000	33206000	38380000	18888000	81084000	45030000	47994000	1533400	53622000	NA	48952000	6474000	66697000	12625000	17293000	15058000	39227000	-1.53381	-2.43174	NA	-1.19967	NA	0.104705	-4.06669	-0.990589	-1.46031	-1.01133	-0.658479
sp|O75629|CREG1_HUMAN	sp|O75629|CREG1_HUMAN	3	sp|O75629|CREG1_HUMAN Protein CREG1 OS=Homo sapiens OX=9606 GN=CREG1 PE=1 SV=1	-1.46177	-1.46496	sp|O75629|CREG1_HUMAN	-0.00319184	-1.06671	1.06032	-1.46336	-0.00618459	0.995115	0.997845	-4.61373	3	12649000	7450000	18033000	NA	21774000	8267000	20868000	21489000	53792000	43789000	22208000	39863000	16095000	NA	113490000	38748000	NA	15673000	61228000	3435400	15145000	13720000	28102000	-1.36712	-2.59354	-0.567227	NA	-0.494441	-3.29871	-1.29263	-1.63209	-0.978848	0.154479	-2.54756
sp|Q08554|DSC1_HUMAN	sp|Q08554|DSC1_HUMAN	4	sp|Q08554|DSC1_HUMAN Desmocollin-1 OS=Homo sapiens OX=9606 GN=DSC1 PE=1 SV=2	-1.46121	-2.17293	sp|Q08554|DSC1_HUMAN	-0.71173	-2.42919	1.00573	-1.79335	-0.865208	0.397325	0.997845	-4.59864	8	14055000	2152100	NA	64373000	39935000	29613000	NA	29506000	NA	8502200	16748000	3019500	19983000	11530000	42209000	3761900	NA	NA	NA	45485000	3693700	NA	NA	-1.21182	-4.31516	NA	1.09551	0.363512	-1.3798	NA	-1.16473	NA	-2.11799	-2.95916
sp|Q9P2B2|FPRP_HUMAN	sp|Q9P2B2|FPRP_HUMAN	6	sp|Q9P2B2|FPRP_HUMAN Prostaglandin F2 receptor negative regulator OS=Homo sapiens OX=9606 GN=PTGFRN PE=1 SV=2	-1.46081	-1.56411	sp|Q9P2B2|FPRP_HUMAN	-0.103303	-0.992318	0.785711	-1.51246	-0.238536	0.813285	0.997845	-4.61437	1	20420000	37330000	5942500	18717000	4277100	9576800	15948000	16790000	115720000	5528500	124500000	25821000	26542000	NA	38227000	18644000	12031000	6411700	68028000	14915000	8701100	10488000	68131000	-0.661438	-0.359197	-2.01537	-0.874801	-2.79648	-3.07752	-1.65427	-1.99582	0.11367	-2.71473	-0.0329559
sp|Q8WWA0|ITLN1_HUMAN;sp|Q8WWU7|ITLN2_HUMAN	sp|Q8WWA0|ITLN1_HUMAN	7	sp|Q8WWA0|ITLN1_HUMAN Intelectin-1 OS=Homo sapiens OX=9606 GN=ITLN1 PE=1 SV=1;sp|Q8WWU7|ITLN2_HUMAN Intelectin-2 OS=Homo sapiens OX=9606 GN=ITLN2 PE=2 SV=1	-1.44812	-1.75512	sp|Q8WWA0|ITLN1_HUMAN	-0.307006	-2.04992	1.4359	-1.60162	-0.364628	0.71876	0.997845	-4.60962	5	13179000	6477000	59736000	6053900	NA	6107400	38990000	15349000	58216000	NA	122320000	21637000	4419200	NA	18389000	18155000	NA	439740000	10150000	24548000	2959500	NA	56556000	-1.30664	-2.78758	0.995266	-2.67519	NA	-3.75405	-0.451895	-2.1281	-0.866129	NA	-0.0587242
sp|P08253|MMP2_HUMAN	sp|P08253|MMP2_HUMAN	9	sp|P08253|MMP2_HUMAN 72 kDa type IV collagenase OS=Homo sapiens OX=9606 GN=MMP2 PE=1 SV=2	-1.44611	-0.00892645	sp|P08253|MMP2_HUMAN	1.43718	0.472862	2.4015	-0.727517	3.05943	0.00499817	0.997845	-4.47081	1	16903000	27185000	8826800	29538000	6695400	54140000	18710000	50013000	20794000	7056700	12811000	46764000	72101000	4565600	33206000	14659000	27135000	141590000	NA	103740000	90586000	36170000	227350000	-0.939953	-0.798877	-1.49921	-0.147063	-2.16257	-0.472395	-1.43944	-0.386881	-2.33437	-2.37636	-3.35006
sp|Q9Y696|CLIC4_HUMAN	sp|Q9Y696|CLIC4_HUMAN	8	sp|Q9Y696|CLIC4_HUMAN Chloride intracellular channel protein 4 OS=Homo sapiens OX=9606 GN=CLIC4 PE=1 SV=4	-1.44443	-0.477996	sp|Q9Y696|CLIC4_HUMAN	0.966437	-0.0271989	1.96007	-0.938204	2.0003	0.0561277	0.997845	-4.5457	2	2914600	37181000	2158900	33616000	NA	36226000	8671100	68038000	29890000	12751000	95746000	42078000	50671000	NA	39696000	10290000	39869000	41227000	282560000	32640000	34682000	33039000	45632000	-3.5299	-0.364742	-3.33626	0.0592166	NA	-1.07666	-2.47382	0.0668126	-1.81687	-1.55609	-0.416023
sp|Q13867|BLMH_HUMAN	sp|Q13867|BLMH_HUMAN	10	sp|Q13867|BLMH_HUMAN Bleomycin hydrolase OS=Homo sapiens OX=9606 GN=BLMH PE=1 SV=1	-1.44209	-1.52136	sp|Q13867|BLMH_HUMAN	-0.0792628	-1.53867	1.38014	-1.48172	-0.111492	0.91206	0.997845	-4.6153	1	53983000	3678700	3610500	31793000	25285000	74680000	2623800	77539000	8359900	20137000	39251000	3277600	49189000	17025000	250280000	8368300	19028000	3993700	21162000	28581000	42285000	NA	13786000	0.77097	-3.57188	-2.6654	-0.0297174	-0.282979	0.0113237	-4.08157	0.259495	-3.63392	-0.922549	-1.71679
sp|P25786|PSA1_HUMAN	sp|P25786|PSA1_HUMAN	8	sp|P25786|PSA1_HUMAN Proteasome subunit alpha type-1 OS=Homo sapiens OX=9606 GN=PSMA1 PE=1 SV=1	-1.44167	-1.07612	sp|P25786|PSA1_HUMAN	0.365545	-0.818455	1.54955	-1.24927	0.637592	0.529845	0.997845	-4.60554	4	45977000	2359800	NA	4298500	NA	59132000	12180000	88449000	26927000	15543000	66382000	51341000	70753000	NA	68159000	10529000	18424000	7617300	108320000	12854000	18197000	NA	47489000	0.534442	-4.18743	NA	-3.2214	NA	-0.339751	-2.0168	0.453549	-1.96575	-1.28157	-0.950308
sp|P01705|LV223_HUMAN	sp|P01705|LV223_HUMAN	4	sp|P01705|LV223_HUMAN Immunoglobulin lambda variable 2-23 OS=Homo sapiens OX=9606 GN=IGLV2-23 PE=1 SV=2	-1.43586	-0.729179	sp|P01705|LV223_HUMAN	0.706685	-0.625584	2.03895	-1.14488	1.10086	0.283004	0.997845	-4.5923	6	2105000	14625000	7151300	29416000	55260000	17155000	59409000	11038000	60640000	NA	30641000	8924800	35636000	NA	35923000	NA	21595000	NA	NA	32318000	55346000	91336000	NA	-4.00938	-1.65837	-1.77381	-0.153665	0.822941	-2.20082	0.114532	-2.61411	-0.807949	NA	-2.07802
sp|P35613|BASI_HUMAN	sp|P35613|BASI_HUMAN	5	sp|P35613|BASI_HUMAN Basigin OS=Homo sapiens OX=9606 GN=BSG PE=1 SV=2	-1.4354	-1.10887	sp|P35613|BASI_HUMAN	0.326534	-0.853804	1.50687	-1.25581	0.57008	0.573767	0.997845	-4.60751	3	7834900	NA	NA	21558000	3178300	12621000	69318000	7483400	130740000	21479000	68379000	27614000	37858000	NA	62227000	77827000	3728300	29670000	70604000	64007000	29981000	4146000	26818000	-2.07288	NA	NA	-0.649396	-3.21649	-2.66242	0.322007	-3.18701	0.287716	-0.833099	-0.907072
sp|Q9UBX1|CATF_HUMAN	sp|Q9UBX1|CATF_HUMAN	9	sp|Q9UBX1|CATF_HUMAN Cathepsin F OS=Homo sapiens OX=9606 GN=CTSF PE=1 SV=1	-1.43346	-1.14405	sp|Q9UBX1|CATF_HUMAN	0.289404	-1.11097	1.68978	-1.26591	0.426789	0.673381	0.997845	-4.60919	4	12969000	2130100	NA	12427000	NA	66648000	9698300	65668000	41767000	NA	92162000	53001000	49624000	NA	20970000	813520	9013300	48561000	176850000	46774000	28558000	7501200	95342000	-1.33031	-4.32941	NA	-1.52807	NA	-0.159803	-2.32324	0.0145501	-1.3397	NA	-0.471674
sp|P01111|RASN_HUMAN;zz|Y-FGCZCont00129|;sp|P01112|RASH_HUMAN	sp|P01111|RASN_HUMAN	5	sp|P01111|RASN_HUMAN GTPase NRas OS=Homo sapiens OX=9606 GN=NRAS PE=1 SV=1;zz|Y-FGCZCont00129| zz|FGCZCont0128_Q61411|RASH_MOUSE blastpHomologue_4.0e-141;sp|P01112|RASH_HUMAN GTPase HRas OS=Homo sapiens OX=9606 GN=HRAS PE=1 SV=1	-1.43286	-1.33772	sp|P01111|RASN_HUMAN	0.0951394	-0.698025	0.888304	-1.38529	0.246233	0.807383	0.997845	-4.6143	1	25773000	15818000	5270300	16181000	8868200	39763000	6217100	33411000	29549000	19840000	54664000	62674000	39526000	NA	18440000	5134800	7641100	31393000	88144000	25643000	16722000	8741600	55963000	-0.318404	-1.54965	-2.17197	-1.10703	-1.76502	-0.936558	-2.92129	-0.981517	-1.83323	-0.94315	-1.23362
sp|P13646|K1C13_HUMAN;zz|Y-FGCZCont00452|;CON__ENSEMBL:ENSP00000377550	sp|P13646|K1C13_HUMAN	19	sp|P13646|K1C13_HUMAN Keratin, type I cytoskeletal 13 OS=Homo sapiens OX=9606 GN=KRT13 PE=1 SV=4;zz|Y-FGCZCont00452| ENSEMBL:ENSP00000377550 Tax_Id=9606 Gene_Symbol=KRT13 46 kDa protein;	-1.4312	-1.17261	sp|P13646|K1C13_HUMAN	0.258583	-1.41317	1.93034	-1.28344	0.31811	0.75297	0.997845	-4.61229	2	5513200	5253300	7099300	16691000	13457000	946510000	9531700	15823000	NA	NA	21468000	6663700	11107000	57751000	23715000	11009000	149740000	38951000	24767000	119190000	10961000	10067000	16530000	-2.59071	-3.0779	-1.78333	-1.05753	-1.17513	3.83062	-2.34655	-2.08327	NA	NA	-2.59699
sp|Q6NUT3|MFS12_HUMAN	sp|Q6NUT3|MFS12_HUMAN	2	sp|Q6NUT3|MFS12_HUMAN Major facilitator superfamily domain-containing protein 12 OS=Homo sapiens OX=9606 GN=MFSD12 PE=1 SV=2	-1.43075	-1.38779	sp|Q6NUT3|MFS12_HUMAN	0.0429613	-1.09349	1.17941	-1.40927	0.0776027	0.938722	0.997845	-4.61543	1	1672800	27654000	8673200	4074000	30055000	36716000	49706000	32280000	8360700	44697000	120330000	15935000	44853000	4177300	47675000	49591000	5061200	20432000	16263000	26602000	NA	33424000	27393000	-4.348	-0.775162	-1.52211	-3.30696	-0.0385264	-1.05646	-0.125306	-1.03228	-3.63379	0.182934	-0.0826508
sp|P06681|CO2_HUMAN	sp|P06681|CO2_HUMAN	19	sp|P06681|CO2_HUMAN Complement C2 OS=Homo sapiens OX=9606 GN=C2 PE=1 SV=2	-1.43025	-0.445636	sp|P06681|CO2_HUMAN	0.984612	-0.374485	2.34371	-0.916537	1.48465	0.148918	0.997845	-4.57223	0	7862800	18023000	5758700	2922300	1245200	5456900	179790000	36310000	903170000	10854000	132020000	62445000	47236000	22439000	34148000	77381000	31190000	34363000	118430000	35143000	45269000	20193000	19928000	-2.06765	-1.36872	-2.05635	-3.83692	-4.54196	-3.92342	1.60389	-0.858862	3.04408	-1.77941	0.052594
zz|Y-FGCZCont00441|;sp|Q86YZ3|HORN_HUMAN;CON__Q86YZ3	zz|Y-FGCZCont00441|	19	zz|Y-FGCZCont00441| Q86YZ3 SWISS-PROT:Q86YZ3 Tax_Id=9606 Gene_Symbol=HRNR Hornerin;sp|Q86YZ3|HORN_HUMAN Hornerin OS=Homo sapiens OX=9606 GN=HRNR PE=1 SV=2;	-1.42575	-1.92387	zz|Y-FGCZCont00441|	-0.498114	-2.22721	1.23099	-1.68667	-0.592458	0.558716	0.997845	-4.60772	2	11923000	6632100	2618700	85369000	9015700	112250000	NA	18584000	7680300	70375000	21369000	3703800	61857000	38689000	69470000	48764000	6574000	NA	5534200	99184000	8220500	2527500	3529200	-1.45421	-2.75477	-3.08438	1.54578	-1.74169	0.624194	NA	-1.84618	-3.75484	0.812288	-2.60373
sp|P63096|GNAI1_HUMAN	sp|P63096|GNAI1_HUMAN	9	sp|P63096|GNAI1_HUMAN Guanine nucleotide-binding protein G(i) subunit alpha-1 OS=Homo sapiens OX=9606 GN=GNAI1 PE=1 SV=2	-1.42569	-1.22452	sp|P63096|GNAI1_HUMAN	0.201168	-0.675024	1.07736	-1.31393	0.475268	0.639132	0.997845	-4.60789	5	11371000	30020000	NA	27182000	NA	23246000	NA	29782000	72089000	4415500	23616000	30979000	20141000	NA	21161000	NA	19643000	44093000	45555000	21296000	21434000	18022000	38552000	-1.52406	-0.661346	NA	-0.279649	NA	-1.74387	NA	-1.15101	-0.561298	-3.0264	-2.45789
sp|O95716|RAB3D_HUMAN	sp|O95716|RAB3D_HUMAN	8	sp|O95716|RAB3D_HUMAN Ras-related protein Rab-3D OS=Homo sapiens OX=9606 GN=RAB3D PE=1 SV=1	-1.41671	-0.174794	sp|O95716|RAB3D_HUMAN	1.24192	0.046296	2.43754	-0.766182	2.13623	0.0423471	0.997845	-4.53745	2	35849000	13951000	NA	28066000	4797200	27265000	10109000	13878000	26457000	18366000	81042000	112990000	141770000	NA	10399000	4724900	13842000	61547000	819060000	60820000	57687000	24638000	108380000	0.167813	-1.72378	NA	-0.228601	-2.63415	-1.50404	-2.26746	-2.2766	-1.99087	-1.05018	-0.659235
sp|Q9NQ38|ISK5_HUMAN	sp|Q9NQ38|ISK5_HUMAN	9	sp|Q9NQ38|ISK5_HUMAN Serine protease inhibitor Kazal-type 5 OS=Homo sapiens OX=9606 GN=SPINK5 PE=1 SV=2	-1.40963	-3.00334	sp|Q9NQ38|ISK5_HUMAN	-1.59371	-3.44042	0.252999	-2.4721	-1.78644	0.087377	0.997845	-4.56697	5	NA	9411600	2514200	NA	NA	363280000	NA	176320000	NA	8197000	4930200	10829000	8069800	9956800	8176700	3633800	28343000	6162700	6938400	14679000	2565800	1168600	6181600	NA	-2.26949	-3.1375	NA	NA	2.39046	NA	1.47047	NA	-2.16868	-4.74302
sp|Q9Y617|SERC_HUMAN	sp|Q9Y617|SERC_HUMAN	7	sp|Q9Y617|SERC_HUMAN Phosphoserine aminotransferase OS=Homo sapiens OX=9606 GN=PSAT1 PE=1 SV=2	-1.40206	-0.817075	sp|Q9Y617|SERC_HUMAN	0.584984	-0.799834	1.9698	-1.05107	0.881951	0.388424	0.997845	-4.59813	8	NA	NA	NA	24669000	NA	108120000	NA	3864000	22486000	50694000	22645000	51095000	39103000	NA	63739000	67200000	21355000	NA	41408000	32614000	16341000	NA	30427000	NA	NA	NA	-0.434381	NA	0.567817	NA	-4.16135	-2.2228	0.35749	-2.51913
sp|P52907|CAZA1_HUMAN	sp|P52907|CAZA1_HUMAN	5	sp|P52907|CAZA1_HUMAN F-actin-capping protein subunit alpha-1 OS=Homo sapiens OX=9606 GN=CAPZA1 PE=1 SV=3	-1.39698	-0.894459	sp|P52907|CAZA1_HUMAN	0.50252	-0.386985	1.39203	-1.10605	1.1667	0.254926	0.997845	-4.5896	4	7755100	NA	NA	11279000	NA	83057000	7788600	31467000	32345000	12853000	82174000	56726000	54195000	NA	41530000	9779100	45863000	14320000	85355000	21866000	25990000	11951000	60049000	-2.08797	NA	NA	-1.68268	NA	0.171212	-2.61818	-1.06988	-1.70429	-1.54504	-0.639001
sp|P25705|ATPA_HUMAN	sp|P25705|ATPA_HUMAN	7	sp|P25705|ATPA_HUMAN ATP synthase subunit alpha, mitochondrial OS=Homo sapiens OX=9606 GN=ATP5F1A PE=1 SV=1	-1.39497	-1.95571	sp|P25705|ATPA_HUMAN	-0.560747	-2.44548	1.32398	-1.71539	-0.61188	0.545987	0.997845	-4.60705	2	245580000	94660000	35839000	14376000	NA	2666200	8844700	NA	13650000	6773400	19919000	133120000	78163000	9316600	41165000	12613000	1835000	6664400	6011000	1473500	127290000	12485000	7308200	3.00316	0.930865	0.328777	-1.29569	NA	-5.00057	-2.44716	NA	-2.93468	-2.43316	-2.70623
sp|P01033|TIMP1_HUMAN	sp|P01033|TIMP1_HUMAN	2	sp|P01033|TIMP1_HUMAN Metalloproteinase inhibitor 1 OS=Homo sapiens OX=9606 GN=TIMP1 PE=1 SV=1	-1.39313	0.459528	sp|P01033|TIMP1_HUMAN	1.85266	0.584669	3.12065	-0.412311	3.03235	0.00617479	0.997845	-4.50527	6	44127000	NA	NA	26653000	7701100	5559100	12259000	29736000	NA	10482000	92986000	70074000	186660000	NA	NA	NA	9177900	90794000	817940000	47907000	50836000	41051000	140550000	0.473929	NA	NA	-0.310997	-1.96462	-3.89552	-2.0081	-1.15328	NA	-1.82776	-0.45869
sp|P61457|PHS_HUMAN	sp|P61457|PHS_HUMAN	5	sp|P61457|PHS_HUMAN Pterin-4-alpha-carbinolamine dehydratase OS=Homo sapiens OX=9606 GN=PCBD1 PE=1 SV=2	-1.38766	-1.4624	sp|P61457|PHS_HUMAN	-0.0747416	-1.28725	1.13777	-1.42503	-0.127601	0.899587	0.997845	-4.61162	5	7312500	17667000	NA	26660000	NA	71280000	2843100	52607000	66015000	3662000	104380000	69351000	41103000	NA	39361000	NA	3289500	23747000	39242000	12674000	34218000	NA	17222000	-2.17455	-1.39638	NA	-0.310578	NA	-0.0587536	-3.97361	-0.312343	-0.686829	-3.28582	-0.290079
sp|P30613|KPYR_HUMAN	sp|P30613|KPYR_HUMAN	14	sp|P30613|KPYR_HUMAN Pyruvate kinase PKLR OS=Homo sapiens OX=9606 GN=PKLR PE=1 SV=2	-1.38332	-1.509	sp|P30613|KPYR_HUMAN	-0.125675	-1.52763	1.27628	-1.45244	-0.184726	0.85495	0.997845	-4.61291	3	1240700	39571000	NA	10407000	NA	127350000	3438600	42099000	56828000	17854000	124100000	93121000	27248000	NA	123930000	14095000	2402100	4004400	71388000	10129000	19646000	9860100	64060000	-4.7883	-0.278369	NA	-1.81103	NA	0.814004	-3.71784	-0.640802	-0.900545	-1.08938	-0.0376501
sp|Q14894|CRYM_HUMAN	sp|Q14894|CRYM_HUMAN	10	sp|Q14894|CRYM_HUMAN Ketimine reductase mu-crystallin OS=Homo sapiens OX=9606 GN=CRYM PE=1 SV=1	-1.38306	-0.621857	sp|Q14894|CRYM_HUMAN	0.761204	-0.412226	1.93463	-1.00246	1.33166	0.194218	0.997845	-4.58097	1	2697900	28771000	1167900	26527000	4068700	88091000	14782000	26500000	58978000	27452000	196680000	124040000	96395000	NA	131860000	11556000	7403600	9914600	181140000	18424000	28413000	30309000	65517000	-3.64373	-0.720263	-4.13776	-0.318555	-2.86714	0.259708	-1.75639	-1.32312	-0.847583	-0.492915	0.634071
sp|P61160|ARP2_HUMAN	sp|P61160|ARP2_HUMAN	9	sp|P61160|ARP2_HUMAN Actin-related protein 2 OS=Homo sapiens OX=9606 GN=ACTR2 PE=1 SV=1	-1.38199	-0.671752	sp|P61160|ARP2_HUMAN	0.71024	-0.651611	2.07209	-1.00818	1.07703	0.292295	0.997845	-4.59277	4	8538000	4563900	NA	32655000	NA	86271000	1747700	61743000	45150000	13052000	127060000	68012000	77046000	NA	77209000	NA	53810000	30620000	141620000	25686000	10738000	2715500	71012000	-1.94626	-3.27294	NA	0.0129533	NA	0.228311	-4.62807	-0.0762984	-1.22862	-1.52374	-0.00326579
sp|P33151|CADH5_HUMAN	sp|P33151|CADH5_HUMAN	12	sp|P33151|CADH5_HUMAN Cadherin-5 OS=Homo sapiens OX=9606 GN=CDH5 PE=1 SV=5	-1.38119	-2.36859	sp|P33151|CADH5_HUMAN	-0.987405	-3.20007	1.22526	-1.8489	-0.921582	0.366023	0.997845	-4.59794	4	NA	7723600	17842000	6879500	17486000	4804700	466710000	1188900	78451000	98639000	58921000	1223100	12396000	NA	54623000	238540000	NA	4293500	NA	1946100	35075000	46119000	2850500	NA	-2.54353	-0.581118	-2.47127	-0.804667	-4.11485	2.88689	-5.89879	-0.440682	1.28039	-1.12423
sp|P00748|FA12_HUMAN	sp|P00748|FA12_HUMAN	6	sp|P00748|FA12_HUMAN Coagulation factor XII OS=Homo sapiens OX=9606 GN=F12 PE=1 SV=3	-1.37809	-2.1699	sp|P00748|FA12_HUMAN	-0.791801	-1.98603	0.402424	-1.83651	-1.36925	0.183743	0.997845	-4.58162	4	9579900	NA	21192000	NA	2694000	NA	25921000	62464000	30709000	10701000	73406000	NA	4978100	4128200	7893100	66508000	34657000	8493100	21759000	12125000	12010000	3342600	18539000	-1.77661	NA	-0.356647	NA	-3.45033	NA	-1.00099	-0.0591848	-1.77832	-1.79909	-0.803592
sp|Q14117|DPYS_HUMAN	sp|Q14117|DPYS_HUMAN	12	sp|Q14117|DPYS_HUMAN Dihydropyrimidinase OS=Homo sapiens OX=9606 GN=DPYS PE=1 SV=1	-1.36785	-1.159	sp|Q14117|DPYS_HUMAN	0.20885	-1.25457	1.67227	-1.25394	0.292965	0.771812	0.997845	-4.61363	1	2729400	11486000	NA	34217000	1651300	193340000	15117000	47458000	85341000	2812100	208290000	119230000	44729000	1074600	208420000	15617000	9041900	5092000	40225000	37469000	38715000	3673700	116910000	-3.62663	-1.99333	NA	0.0874817	-4.14269	1.44191	-1.72625	-0.464178	-0.320626	-3.65195	0.717733
sp|Q9UBV8|PEF1_HUMAN	sp|Q9UBV8|PEF1_HUMAN	8	sp|Q9UBV8|PEF1_HUMAN Peflin OS=Homo sapiens OX=9606 GN=PEF1 PE=1 SV=1	-1.36626	-1.8572	sp|Q9UBV8|PEF1_HUMAN	-0.490944	-1.50352	0.52163	-1.60004	-0.997134	0.327986	0.997845	-4.59559	2	7968500	40046000	25015000	17647000	1204200	41687000	8431400	18318000	56331000	17030000	155530000	24756000	19473000	NA	7590400	15202000	NA	18930000	44179000	31070000	10707000	12387000	16052000	-2.04797	-0.261826	-0.140286	-0.968696	-4.58932	-0.865494	-2.51152	-1.86743	-0.913072	-1.15489	0.291655
sp|P23083|HV102_HUMAN	sp|P23083|HV102_HUMAN	2	sp|P23083|HV102_HUMAN Immunoglobulin heavy variable 1-2 OS=Homo sapiens OX=9606 GN=IGHV1-2 PE=1 SV=2	-1.35675	-1.85439	sp|P23083|HV102_HUMAN	-0.497633	-1.51858	0.523311	-1.64111	-1.00243	0.32547	0.997845	-4.59538	2	5513200	NA	4050900	34944000	25008000	41799000	19373000	19087000	NA	14154000	46966000	16815000	23658000	10306000	8778400	11824000	10153000	10330000	69528000	1823200	34478000	31196000	22578000	-2.59071	NA	-2.51526	0.121017	-0.298561	-0.861459	-1.39261	-1.80681	NA	-1.41136	-1.45502
sp|Q96EY5|MB12A_HUMAN	sp|Q96EY5|MB12A_HUMAN	4	sp|Q96EY5|MB12A_HUMAN Multivesicular body subunit 12A OS=Homo sapiens OX=9606 GN=MVB12A PE=1 SV=1	-1.34994	-0.784493	sp|Q96EY5|MB12A_HUMAN	0.56545	-0.187757	1.31866	-1.08068	1.54393	0.134817	0.997845	-4.57123	2	14422000	27189000	7804400	22442000	5455300	35667000	12988000	44213000	24424000	15895000	54988000	51869000	49144000	NA	20546000	NA	20018000	47332000	125520000	28339000	14202000	12443000	87939000	-1.17384	-0.798673	-1.6598	-0.585295	-2.45231	-1.10005	-1.93041	-0.568581	-2.10489	-1.25052	-1.225
sp|Q01469|FABP5_HUMAN	sp|Q01469|FABP5_HUMAN	7	sp|Q01469|FABP5_HUMAN Fatty acid-binding protein 5 OS=Homo sapiens OX=9606 GN=FABP5 PE=1 SV=3	-1.33848	0.208202	sp|Q01469|FABP5_HUMAN	1.54668	-0.244758	3.33812	-0.528312	1.77561	0.0876296	0.997845	-4.55874	2	11541000	7679100	3990000	8607000	NA	1873800000	2350600	79542000	20815000	34567000	15195000	61558000	100020000	137130000	62629000	74329000	324720000	10447000	118040000	76187000	38896000	NA	14898000	-1.50219	-2.55155	-2.53502	-2.11393	NA	4.85771	-4.22946	0.29709	-2.33293	-0.173393	-3.10111
sp|P47756|CAPZB_HUMAN	sp|P47756|CAPZB_HUMAN	7	sp|P47756|CAPZB_HUMAN F-actin-capping protein subunit beta OS=Homo sapiens OX=9606 GN=CAPZB PE=1 SV=4	-1.33738	-0.921009	sp|P47756|CAPZB_HUMAN	0.416376	-0.733632	1.56638	-1.12014	0.741984	0.464337	0.997845	-4.60475	0	13577000	46844000	2782400	18321000	2877600	94663000	3677500	51215000	64016000	19606000	72040000	73941000	84442000	1409500	57425000	14356000	50646000	25793000	189670000	35635000	6581100	4923500	62933000	-1.2628	-0.0444426	-3.00527	-0.90891	-3.35708	0.367919	-3.6275	-0.351873	-0.730682	-0.959599	-0.830992
sp|Q99988|GDF15_HUMAN	sp|Q99988|GDF15_HUMAN	2	sp|Q99988|GDF15_HUMAN Growth/differentiation factor 15 OS=Homo sapiens OX=9606 GN=GDF15 PE=1 SV=3	-1.32851	-1.06389	sp|Q99988|GDF15_HUMAN	0.264622	-0.679469	1.20871	-1.1962	0.57539	0.569841	0.997845	-4.60876	1	74696000	10020000	20359000	5919500	16538000	22269000	32163000	15222000	37173000	5289200	76916000	84849000	58821000	2283600	25206000	36865000	7257600	18211000	52697000	NA	28035000	37139000	38100000	1.24948	-2.18264	-0.40896	-2.711	-0.883512	-1.80844	-0.710789	-2.14035	-1.50588	-2.77608	-0.735458
sp|Q01518|CAP1_HUMAN	sp|Q01518|CAP1_HUMAN	13	sp|Q01518|CAP1_HUMAN Adenylyl cyclase-associated protein 1 OS=Homo sapiens OX=9606 GN=CAP1 PE=1 SV=5	-1.32703	-0.235305	sp|Q01518|CAP1_HUMAN	1.09172	-0.0792499	2.2627	-0.781167	1.91388	0.0664009	0.997845	-4.54848	1	9478700	12283000	2109700	16887000	2120200	122280000	12094000	56596000	45382000	22822000	211200000	77503000	74490000	NA	73070000	6608600	145260000	22257000	217210000	39372000	34207000	12214000	100710000	-1.79225	-1.90032	-3.36633	-1.03891	-3.78913	0.752907	-2.02633	-0.204605	-1.22131	-0.749012	0.737971
sp|P10643|CO7_HUMAN	sp|P10643|CO7_HUMAN	15	sp|P10643|CO7_HUMAN Complement component C7 OS=Homo sapiens OX=9606 GN=C7 PE=1 SV=2	-1.30997	-0.653331	sp|P10643|CO7_HUMAN	0.656642	-0.690476	2.00376	-0.951804	1.00063	0.325981	0.997845	-4.59549	1	60865000	11247000	1784400	30629000	NA	46390000	7143400	106600000	54845000	1998000	86542000	23947000	15845000	19629000	10611000	5414700	73696000	61490000	152580000	66390000	74347000	8284300	135070000	0.947766	-2.02249	-3.58479	-0.0892112	NA	-0.704734	-2.73449	0.728694	-0.9512	-4.12582	-0.563453
sp|P29972|AQP1_HUMAN	sp|P29972|AQP1_HUMAN	5	sp|P29972|AQP1_HUMAN Aquaporin-1 OS=Homo sapiens OX=9606 GN=AQP1 PE=1 SV=3	-1.30717	-0.993418	sp|P29972|AQP1_HUMAN	0.313753	-0.829597	1.4571	-1.14282	0.564362	0.577396	0.997845	-4.60835	2	8319300	29326000	13507000	72607000	8718400	25052000	NA	30310000	51434000	947520	128380000	45039000	25984000	NA	10947000	13899000	22266000	26355000	105890000	62965000	42063000	10168000	49179000	-1.98449	-0.693773	-0.944234	1.28751	-1.78912	-1.63134	NA	-1.1251	-1.04278	-5.16019	0.0118103
sp|P0C7U0|ELFN1_HUMAN	sp|P0C7U0|ELFN1_HUMAN	2	sp|P0C7U0|ELFN1_HUMAN Protein ELFN1 OS=Homo sapiens OX=9606 GN=ELFN1 PE=1 SV=2	-1.3049	-1.45042	sp|P0C7U0|ELFN1_HUMAN	-0.145522	-0.86766	0.576616	-1.38112	-0.414436	0.68199	0.997845	-4.61121	2	16407000	50490000	7773400	21001000	NA	16429000	21851000	16429000	57586000	10944000	42686000	23537000	24946000	NA	39682000	11269000	7792400	16415000	69513000	21042000	9720700	26711000	45742000	-0.983836	0.0594733	-1.66499	-0.691149	NA	-2.26585	-1.23072	-2.02786	-0.881647	-1.76796	-1.59441
sp|Q9UBQ6|EXTL2_HUMAN	sp|Q9UBQ6|EXTL2_HUMAN	6	sp|Q9UBQ6|EXTL2_HUMAN Exostosin-like 2 OS=Homo sapiens OX=9606 GN=EXTL2 PE=1 SV=1	-1.30193	-0.675184	sp|Q9UBQ6|EXTL2_HUMAN	0.626746	-0.316371	1.56986	-0.972064	1.3724	0.182776	0.997845	-4.58119	4	7027600	NA	3488300	20711000	NA	30854000	10170000	38355000	74892000	18758000	112770000	48616000	66232000	NA	35514000	7258000	NA	53333000	112190000	20415000	31526000	14202000	161660000	-2.23311	NA	-2.71032	-0.713329	NA	-1.31806	-2.25937	-0.778096	-0.506895	-1.0209	-0.177303
sp|O43488|ARK72_HUMAN	sp|O43488|ARK72_HUMAN	7	sp|O43488|ARK72_HUMAN Aflatoxin B1 aldehyde reductase member 2 OS=Homo sapiens OX=9606 GN=AKR7A2 PE=1 SV=3	-1.29469	-0.904354	sp|O43488|ARK72_HUMAN	0.390334	-0.911694	1.69236	-1.08804	0.62218	0.540299	0.997845	-4.60474	6	NA	9669100	1669700	31162000	1632600	95377000	NA	50427000	105850000	NA	109180000	60660000	52396000	NA	83283000	NA	19384000	10759000	81628000	24490000	18596000	NA	31978000	NA	-2.23207	-3.67147	-0.0616931	-4.1588	0.37922	NA	-0.374729	-0.0134741	NA	-0.224496
sp|P38571|LICH_HUMAN	sp|P38571|LICH_HUMAN	3	sp|P38571|LICH_HUMAN Lysosomal acid lipase/cholesteryl ester hydrolase OS=Homo sapiens OX=9606 GN=LIPA PE=1 SV=2	-1.29253	-1.05336	sp|P38571|LICH_HUMAN	0.239171	-0.759614	1.23796	-1.17294	0.493458	0.626044	0.997845	-4.60915	3	12675000	30325000	NA	8820200	2839000	52223000	27178000	20357000	90271000	19524000	60690000	23596000	24758000	NA	47752000	NA	4154500	50317000	125780000	15360000	74914000	6980200	90313000	-1.3641	-0.647331	NA	-2.0749	-3.37618	-0.526611	-0.937296	-1.71186	-0.24053	-0.96541	-1.08108
sp|Q86YQ8|CPNE8_HUMAN	sp|Q86YQ8|CPNE8_HUMAN	11	sp|Q86YQ8|CPNE8_HUMAN Copine-8 OS=Homo sapiens OX=9606 GN=CPNE8 PE=1 SV=2	-1.28038	-1.33128	sp|Q86YQ8|CPNE8_HUMAN	-0.0508992	-1.14936	1.04756	-1.30717	-0.0956933	0.924568	0.997845	-4.6126	4	39496000	15825000	3631800	37165000	NA	18518000	12481000	24069000	57600000	NA	47762000	33954000	39195000	NA	44178000	2737900	NA	15393000	28924000	90637000	33559000	6841000	53543000	0.310565	-1.54904	-2.65773	0.219305	NA	-2.08584	-1.98396	-1.46495	-0.881301	NA	-1.43051
sp|P42685|FRK_HUMAN	sp|P42685|FRK_HUMAN	11	sp|P42685|FRK_HUMAN Tyrosine-protein kinase FRK OS=Homo sapiens OX=9606 GN=FRK PE=1 SV=1	-1.27612	-1.10349	sp|P42685|FRK_HUMAN	0.172633	-0.836539	1.18181	-1.18981	0.352511	0.727442	0.997845	-4.61138	3	17760000	26295000	NA	32668000	4019200	27398000	9503700	29727000	27164000	23327000	90056000	60345000	32960000	NA	30774000	NA	2668000	47240000	77190000	45217000	21703000	6927300	86820000	-0.86708	-0.845026	NA	0.0135882	-2.88445	-1.49672	-2.3505	-1.15373	-1.95325	-0.718668	-0.505394
sp|A0A075B6Q5|HV364_HUMAN	sp|A0A075B6Q5|HV364_HUMAN	3	sp|A0A075B6Q5|HV364_HUMAN Immunoglobulin heavy variable 3-64 OS=Homo sapiens OX=9606 GN=IGHV3-64 PE=3 SV=1	-1.27475	-1.29905	sp|A0A075B6Q5|HV364_HUMAN	-0.0243033	-1.48801	1.4394	-1.2869	-0.0342156	0.97298	0.997845	-4.61371	3	NA	14248000	146910000	6972400	33818000	5485000	33157000	24280000	38965000	21854000	21203000	12459000	53158000	17778000	82309000	251030000	NA	4936000	54487000	11472000	NA	8702600	8989400	NA	-1.69458	2.16921	-2.44988	0.128335	-3.9157	-0.669851	-1.45209	-1.43873	-0.809102	-2.61511
sp|P16284|PECA1_HUMAN	sp|P16284|PECA1_HUMAN	4	sp|P16284|PECA1_HUMAN Platelet endothelial cell adhesion molecule OS=Homo sapiens OX=9606 GN=PECAM1 PE=1 SV=2	-1.27319	-1.15241	sp|P16284|PECA1_HUMAN	0.120772	-0.665818	0.907363	-1.20676	0.316397	0.754357	0.997845	-4.61167	3	11519000	40268000	NA	13391000	NA	29347000	30032000	9135600	58760000	14924000	63698000	22041000	24526000	NA	68470000	25003000	7908500	48271000	42005000	16177000	23854000	25778000	41891000	-1.50501	-0.254162	NA	-1.4089	NA	-1.39337	-0.802992	-2.89295	-0.852864	-1.33791	-1.01051
sp|O75347|TBCA_HUMAN	sp|O75347|TBCA_HUMAN	3	sp|O75347|TBCA_HUMAN Tubulin-specific chaperone A OS=Homo sapiens OX=9606 GN=TBCA PE=1 SV=3	-1.26594	-2.19034	sp|O75347|TBCA_HUMAN	-0.924397	-2.48414	0.635351	-1.76369	-1.24651	0.228799	0.997845	-4.58916	10	NA	50334000	NA	12775000	NA	38755000	15237000	NA	45667000	NA	26980000	NA	19443000	NA	32428000	505260	23815000	NA	56755000	NA	NA	6373100	25107000	NA	0.055183	NA	-1.48402	NA	-0.975174	-1.71561	NA	-1.21238	NA	-2.26363
sp|P11233|RALA_HUMAN	sp|P11233|RALA_HUMAN	7	sp|P11233|RALA_HUMAN Ras-related protein Ral-A OS=Homo sapiens OX=9606 GN=RALA PE=1 SV=1	-1.26261	-1.00506	sp|P11233|RALA_HUMAN	0.257557	-0.483041	0.998156	-1.13384	0.713906	0.481474	0.997845	-4.60516	1	24070000	14389000	10104000	14888000	7396700	55195000	22184000	43299000	50588000	7678100	41790000	48234000	55519000	NA	29269000	9747800	6211700	36255000	94822000	32502000	30471000	10207000	81624000	-0.41913	-1.68092	-1.32291	-1.23987	-2.02167	-0.44337	-1.21038	-0.599373	-1.06643	-2.25935	-1.62535
sp|A0A087WSX0|LV545_HUMAN	sp|A0A087WSX0|LV545_HUMAN	6	sp|A0A087WSX0|LV545_HUMAN Immunoglobulin lambda variable 5-45 OS=Homo sapiens OX=9606 GN=IGLV5-45 PE=3 SV=1	-1.25788	-1.71247	sp|A0A087WSX0|LV545_HUMAN	-0.454589	-1.75477	0.845594	-1.542	-0.727691	0.474944	0.997845	-4.60166	7	NA	NA	32987000	NA	7101800	NA	26215000	NA	28103000	22137000	32174000	25679000	20921000	44830000	14825000	23046000	3555600	NA	16279000	NA	25254000	18085000	12310000	NA	NA	0.2206	NA	-2.07922	NA	-0.985818	NA	-1.90479	-0.791264	-2.0068
sp|P20929|NEBU_HUMAN	sp|P20929|NEBU_HUMAN	2	sp|P20929|NEBU_HUMAN Nebulin OS=Homo sapiens OX=9606 GN=NEB PE=1 SV=5	-1.25687	-0.847947	sp|P20929|NEBU_HUMAN	0.408927	-0.619546	1.4374	-0.984256	0.83013	0.416399	0.997845	-4.59897	8	24093000	NA	NA	NA	10727000	NA	29052000	17998000	NA	12091000	NA	26105000	31364000	2126500	68085000	NA	30459000	24780000	103640000	30176000	52816000	NA	43953000	-0.417722	NA	NA	NA	-1.49585	NA	-0.847613	-1.89341	NA	-1.62977	NA
sp|Q695T7|S6A19_HUMAN	sp|Q695T7|S6A19_HUMAN	2	sp|Q695T7|S6A19_HUMAN Sodium-dependent neutral amino acid transporter B(0)AT1 OS=Homo sapiens OX=9606 GN=SLC6A19 PE=1 SV=1	-1.24436	-1.16581	sp|Q695T7|S6A19_HUMAN	0.0785462	-0.764036	0.921128	-1.20509	0.1921	0.849233	0.997845	-4.61303	3	15943000	42335000	NA	22377000	7445800	24491000	19541000	38442000	81053000	10723000	21147000	32304000	18366000	NA	56684000	44440000	14654000	12345000	36889000	30384000	51318000	NA	21243000	-1.02611	-0.184761	NA	-0.589921	-2.01231	-1.6654	-1.381	-0.774756	-0.394148	-1.79625	-2.61897
sp|O43598|DNPH1_HUMAN	sp|O43598|DNPH1_HUMAN	6	sp|O43598|DNPH1_HUMAN 2-deoxynucleoside 5-phosphate N-hydrolase 1 OS=Homo sapiens OX=9606 GN=DNPH1 PE=1 SV=1	-1.24375	-1.88147	sp|O43598|DNPH1_HUMAN	-0.637719	-1.65058	0.375139	-1.59804	-1.30334	0.205508	0.997845	-4.58476	5	NA	NA	NA	17550000	7926100	37230000	29159000	51017000	75872000	4230500	54472000	57849000	8986800	NA	52849000	6331900	NA	6962600	43573000	7024200	25692000	8709000	30418000	NA	NA	NA	-0.977488	-1.92389	-1.03555	-0.842669	-0.357582	-0.488354	-3.08574	-1.23875
sp|P49221|TGM4_HUMAN	sp|P49221|TGM4_HUMAN	26	sp|P49221|TGM4_HUMAN Protein-glutamine gamma-glutamyltransferase 4 OS=Homo sapiens OX=9606 GN=TGM4 PE=1 SV=2	-1.2437	3.83282	sp|P49221|TGM4_HUMAN	5.07652	2.59867	7.55436	1.29456	4.3279	0.000472658	0.679682	-4.50159	11	804180	12290000	484030000	43410000	NA	NA	16766000	NA	NA	5428000	NA	1974900000	NA	NA	NA	NA	NA	NA	4012300000	168180000	216750000	1617600000	977440000	-5.42719	-1.89953	3.72465	0.467053	NA	NA	-1.587	NA	NA	-2.74017	NA
sp|P13637|AT1A3_HUMAN	sp|P13637|AT1A3_HUMAN	19	sp|P13637|AT1A3_HUMAN Sodium/potassium-transporting ATPase subunit alpha-3 OS=Homo sapiens OX=9606 GN=ATP1A3 PE=1 SV=3	-1.24338	-1.7739	sp|P13637|AT1A3_HUMAN	-0.53052	-2.93462	1.87359	-1.53517	-0.454739	0.653265	0.997845	-4.60969	3	653030000	148430000	50801000	14489000	7090700	2575200	10189000	NA	5417300	4353300	NA	401860000	247360000	49461000	42847000	41320000	1060500	6118500	6293300	3154600	2830900	3209400	NA	4.44418	1.55451	0.783905	-1.2832	-2.08143	-5.05279	-2.25686	NA	-4.25267	-3.04607	NA
sp|Q86XT2|VP37D_HUMAN	sp|Q86XT2|VP37D_HUMAN	7	sp|Q86XT2|VP37D_HUMAN Vacuolar protein sorting-associated protein 37D OS=Homo sapiens OX=9606 GN=VPS37D PE=1 SV=2	-1.24296	-0.628201	sp|Q86XT2|VP37D_HUMAN	0.614761	-0.441009	1.67053	-0.922217	1.19329	0.242867	0.997845	-4.58713	0	20791000	39753000	4380400	54974000	2751700	11321000	11606000	41763000	62754000	16093000	109280000	82023000	25741000	2468900	31022000	23902000	33674000	68375000	198460000	51058000	21972000	5617500	152600000	-0.634908	-0.272007	-2.41324	0.843759	-3.42036	-2.82589	-2.08172	-0.652614	-0.759078	-1.23336	-0.22316
sp|A0A075B6H9|LV469_HUMAN;sp|A0A075B6K6|LV403_HUMAN	sp|A0A075B6H9|LV469_HUMAN	2	sp|A0A075B6H9|LV469_HUMAN Immunoglobulin lambda variable 4-69 OS=Homo sapiens OX=9606 GN=IGLV4-69 PE=1 SV=1;sp|A0A075B6K6|LV403_HUMAN Immunoglobulin lambda variable 4-3 OS=Homo sapiens OX=9606 GN=IGLV4-3 PE=3 SV=1	-1.24027	-0.946591	sp|A0A075B6H9|LV469_HUMAN	0.293682	-0.895963	1.48333	-1.08008	0.506769	0.616473	0.997845	-4.61015	1	2591900	14596000	27618000	14831000	75672000	35972000	43251000	23033000	11834000	19298000	NA	34839000	21132000	10595000	14966000	61492000	69952000	13113000	15965000	47553000	56423000	48330000	17265000	-3.70279	-1.66112	-0.0111469	-1.24599	1.26761	-1.08724	-0.3124	-1.52981	-3.13828	-0.981553	NA
sp|Q93099|HGD_HUMAN	sp|Q93099|HGD_HUMAN	8	sp|Q93099|HGD_HUMAN Homogentisate 1,2-dioxygenase OS=Homo sapiens OX=9606 GN=HGD PE=1 SV=2	-1.23614	-1.61003	sp|Q93099|HGD_HUMAN	-0.373894	-1.68159	0.933801	-1.4526	-0.590467	0.560461	0.997845	-4.6063	4	1739300	NA	NA	9146700	NA	97188000	22214000	58640000	41045000	15714000	127580000	77036000	24124000	NA	117790000	8568700	7305500	3879000	105820000	8637300	15624000	3682400	54039000	-4.29056	NA	NA	-2.01692	NA	0.407508	-1.20856	-0.152307	-1.36456	-1.2664	0.00269188
sp|P24158|PRTN3_HUMAN	sp|P24158|PRTN3_HUMAN	5	sp|P24158|PRTN3_HUMAN Myeloblastin OS=Homo sapiens OX=9606 GN=PRTN3 PE=1 SV=3	-1.23606	-2.74077	sp|P24158|PRTN3_HUMAN	-1.50471	-3.24903	0.239606	-1.98842	-1.82227	0.0863424	0.997845	-4.57365	11	11024000	NA	NA	9487300	NA	16559000	NA	67462000	NA	28928000	53390000	NA	NA	NA	13081000	10585000	52453000	1874200	NA	3883700	2868500	NA	NA	-1.56972	NA	NA	-1.95861	NA	-2.254	NA	0.0542802	NA	-0.420306	-1.26802
sp|Q8IUK5|PLDX1_HUMAN	sp|Q8IUK5|PLDX1_HUMAN	8	sp|Q8IUK5|PLDX1_HUMAN Plexin domain-containing protein 1 OS=Homo sapiens OX=9606 GN=PLXDC1 PE=1 SV=2	-1.22752	-1.04252	sp|Q8IUK5|PLDX1_HUMAN	0.185002	-1.00297	1.37297	-1.13502	0.319684	0.751693	0.997845	-4.61344	1	9619800	54504000	26034000	29150000	1845300	18378000	31838000	17403000	103460000	8899800	74067000	25802000	70838000	468900	216900000	20337000	NA	6847400	117210000	26302000	26871000	26588000	67871000	-1.77048	0.165533	-0.0881989	-0.168154	-3.98557	-2.09725	-0.724449	-1.94297	-0.046045	-2.05463	-0.790515
sp|Q9HC84|MUC5B_HUMAN	sp|Q9HC84|MUC5B_HUMAN	16	sp|Q9HC84|MUC5B_HUMAN Mucin-5B OS=Homo sapiens OX=9606 GN=MUC5B PE=1 SV=3	-1.2166	0.0962345	sp|Q9HC84|MUC5B_HUMAN	1.31284	-1.70749	4.33316	-0.516423	0.907508	0.375092	0.997845	-4.59764	8	8285000	NA	157450000	542530	17903000	NA	1616700	NA	NA	376420000	136810000	NA	62726000	NA	NA	NA	3177800	21247000	607600000	205650000	945330000	976270	350540000	-1.99058	NA	2.25959	-6.52281	-0.77133	NA	-4.73286	NA	NA	3.13718	0.104582
sp|P54764|EPHA4_HUMAN	sp|P54764|EPHA4_HUMAN	8	sp|P54764|EPHA4_HUMAN Ephrin type-A receptor 4 OS=Homo sapiens OX=9606 GN=EPHA4 PE=1 SV=1	-1.20719	-0.8773	sp|P54764|EPHA4_HUMAN	0.329893	-1.17512	1.83491	-1.05874	0.451697	0.655424	0.997845	-4.60974	3	2283700	11740000	3719000	7149100	41480000	42594000	119000000	17455000	69523000	101720000	37215000	15961000	55195000	NA	63586000	114480000	NA	74273000	6075200	7746700	38444000	80528000	NA	-3.88932	-1.96301	-2.62677	-2.40996	0.417205	-0.833124	1.04886	-1.93857	-0.612988	1.32304	-1.79448
sp|Q15848|ADIPO_HUMAN	sp|Q15848|ADIPO_HUMAN	3	sp|Q15848|ADIPO_HUMAN Adiponectin OS=Homo sapiens OX=9606 GN=ADIPOQ PE=1 SV=1	-1.20185	-1.03544	sp|Q15848|ADIPO_HUMAN	0.166408	-1.11495	1.44777	-1.11865	0.266594	0.791828	0.997845	-4.61408	1	25311000	8203000	4416200	4923400	13361000	26854000	133370000	10458000	92278000	57446000	58857000	18366000	28252000	6149600	81970000	171220000	1825900	22756000	44363000	7593100	77136000	70214000	NA	-0.345056	-2.46005	-2.40262	-3.00489	-1.18526	-1.52688	1.20219	-2.69367	-0.20917	0.530849	-1.12581
sp|Q02747|GUC2A_HUMAN	sp|Q02747|GUC2A_HUMAN	2	sp|Q02747|GUC2A_HUMAN Guanylin OS=Homo sapiens OX=9606 GN=GUCA2A PE=1 SV=2	-1.20145	-2.40393	sp|Q02747|GUC2A_HUMAN	-1.20248	-2.29955	-0.105412	-1.80269	-2.26894	0.0330892	0.997845	-4.53937	5	17508000	15784000	6249400	13689000	NA	24019000	17789000	NA	57550000	40289000	64018000	3910400	15298000	NA	47038000	25042000	NA	10321000	16785000	5285700	38188000	NA	5743400	-0.888137	-1.55263	-1.94968	-1.3738	NA	-1.69467	-1.50734	NA	-0.882539	0.0389818	-1.0032
sp|Q9UKR3|KLK13_HUMAN	sp|Q9UKR3|KLK13_HUMAN	4	sp|Q9UKR3|KLK13_HUMAN Kallikrein-13 OS=Homo sapiens OX=9606 GN=KLK13 PE=2 SV=1	-1.20093	-3.04849	sp|Q9UKR3|KLK13_HUMAN	-1.84756	-4.28313	0.588008	-2.38865	-1.58929	0.128737	0.997845	-4.57923	9	5468600	NA	NA	NA	NA	309190000	NA	265910000	NA	6476200	3779500	4966200	7378700	4116600	4585500	4402000	55351000	NA	6882900	14690000	NA	NA	2003200	-2.60268	NA	NA	NA	NA	2.148	NA	2.0761	NA	-2.49537	-5.13072
sp|Q08629|TICN1_HUMAN	sp|Q08629|TICN1_HUMAN	6	sp|Q08629|TICN1_HUMAN Testican-1 OS=Homo sapiens OX=9606 GN=SPOCK1 PE=1 SV=1	-1.19651	-1.4106	sp|Q08629|TICN1_HUMAN	-0.214091	-1.32734	0.899161	-1.31426	-0.396295	0.695287	0.997845	-4.61061	3	6422400	NA	26784000	29566000	NA	16312000	39600000	55404000	55890000	2300300	96294000	30485000	19736000	NA	24814000	5122000	4057000	16933000	148160000	62104000	25798000	9904500	53764000	-2.3658	NA	-0.0511481	-0.145552	NA	-2.2766	-0.431016	-0.235982	-0.924281	-3.93048	-0.407698
sp|P22304|IDS_HUMAN	sp|P22304|IDS_HUMAN	9	sp|P22304|IDS_HUMAN Iduronate 2-sulfatase OS=Homo sapiens OX=9606 GN=IDS PE=1 SV=1	-1.19247	-0.973668	sp|P22304|IDS_HUMAN	0.218803	-0.796777	1.23438	-1.08307	0.442272	0.661851	0.997845	-4.61152	1	28543000	41348000	2850400	21471000	8265000	38536000	20822000	7772100	70201000	18894000	109750000	42253000	70417000	NA	78219000	4352400	3229900	39187000	149250000	34843000	22471000	14359000	76923000	-0.167989	-0.217467	-2.97378	-0.655846	-1.86466	-0.983697	-1.2956	-3.13122	-0.599147	-1.01089	-0.2169
sp|Q9GZM7|TINAL_HUMAN	sp|Q9GZM7|TINAL_HUMAN	7	sp|Q9GZM7|TINAL_HUMAN Tubulointerstitial nephritis antigen-like OS=Homo sapiens OX=9606 GN=TINAGL1 PE=1 SV=1	-1.18549	-1.90587	sp|Q9GZM7|TINAL_HUMAN	-0.720371	-2.02572	0.584976	-1.5817	-1.13722	0.266348	0.997845	-4.59039	3	29400000	NA	17886000	8808800	NA	43305000	9861500	103190000	73560000	1636700	88728000	22717000	30961000	NA	42025000	10616000	5141800	7874000	119430000	14700000	1092400	14253000	52202000	-0.1244	NA	-0.577905	-2.07697	NA	-0.808227	-2.3008	0.68077	-0.532489	-4.40237	-0.527065
sp|P00505|AATM_HUMAN	sp|P00505|AATM_HUMAN	5	sp|P00505|AATM_HUMAN Aspartate aminotransferase, mitochondrial OS=Homo sapiens OX=9606 GN=GOT2 PE=1 SV=3	-1.18059	-1.22059	sp|P00505|AATM_HUMAN	-0.0400008	-1.24876	1.16876	-1.20146	-0.0678167	0.946418	0.997845	-4.61632	0	42446000	33660000	28933000	17879000	33858000	17947000	25231000	16054000	33904000	28790000	4625700	31285000	24849000	30574000	27554000	47453000	13232000	21164000	10150000	23329000	42797000	58498000	6667800	0.416702	-0.502674	0.0495341	-0.947863	0.130008	-2.13294	-1.03727	-2.0619	-1.63716	-0.426935	-4.83601
sp|Q9Y5K6|CD2AP_HUMAN	sp|Q9Y5K6|CD2AP_HUMAN	13	sp|Q9Y5K6|CD2AP_HUMAN CD2-associated protein OS=Homo sapiens OX=9606 GN=CD2AP PE=1 SV=1	-1.17628	-0.832077	sp|Q9Y5K6|CD2AP_HUMAN	0.344198	-0.957128	1.64552	-0.988531	0.542965	0.591654	0.997845	-4.60938	1	14843000	45518000	16385000	33053000	NA	39639000	1365000	64900000	80975000	2199400	168170000	82456000	44821000	2000900	42309000	10532000	7344600	43592000	223100000	61934000	26537000	4901200	158180000	-1.13144	-0.084254	-0.692251	0.0322764	NA	-0.941255	-4.96048	-0.00279104	-0.395521	-3.99267	0.405633
sp|P20160|CAP7_HUMAN	sp|P20160|CAP7_HUMAN	3	sp|P20160|CAP7_HUMAN Azurocidin OS=Homo sapiens OX=9606 GN=AZU1 PE=1 SV=3	-1.17212	-1.13531	sp|P20160|CAP7_HUMAN	0.0368085	-1.7727	1.84632	-1.15249	0.0424698	0.966551	0.997845	-4.60905	8	17992000	NA	NA	2892700	NA	13850000	NA	60719000	17516000	101180000	165610000	10001000	NA	12794000	54598000	42166000	111730000	NA	9010800	26662000	10172000	NA	NA	-0.847957	NA	NA	-3.85316	NA	-2.52267	NA	-0.100951	-2.57903	1.31566	0.383257
sp|P36871|PGM1_HUMAN	sp|P36871|PGM1_HUMAN	14	sp|P36871|PGM1_HUMAN Phosphoglucomutase-1 OS=Homo sapiens OX=9606 GN=PGM1 PE=1 SV=3	-1.17211	-0.653644	sp|P36871|PGM1_HUMAN	0.518465	-0.623088	1.66002	-0.912877	0.932337	0.359509	0.997845	-4.59806	1	4749300	27399000	2756000	50038000	3287900	119070000	21863000	72334000	89086000	5305200	96083000	97234000	48375000	NA	44539000	4655600	33931000	35025000	150490000	43660000	30160000	6346700	98881000	-2.81047	-0.788006	-3.01771	0.693699	-3.16853	0.7129	-1.22998	0.157067	-0.259376	-2.7719	-0.410898
sp|Q9UBQ7|GRHPR_HUMAN	sp|Q9UBQ7|GRHPR_HUMAN	6	sp|Q9UBQ7|GRHPR_HUMAN Glyoxylate reductase/hydroxypyruvate reductase OS=Homo sapiens OX=9606 GN=GRHPR PE=1 SV=1	-1.16956	-0.177959	sp|Q9UBQ7|GRHPR_HUMAN	0.991602	-0.257321	2.24052	-0.67376	1.64354	0.114036	0.997845	-4.57023	5	6934300	3224800	NA	40951000	NA	176530000	3970900	38613000	86589000	12143000	128950000	128290000	33554000	NA	118560000	NA	25508000	27649000	146640000	35073000	44963000	NA	63078000	-2.2528	-3.75445	NA	0.37404	NA	1.30511	-3.52426	-0.768213	-0.299921	-1.62382	0.0182725
sp|P24298|ALAT1_HUMAN	sp|P24298|ALAT1_HUMAN	12	sp|P24298|ALAT1_HUMAN Alanine aminotransferase 1 OS=Homo sapiens OX=9606 GN=GPT PE=1 SV=3	-1.16875	-1.40697	sp|P24298|ALAT1_HUMAN	-0.238223	-1.85941	1.38297	-1.29977	-0.302805	0.764572	0.997845	-4.61183	3	2500200	25754000	1406100	17318000	NA	133090000	16884000	46216000	83062000	NA	187590000	124800000	17150000	NA	184840000	1935500	869870	28984000	130570000	9130900	34669000	11321000	78430000	-3.75587	-0.873849	-3.89562	-0.998714	NA	0.880307	-1.57756	-0.503269	-0.359229	NA	0.565046
sp|P13284|GILT_HUMAN	sp|P13284|GILT_HUMAN	2	sp|P13284|GILT_HUMAN Gamma-interferon-inducible lysosomal thiol reductase OS=Homo sapiens OX=9606 GN=IFI30 PE=1 SV=3	-1.15629	-0.8023	sp|P13284|GILT_HUMAN	0.353994	-0.491354	1.19934	-0.969982	0.864797	0.39581	0.997845	-4.59966	4	3901700	20146000	8321000	34813000	NA	29117000	NA	41959000	48285000	15718000	112470000	27869000	30268000	NA	22533000	22093000	NA	53345000	102440000	26405000	41344000	19669000	79827000	-3.10013	-1.21433	-1.57619	0.115026	NA	-1.4052	NA	-0.645713	-1.13288	-1.26605	-0.181189
sp|P07333|CSF1R_HUMAN	sp|P07333|CSF1R_HUMAN	2	sp|P07333|CSF1R_HUMAN Macrophage colony-stimulating factor 1 receptor OS=Homo sapiens OX=9606 GN=CSF1R PE=1 SV=2	-1.15055	-0.967815	sp|P07333|CSF1R_HUMAN	0.182736	-0.566961	0.932434	-1.05483	0.501288	0.620431	0.997845	-4.60966	2	4620300	48449000	25066000	11481000	17652000	25315000	29200000	26556000	45871000	NA	60279000	20690000	54378000	NA	54532000	18040000	12659000	38714000	62308000	14976000	23143000	24669000	72884000	-2.85105	0.00226437	-0.137629	-1.65437	-0.791302	-1.61564	-0.840779	-1.32001	-1.20603	NA	-1.09099
sp|O75955|FLOT1_HUMAN	sp|O75955|FLOT1_HUMAN	15	sp|O75955|FLOT1_HUMAN Flotillin-1 OS=Homo sapiens OX=9606 GN=FLOT1 PE=1 SV=3	-1.14948	-0.56409	sp|O75955|FLOT1_HUMAN	0.585394	-0.6451	1.81589	-0.842849	0.978402	0.336987	0.997845	-4.59627	2	6247800	158510000	8831200	12105000	NA	14455000	5181300	79437000	40114000	17747000	142020000	63380000	70002000	NA	18946000	4431800	26034000	80543000	132280000	48808000	60251000	5084700	172650000	-2.40641	1.6456	-1.49856	-1.56995	NA	-2.45837	-3.16641	0.295143	-1.39729	-1.09772	0.159101
sp|Q8N6Q3|CD177_HUMAN	sp|Q8N6Q3|CD177_HUMAN	2	sp|Q8N6Q3|CD177_HUMAN CD177 antigen OS=Homo sapiens OX=9606 GN=CD177 PE=1 SV=2	-1.14916	0.119485	sp|Q8N6Q3|CD177_HUMAN	1.26864	-0.121338	2.65862	-0.548221	1.88488	0.0717527	0.997845	-4.5568	4	1442500	5680500	10040000	51007000	4837800	97724000	NA	31756000	62655000	154460000	54917000	55016000	199230000	NA	NA	9905000	NA	112900000	152190000	79047000	56042000	34868000	72028000	-4.56625	-2.9695	-1.3312	0.724293	-2.62223	0.415779	NA	-1.0564	-0.76133	1.90217	-1.22688
sp|P10768|ESTD_HUMAN	sp|P10768|ESTD_HUMAN	4	sp|P10768|ESTD_HUMAN S-formylglutathione hydrolase OS=Homo sapiens OX=9606 GN=ESD PE=1 SV=2	-1.14529	-1.36402	sp|P10768|ESTD_HUMAN	-0.218732	-1.14146	0.703994	-1.26559	-0.488488	0.629509	0.997845	-4.6091	3	6327900	51250000	NA	10886000	NA	33703000	20771000	61739000	49225000	13637000	58607000	49498000	51225000	NA	70692000	26295000	3636600	17112000	76147000	6604100	14888000	10646000	50207000	-2.38764	0.080187	NA	-1.73925	NA	-1.18523	-1.29889	-0.0763939	-1.10538	-1.46295	-1.13202
sp|P05362|ICAM1_HUMAN	sp|P05362|ICAM1_HUMAN	6	sp|P05362|ICAM1_HUMAN Intercellular adhesion molecule 1 OS=Homo sapiens OX=9606 GN=ICAM1 PE=1 SV=2	-1.1407	-0.324028	sp|P05362|ICAM1_HUMAN	0.816673	-0.0320285	1.66537	-0.732364	1.97534	0.0586401	0.997845	-4.54465	1	30098000	28828000	7973300	14574000	10326000	20195000	73107000	18542000	85051000	7479300	53969000	39860000	65797000	NA	79593000	45287000	11050000	79142000	145590000	24304000	41553000	102600000	25474000	-0.0898275	-0.717519	-1.63187	-1.27387	-1.54974	-1.95546	0.393586	-1.84952	-0.325481	-2.29572	-1.25228
sp|Q8TBZ0|CC110_HUMAN	sp|Q8TBZ0|CC110_HUMAN	2	sp|Q8TBZ0|CC110_HUMAN Coiled-coil domain-containing protein 110 OS=Homo sapiens OX=9606 GN=CCDC110 PE=1 SV=1	-1.13789	-1.85083	sp|Q8TBZ0|CC110_HUMAN	-0.712945	-2.22168	0.795787	-1.53397	-0.978188	0.33828	0.997845	-4.59606	5	NA	127260000	NA	4356200	6442500	NA	37601000	21005000	45218000	33439000	48276000	2778500	38039000	NA	23632000	35676000	4502000	16197000	NA	18627000	25729000	95739000	3931600	NA	1.34116	NA	-3.20013	-2.21704	NA	-0.500684	-1.66567	-1.22647	-0.219391	-1.41489
sp|Q9Y6R1|S4A4_HUMAN	sp|Q9Y6R1|S4A4_HUMAN	14	sp|Q9Y6R1|S4A4_HUMAN Electrogenic sodium bicarbonate cotransporter 1 OS=Homo sapiens OX=9606 GN=SLC4A4 PE=1 SV=1	-1.13684	-1.13082	sp|Q9Y6R1|S4A4_HUMAN	0.00601443	-1.93019	1.94222	-1.1335	0.00643017	0.994926	0.997845	-4.6117	5	8842300	13094000	NA	206090000	NA	11820000	52182000	2531900	45525000	NA	177250000	56456000	96013000	NA	17293000	7233500	4470400	NA	125940000	308110000	3087000	4568800	115800000	-1.89466	-1.81168	NA	2.95155	NA	-2.76103	-0.0599236	-4.78449	-1.21682	NA	0.482341
sp|O43240|KLK10_HUMAN	sp|O43240|KLK10_HUMAN	7	sp|O43240|KLK10_HUMAN Kallikrein-10 OS=Homo sapiens OX=9606 GN=KLK10 PE=1 SV=3	-1.12921	-3.48996	sp|O43240|KLK10_HUMAN	-2.36074	-4.5278	-0.19369	-2.70304	-2.30126	0.0345249	0.997845	-4.56278	11	2357900	NA	NA	NA	NA	205940000	NA	140100000	NA	NA	12873000	2013400	NA	NA	2407500	NA	14863000	3395100	7919600	10572000	6042000	NA	12873000	-3.84221	NA	NA	NA	NA	1.53686	NA	1.13152	NA	NA	-3.34302
sp|P17405|ASM_HUMAN	sp|P17405|ASM_HUMAN	5	sp|P17405|ASM_HUMAN Sphingomyelin phosphodiesterase OS=Homo sapiens OX=9606 GN=SMPD1 PE=1 SV=5	-1.12525	-0.582475	sp|P17405|ASM_HUMAN	0.542771	-0.442964	1.52851	-0.840937	1.13241	0.267905	0.997845	-4.59033	2	10787000	15149000	NA	12755000	10191000	56365000	13901000	27990000	68211000	34067000	81045000	59319000	52067000	NA	89483000	17132000	2549000	52256000	104800000	16051000	123030000	74189000	45898000	-1.60175	-1.60956	NA	-1.48652	-1.56836	-0.411824	-1.83904	-1.24248	-0.640159	-0.193594	-0.659181
sp|A0A075B6R2|HV404_HUMAN	sp|A0A075B6R2|HV404_HUMAN	2	sp|A0A075B6R2|HV404_HUMAN Immunoglobulin heavy variable 4-4 OS=Homo sapiens OX=9606 GN=IGHV4-4 PE=3 SV=2	-1.12361	-0.720666	sp|A0A075B6R2|HV404_HUMAN	0.402943	-0.692117	1.498	-0.903821	0.755362	0.456638	0.997845	-4.60387	1	7778300	19172000	21360000	2559000	15018000	23850000	NA	81636000	81253000	62108000	51061000	31017000	128130000	5920700	114500000	30837000	16042000	20132000	10843000	58784000	41587000	37645000	45507000	-2.08357	-1.28304	-0.346346	-4.04867	-1.01989	-1.70529	NA	0.335394	-0.390633	0.639033	-1.33308
sp|O75093|SLIT1_HUMAN	sp|O75093|SLIT1_HUMAN	2	sp|O75093|SLIT1_HUMAN Slit homolog 1 protein OS=Homo sapiens OX=9606 GN=SLIT1 PE=2 SV=4	-1.12107	-1.55969	sp|O75093|SLIT1_HUMAN	-0.43862	-1.43678	0.559539	-1.36231	-0.905529	0.373925	0.997845	-4.5986	3	NA	17067000	NA	5853500	37334000	29549000	56937000	37851000	45414000	22731000	30462000	24691000	33995000	NA	24572000	93783000	11661000	3967200	57268000	8805100	10109000	14668000	46031000	NA	-1.44428	NA	-2.72888	0.268247	-1.38305	0.0573693	-0.797594	-1.2203	-0.754552	-2.08656
sp|Q99983|OMD_HUMAN	sp|Q99983|OMD_HUMAN	6	sp|Q99983|OMD_HUMAN Osteomodulin OS=Homo sapiens OX=9606 GN=OMD PE=1 SV=1	-1.12068	-1.28771	sp|Q99983|OMD_HUMAN	-0.167035	-1.75163	1.41756	-1.20859	-0.217693	0.829529	0.997845	-4.61191	4	6244900	3024500	4199000	19856000	NA	116730000	60765000	NA	115500000	12617000	131350000	21349000	3368000	NA	176180000	23511000	NA	7022000	48998000	17161000	99775000	133960000	10035000	-2.40709	-3.84336	-2.46841	-0.780575	NA	0.68305	0.144885	NA	0.110956	-1.57073	0.0451722
sp|P48637|GSHB_HUMAN	sp|P48637|GSHB_HUMAN	12	sp|P48637|GSHB_HUMAN Glutathione synthetase OS=Homo sapiens OX=9606 GN=GSS PE=1 SV=1	-1.11209	-1.12953	sp|P48637|GSHB_HUMAN	-0.0174416	-1.03364	0.99876	-1.12081	-0.0352336	0.972155	0.997845	-4.61553	1	35979000	34369000	2102100	19016000	4655200	102210000	9726000	52602000	54043000	18899000	68534000	72309000	38743000	NA	68908000	5089100	18547000	15396000	90415000	21565000	42178000	3379300	58629000	0.173147	-0.473774	-3.37104	-0.849522	-2.67666	0.483279	-2.31941	-0.312483	-0.972208	-1.01052	-0.903769
sp|O95841|ANGL1_HUMAN	sp|O95841|ANGL1_HUMAN	9	sp|O95841|ANGL1_HUMAN Angiopoietin-related protein 1 OS=Homo sapiens OX=9606 GN=ANGPTL1 PE=2 SV=1	-1.10775	-2.16689	sp|O95841|ANGL1_HUMAN	-1.05914	-2.47223	0.353954	-1.76972	-1.55996	0.133909	0.997845	-4.57753	7	NA	NA	9797200	25219000	NA	13546000	NA	36209000	34121000	NA	142390000	31706000	18942000	806390	7812200	4013600	NA	39392000	103780000	15351000	NA	1131900	46712000	NA	NA	-1.36314	-0.39921	NA	-2.55604	NA	-0.862968	-1.62806	NA	0.162896
sp|P04424|ARLY_HUMAN	sp|P04424|ARLY_HUMAN	8	sp|P04424|ARLY_HUMAN Argininosuccinate lyase OS=Homo sapiens OX=9606 GN=ASL PE=1 SV=4	-1.1077	-2.30775	sp|P04424|ARLY_HUMAN	-1.20005	-2.50775	0.107639	-1.87916	-1.92264	0.0698693	0.997845	-4.56839	9	NA	NA	NA	12787000	NA	71014000	NA	26776000	21876000	NA	95373000	41378000	21429000	NA	12473000	NA	NA	2402100	69283000	5022600	8462500	5265700	37201000	NA	NA	NA	-1.48252	NA	-0.0643764	NA	-1.30784	-2.26202	NA	-0.421717
sp|Q14002|CEAM7_HUMAN	sp|Q14002|CEAM7_HUMAN	3	sp|Q14002|CEAM7_HUMAN Carcinoembryonic antigen-related cell adhesion molecule 7 OS=Homo sapiens OX=9606 GN=CEACAM7 PE=1 SV=1	-1.1075	-0.944965	sp|Q14002|CEAM7_HUMAN	0.162538	-1.35611	1.68119	-1.01462	0.224235	0.825003	0.997845	-4.60729	9	NA	NA	NA	27182000	NA	15849000	39134000	NA	15818000	22367000	119140000	9667100	NA	NA	49594000	15009000	21208000	NA	28591000	9900400	159440000	92843000	NA	NA	NA	NA	-0.279649	NA	-2.31991	-0.446937	NA	-2.72445	-0.776933	-0.0971485
sp|Q14315|FLNC_HUMAN	sp|Q14315|FLNC_HUMAN	8	sp|Q14315|FLNC_HUMAN Filamin-C OS=Homo sapiens OX=9606 GN=FLNC PE=1 SV=3	-1.10192	-1.17253	sp|Q14315|FLNC_HUMAN	-0.0706033	-1.38648	1.24528	-1.13876	-0.109956	0.913236	0.997845	-4.61616	0	4072100	88255000	16245000	5411100	2548600	22784000	137200000	14820000	178480000	13744000	192510000	5393000	41811000	10049000	74845000	90181000	3464300	20438000	41454000	11234000	108000000	49068000	19038000	-3.03714	0.83373	-0.703445	-2.85423	-3.52882	-1.77406	1.24027	-2.1798	0.731635	-1.45211	0.602811
sp|P07384|CAN1_HUMAN	sp|P07384|CAN1_HUMAN	18	sp|P07384|CAN1_HUMAN Calpain-1 catalytic subunit OS=Homo sapiens OX=9606 GN=CAPN1 PE=1 SV=1	-1.07781	-0.8771	sp|P07384|CAN1_HUMAN	0.200712	-1.1802	1.58162	-0.968332	0.298372	0.767727	0.997845	-4.61356	1	35630000	5017200	NA	12858000	6365800	242640000	2759800	318080000	23698000	12106000	95377000	69125000	203900000	1667600	86431000	21841000	10795000	17447000	183290000	15534000	18010000	6874700	75533000	0.158784	-3.14165	NA	-1.47369	-2.23398	1.78349	-4.01361	2.34017	-2.14793	-1.62805	-0.421655
sp|O43405|COCH_HUMAN	sp|O43405|COCH_HUMAN	3	sp|O43405|COCH_HUMAN Cochlin OS=Homo sapiens OX=9606 GN=COCH PE=1 SV=1	-1.0715	-1.05539	sp|O43405|COCH_HUMAN	0.0161105	-1.35618	1.3884	-1.06383	0.0241442	0.980924	0.997845	-4.61459	2	869500	29572000	5822000	6777100	37216000	5452400	178950000	45518000	190600000	40943000	173060000	45589000	42012000	NA	44066000	28933000	NA	28330000	19029000	15267000	42618000	27149000	34403000	-5.31212	-0.682192	-2.04209	-2.49519	0.263769	-3.92466	1.59759	-0.525701	0.825335	0.061307	0.447444
sp|O00322|UPK1A_HUMAN	sp|O00322|UPK1A_HUMAN	3	sp|O00322|UPK1A_HUMAN Uroplakin-1a OS=Homo sapiens OX=9606 GN=UPK1A PE=1 SV=1	-1.06028	-1.39856	sp|O00322|UPK1A_HUMAN	-0.338279	-1.47639	0.799836	-1.22942	-0.612495	0.545803	0.997845	-4.6067	3	70338000	23168000	5878300	22146000	NA	29997000	4336000	18748000	53464000	33040000	104820000	10896000	98382000	8226600	NA	24295000	16653000	18810000	28012000	3619700	57198000	NA	31764000	1.1609	-1.02056	-2.02954	-0.606473	NA	-1.36042	-3.40595	-1.83323	-0.98757	-0.236034	-0.283943
sp|Q07507|DERM_HUMAN	sp|Q07507|DERM_HUMAN	2	sp|Q07507|DERM_HUMAN Dermatopontin OS=Homo sapiens OX=9606 GN=DPT PE=1 SV=2	-1.05572	-1.48318	sp|Q07507|DERM_HUMAN	-0.427457	-1.30113	0.446213	-1.2807	-1.01041	0.322492	0.997845	-4.59507	4	20672000	32279000	19479000	5937700	NA	22157000	NA	20412000	100060000	25257000	68776000	23252000	32793000	NA	48760000	45156000	NA	7638800	42330000	16784000	27871000	9318100	19049000	-0.643366	-0.560756	-0.466603	-2.7061	NA	-1.81602	NA	-1.70788	-0.0937006	-0.608456	-0.898628
sp|Q93091|RNAS6_HUMAN	sp|Q93091|RNAS6_HUMAN	2	sp|Q93091|RNAS6_HUMAN Ribonuclease K6 OS=Homo sapiens OX=9606 GN=RNASE6 PE=1 SV=2	-1.05221	-1.19014	sp|Q93091|RNAS6_HUMAN	-0.137931	-0.973699	0.697838	-1.12417	-0.338209	0.737754	0.997845	-4.61396	0	11114000	23983000	10988000	10203000	24821000	33638000	25918000	37924000	75439000	20444000	52357000	62188000	23715000	6680300	55087000	11827000	2467300	82155000	43123000	15664000	40605000	11812000	62477000	-1.55774	-0.972624	-1.2135	-1.8426	-0.309178	-1.18813	-1.00114	-0.794754	-0.496517	-0.901571	-1.29652
sp|P11586|C1TC_HUMAN	sp|P11586|C1TC_HUMAN	18	sp|P11586|C1TC_HUMAN C-1-tetrahydrofolate synthase, cytoplasmic OS=Homo sapiens OX=9606 GN=MTHFD1 PE=1 SV=3	-1.0499	-1.21317	sp|P11586|C1TC_HUMAN	-0.163271	-1.82569	1.49915	-1.14594	-0.20383	0.840384	0.997845	-4.60984	6	3001700	1944800	NA	29562000	NA	184300000	NA	53209000	61024000	NA	174940000	84950000	16060000	NA	95682000	1284700	29495000	12978000	92842000	28426000	20671000	NA	40637000	-3.48651	-4.45559	NA	-0.145768	NA	1.36989	NA	-0.29557	-0.798947	NA	0.463205
sp|Q6V0I7|FAT4_HUMAN	sp|Q6V0I7|FAT4_HUMAN	37	sp|Q6V0I7|FAT4_HUMAN Protocadherin Fat 4 OS=Homo sapiens OX=9606 GN=FAT4 PE=1 SV=2	-1.04942	-0.533891	sp|Q6V0I7|FAT4_HUMAN	0.515528	-0.979104	2.01016	-0.77938	0.70936	0.484481	0.997845	-4.6048	2	21250000	13197000	9916900	40604000	1091400	21187000	53534000	9140000	278520000	NA	263270000	19464000	71139000	NA	119300000	65075000	3526000	36567000	252360000	80196000	37171000	2415800	201860000	-0.602734	-1.80081	-1.3473	0.360466	-4.72844	-1.88335	-0.0255199	-2.89224	1.3663	NA	1.05943
sp|P49189|AL9A1_HUMAN	sp|P49189|AL9A1_HUMAN	7	sp|P49189|AL9A1_HUMAN 4-trimethylaminobutyraldehyde dehydrogenase OS=Homo sapiens OX=9606 GN=ALDH9A1 PE=1 SV=3	-1.03522	-0.461051	sp|P49189|AL9A1_HUMAN	0.574164	-0.565191	1.71352	-0.748133	1.03449	0.310177	0.997845	-4.59416	1	10705000	22635000	1544500	35876000	3614100	224640000	15191000	64951000	52267000	16912000	142250000	66982000	71153000	NA	98298000	15781000	23795000	35385000	235440000	37456000	36247000	3509900	98636000	-1.61299	-1.05283	-3.77315	0.163001	-3.03473	1.66757	-1.71968	-0.00163314	-1.01986	-1.16453	0.161461
sp|O94760|DDAH1_HUMAN	sp|O94760|DDAH1_HUMAN	8	sp|O94760|DDAH1_HUMAN N(G),N(G)-dimethylarginine dimethylaminohydrolase 1 OS=Homo sapiens OX=9606 GN=DDAH1 PE=1 SV=3	-1.00887	-0.636486	sp|O94760|DDAH1_HUMAN	0.372386	-0.298342	1.04311	-0.822679	1.13972	0.264517	0.997845	-4.5898	1	10845000	24570000	11751000	19760000	7668400	29518000	23121000	64522000	109770000	12440000	85737000	69783000	42387000	NA	65126000	20733000	11834000	28156000	125530000	27892000	43726000	15360000	74957000	-1.59384	-0.939099	-1.12592	-0.788305	-1.97064	-1.38463	-1.15473	-0.0114016	0.0383876	-1.59032	-0.577085
sp|Q1EHB4|SC5AC_HUMAN	sp|Q1EHB4|SC5AC_HUMAN	5	sp|Q1EHB4|SC5AC_HUMAN Sodium-coupled monocarboxylate transporter 2 OS=Homo sapiens OX=9606 GN=SLC5A12 PE=2 SV=2	-1.00275	-1.0933	sp|Q1EHB4|SC5AC_HUMAN	-0.0905513	-1.23843	1.05733	-1.05368	-0.164184	0.871177	0.997845	-4.60942	7	NA	11779000	NA	30385000	NA	17846000	NA	58939000	31312000	38883000	68159000	33874000	62099000	NA	7237000	NA	NA	7699100	92515000	50721000	29270000	22128000	67412000	NA	-1.95841	NA	-0.101969	NA	-2.14143	NA	-0.14481	-1.75058	-0.0102668	-0.911773
sp|P20933|ASPG_HUMAN	sp|P20933|ASPG_HUMAN	4	sp|P20933|ASPG_HUMAN N(4)-(beta-N-acetylglucosaminyl)-L-asparaginase OS=Homo sapiens OX=9606 GN=AGA PE=1 SV=2	-0.99607	-0.662979	sp|P20933|ASPG_HUMAN	0.333092	-0.647714	1.3139	-0.811019	0.703005	0.489192	0.997845	-4.60346	5	39493000	30226000	20359000	18122000	NA	20123000	NA	NA	23794000	25310000	43012000	13457000	36270000	NA	39470000	13844000	11180000	34442000	162810000	55680000	59936000	NA	136520000	0.310453	-0.651864	-0.40896	-0.92633	NA	-1.96084	NA	NA	-2.14216	-0.60555	-1.58331
sp|P0DMQ5|INAM2_HUMAN	sp|P0DMQ5|INAM2_HUMAN	2	sp|P0DMQ5|INAM2_HUMAN Putative transmembrane protein INAFM2 OS=Homo sapiens OX=9606 GN=INAFM2 PE=2 SV=1	-0.990169	-0.710587	sp|P0DMQ5|INAM2_HUMAN	0.279582	-0.680553	1.23972	-0.843721	0.59886	0.554503	0.997845	-4.60758	2	69017000	46950000	3494500	19929000	NA	29993000	18291000	9580200	92832000	15168000	100790000	33025000	35429000	NA	93824000	17608000	20401000	51429000	51601000	52042000	42267000	6711100	81704000	1.13297	-0.0413089	-2.708	-0.774721	NA	-1.36062	-1.46991	-2.8229	-0.200633	-1.31543	-0.341132
sp|Q86YT9|JAML_HUMAN	sp|Q86YT9|JAML_HUMAN	6	sp|Q86YT9|JAML_HUMAN Junctional adhesion molecule-like OS=Homo sapiens OX=9606 GN=JAML PE=1 SV=1	-0.98986	-1.01293	sp|Q86YT9|JAML_HUMAN	-0.0230751	-1.47539	1.42924	-1.00208	-0.0329748	0.973996	0.997845	-4.61091	6	NA	7106800	4466200	NA	25618000	14997000	148240000	NA	177470000	31312000	33179000	21072000	40977000	NA	50539000	132650000	NA	26685000	13799000	6481000	97223000	21051000	NA	NA	-2.65893	-2.38793	NA	-0.264472	-2.40301	1.34437	NA	0.723541	-0.310511	-1.96194
sp|Q8N6C8|LIRA3_HUMAN	sp|Q8N6C8|LIRA3_HUMAN	6	sp|Q8N6C8|LIRA3_HUMAN Leukocyte immunoglobulin-like receptor subfamily A member 3 OS=Homo sapiens OX=9606 GN=LILRA3 PE=1 SV=3	-0.985687	-1.2499	sp|Q8N6C8|LIRA3_HUMAN	-0.264217	-1.07316	0.544723	-1.12354	-0.66935	0.508808	0.997845	-4.60689	0	10298000	24985000	16105000	19963000	6608200	51512000	52032000	42458000	79936000	9959900	62557000	51393000	36041000	920790	27640000	40661000	9477700	23601000	34328000	19854000	21993000	56142000	39638000	-1.6701	-0.915877	-0.714737	-0.772002	-2.18111	-0.547227	-0.0637954	-0.628285	-0.413939	-1.8986	-1.03688
sp|O95954|FTCD_HUMAN	sp|O95954|FTCD_HUMAN	16	sp|O95954|FTCD_HUMAN Formimidoyltransferase-cyclodeaminase OS=Homo sapiens OX=9606 GN=FTCD PE=1 SV=2	-0.984703	-1.36737	sp|O95954|FTCD_HUMAN	-0.382671	-2.144	1.37866	-1.18611	-0.448682	0.657732	0.997845	-4.60916	4	1776700	7870500	NA	33924000	4795400	347900000	NA	57051000	113140000	4408800	308270000	105830000	9926000	NA	410560000	NA	5531200	5662900	85523000	8104700	11678000	5720900	103130000	-4.25921	-2.51741	NA	0.0737645	-2.63468	2.3254	NA	-0.192801	0.0815132	-3.02851	1.28961
sp|P53804|TTC3_HUMAN	sp|P53804|TTC3_HUMAN	2	sp|P53804|TTC3_HUMAN E3 ubiquitin-protein ligase TTC3 OS=Homo sapiens OX=9606 GN=TTC3 PE=1 SV=2	-0.983594	-1.20131	sp|P53804|TTC3_HUMAN	-0.217715	-1.36554	0.93011	-1.09885	-0.393653	0.697674	0.997845	-4.60842	6	13752000	NA	NA	10738000	49237000	NA	97440000	10009000	30960000	19510000	72985000	34943000	40378000	NA	NA	46924000	4569200	56539000	30945000	11152000	35383000	NA	38509000	-1.24393	NA	NA	-1.76108	0.6597	NA	0.780017	-2.75836	-1.76671	-0.966405	-0.811982
sp|Q86TH1|ATL2_HUMAN	sp|Q86TH1|ATL2_HUMAN	5	sp|Q86TH1|ATL2_HUMAN ADAMTS-like protein 2 OS=Homo sapiens OX=9606 GN=ADAMTSL2 PE=1 SV=1	-0.971044	-1.0925	sp|Q86TH1|ATL2_HUMAN	-0.121458	-1.30058	1.05767	-1.02858	-0.212725	0.833359	0.997845	-4.61195	4	10589000	82767000	2535900	74220000	3976200	48642000	9056700	27057000	64389000	NA	242720000	48456000	32985000	NA	12646000	NA	9191200	35069000	77611000	21845000	NA	15242000	84044000	-1.62904	0.74472	-3.12629	1.32255	-2.89967	-0.633443	-2.4153	-1.29246	-0.722396	NA	0.940882
sp|Q9NU53|GINM1_HUMAN	sp|Q9NU53|GINM1_HUMAN	3	sp|Q9NU53|GINM1_HUMAN Glycoprotein integral membrane protein 1 OS=Homo sapiens OX=9606 GN=GINM1 PE=2 SV=1	-0.967085	-1.6432	sp|Q9NU53|GINM1_HUMAN	-0.676118	-1.8844	0.532166	-1.30514	-1.14869	0.260861	0.997845	-4.58941	1	11730000	85618000	17529000	3240500	22150000	19137000	51526000	10498000	141940000	18140000	152080000	17921000	65319000	NA	96704000	65091000	2752800	4603600	109150000	6559200	15083000	5952900	27856000	-1.47826	0.791673	-0.604207	-3.67206	-0.470224	-2.03639	-0.0769391	-2.68805	0.404938	-1.06735	0.258933
sp|P02652|APOA2_HUMAN	sp|P02652|APOA2_HUMAN	4	sp|P02652|APOA2_HUMAN Apolipoprotein A-II OS=Homo sapiens OX=9606 GN=APOA2 PE=1 SV=1	-0.966577	-1.74532	sp|P02652|APOA2_HUMAN	-0.778748	-2.28	0.722503	-1.37288	-1.06305	0.296931	0.997845	-4.59294	0	140930000	197800000	50243000	10641000	2495700	14754000	15969000	67807000	8688600	12900000	61232000	28561000	2702300	10618000	45539000	44545000	42630000	2368600	20994000	12261000	71383000	11791000	10920000	2.18487	1.95261	0.769497	-1.77556	-3.55848	-2.42758	-1.6525	0.0617994	-3.57892	-1.53998	-1.06811
sp|P49747|COMP_HUMAN;zz|Y-FGCZCont00453|;CON__ENSEMBL:ENSBTAP00000006074	sp|P49747|COMP_HUMAN	9	sp|P49747|COMP_HUMAN Cartilage oligomeric matrix protein OS=Homo sapiens OX=9606 GN=COMP PE=1 SV=2;zz|Y-FGCZCont00453| ENSEMBL:ENSBTAP00000006074 (Bos taurus) 81 kDa protein;	-0.957254	0.187465	sp|P49747|COMP_HUMAN	1.14472	0.294964	1.99447	-0.35764	2.77047	0.0102517	0.997845	-4.49675	2	38278000	20461000	9732500	20780000	13233000	10572000	39381000	NA	57609000	30804000	74405000	62445000	29003000	NA	77103000	102500000	50282000	33489000	388610000	60116000	79465000	19927000	133550000	0.264411	-1.19282	-1.37178	-0.708024	-1.19887	-2.92884	-0.438475	NA	-0.881078	-0.333189	-0.783874
sp|O75340|PDCD6_HUMAN	sp|O75340|PDCD6_HUMAN	8	sp|O75340|PDCD6_HUMAN Programmed cell death protein 6 OS=Homo sapiens OX=9606 GN=PDCD6 PE=1 SV=1	-0.944322	-1.09404	sp|O75340|PDCD6_HUMAN	-0.149714	-0.981693	0.682266	-1.01169	-0.37082	0.71393	0.997845	-4.61097	3	25674000	16068000	19092000	18453000	5681100	59535000	16855000	35541000	53420000	14198000	172800000	54071000	54045000	NA	10221000	NA	NA	25778000	41838000	31003000	27790000	16554000	52991000	-0.324074	-1.52791	-0.492782	-0.897459	-2.39494	-0.329536	-1.57988	-0.890417	-0.988745	-1.40705	0.445251
sp|Q8N5I2|ARRD1_HUMAN	sp|Q8N5I2|ARRD1_HUMAN	5	sp|Q8N5I2|ARRD1_HUMAN Arrestin domain-containing protein 1 OS=Homo sapiens OX=9606 GN=ARRDC1 PE=1 SV=1	-0.932097	-0.668736	sp|Q8N5I2|ARRD1_HUMAN	0.263361	-0.769812	1.29653	-0.787248	0.525282	0.604066	0.997845	-4.60841	3	38504000	13595000	NA	19055000	NA	47048000	5567900	52582000	79461000	19463000	84535000	72336000	50003000	NA	52587000	3428700	14172000	44017000	303070000	31341000	25963000	13721000	100830000	0.273085	-1.75962	NA	-0.846254	NA	-0.683552	-3.06962	-0.313044	-0.422439	-0.969749	-0.59768
sp|O14818|PSA7_HUMAN;sp|Q8TAA3|PSMA8_HUMAN	sp|O14818|PSA7_HUMAN	7	sp|O14818|PSA7_HUMAN Proteasome subunit alpha type-7 OS=Homo sapiens OX=9606 GN=PSMA7 PE=1 SV=1;sp|Q8TAA3|PSMA8_HUMAN Proteasome subunit alpha-type 8 OS=Homo sapiens OX=9606 GN=PSMA8 PE=2 SV=3	-0.930438	-0.858484	sp|O14818|PSA7_HUMAN	0.0719537	-1.15108	1.29499	-0.888781	0.121497	0.90432	0.997845	-4.61212	4	39328000	NA	NA	13687000	1466100	137020000	NA	126390000	23326000	25349000	56220000	59883000	102420000	NA	52856000	14503000	21370000	17459000	157550000	19357000	17054000	8426800	49788000	0.304284	NA	NA	-1.37403	-4.31095	0.924073	NA	0.979711	-2.17049	-0.603415	-1.19268
sp|P08238|HS90B_HUMAN	sp|P08238|HS90B_HUMAN	23	sp|P08238|HS90B_HUMAN Heat shock protein HSP 90-beta OS=Homo sapiens OX=9606 GN=HSP90AB1 PE=1 SV=4	-0.929856	0.37059	sp|P08238|HS90B_HUMAN	1.30045	0.259385	2.34151	-0.279633	2.56428	0.0162842	0.997845	-4.50551	1	30839000	33426000	3471800	32145000	3274600	128910000	14471000	91915000	74638000	5254200	125640000	149540000	187810000	NA	127980000	19102000	30645000	55464000	429020000	50039000	38274000	29502000	125620000	-0.0539915	-0.512346	-2.7165	-0.0121546	-3.17427	0.832315	-1.78499	0.510209	-0.511741	-2.78529	-0.0196598
sp|P20138|CD33_HUMAN	sp|P20138|CD33_HUMAN	7	sp|P20138|CD33_HUMAN Myeloid cell surface antigen CD33 OS=Homo sapiens OX=9606 GN=CD33 PE=1 SV=2	-0.928271	-0.267554	sp|P20138|CD33_HUMAN	0.660717	-0.29669	1.61812	-0.597913	1.41667	0.168131	0.997845	-4.57672	1	13822000	74503000	6951600	8877800	2445300	47213000	46790000	49850000	206620000	8491800	161330000	85089000	25769000	NA	87776000	49695000	15439000	42671000	66927000	43646000	55896000	40927000	103450000	-1.23645	0.598882	-1.81076	-2.06452	-3.58734	-0.678287	-0.206618	-0.391693	0.940433	-2.11969	0.345063
sp|Q99536|VAT1_HUMAN	sp|Q99536|VAT1_HUMAN	7	sp|Q99536|VAT1_HUMAN Synaptic vesicle membrane protein VAT-1 homolog OS=Homo sapiens OX=9606 GN=VAT1 PE=1 SV=2	-0.920255	-0.814964	sp|Q99536|VAT1_HUMAN	0.105291	-1.14074	1.35132	-0.852125	0.175372	0.862412	0.997845	-4.60917	6	6284800	NA	NA	23244000	NA	79860000	NA	46637000	24571000	NA	117250000	75523000	105970000	NA	26477000	5563900	36195000	15844000	210890000	41364000	40391000	8623500	22358000	-2.39771	NA	NA	-0.529288	NA	0.112181	NA	-0.489902	-2.09634	NA	-0.120474
sp|O75369|FLNB_HUMAN	sp|O75369|FLNB_HUMAN	9	sp|O75369|FLNB_HUMAN Filamin-B OS=Homo sapiens OX=9606 GN=FLNB PE=1 SV=2	-0.920009	-1.18096	sp|O75369|FLNB_HUMAN	-0.260949	-1.17021	0.648317	-1.05048	-0.589134	0.560719	0.997845	-4.60844	1	7474000	94580000	19072000	9153000	11694000	11077000	55008000	14897000	190930000	22614000	121380000	18966000	34792000	5845600	42441000	30354000	NA	28103000	63074000	18129000	51551000	9875100	25650000	-2.14237	0.929693	-0.494149	-2.01583	-1.37376	-2.85866	0.0110121	-2.17216	0.827802	-0.761706	-0.0699773
sp|Q9NR34|MA1C1_HUMAN	sp|Q9NR34|MA1C1_HUMAN	8	sp|Q9NR34|MA1C1_HUMAN Mannosyl-oligosaccharide 1,2-alpha-mannosidase IC OS=Homo sapiens OX=9606 GN=MAN1C1 PE=1 SV=1	-0.910767	-0.585429	sp|Q9NR34|MA1C1_HUMAN	0.325338	-0.700237	1.35091	-0.731831	0.653704	0.519336	0.997845	-4.60564	3	16480000	NA	1947800	36374000	3954000	60727000	24794000	73174000	111230000	NA	136630000	33309000	42662000	NA	40550000	12072000	15107000	65065000	159990000	30750000	43282000	15197000	140170000	-0.977295	NA	-3.47049	0.18499	-2.90758	-0.299722	-1.06077	0.174086	0.0572314	NA	0.102661
sp|Q13740|CD166_HUMAN	sp|Q13740|CD166_HUMAN	9	sp|Q13740|CD166_HUMAN CD166 antigen OS=Homo sapiens OX=9606 GN=ALCAM PE=1 SV=2	-0.909425	-0.190579	sp|Q13740|CD166_HUMAN	0.718846	-0.496058	1.93375	-0.550002	1.21463	0.235131	0.997845	-4.58648	1	8432400	23993000	7299400	6555500	36707000	40376000	156750000	11379000	67828000	73540000	56798000	33414000	99107000	2134200	149930000	155340000	NA	123410000	75579000	13315000	50682000	166810000	23780000	-1.96459	-0.972046	-1.74707	-2.54822	0.244289	-0.91355	1.41944	-2.56926	-0.648189	0.87328	-1.17776
sp|Q9UQF0|SYCY1_HUMAN	sp|Q9UQF0|SYCY1_HUMAN	2	sp|Q9UQF0|SYCY1_HUMAN Syncytin-1 OS=Homo sapiens OX=9606 GN=ERVW-1 PE=1 SV=1	-0.902454	-1.91071	sp|Q9UQF0|SYCY1_HUMAN	-1.00825	-2.19657	0.180061	-1.40658	-1.74176	0.0930506	0.997845	-4.55885	1	46291000	59470000	65249000	22641000	31200000	20869000	7145900	58058000	8188900	49835000	14447000	6177400	12884000	NA	6341800	14690000	32264000	11746000	34467000	36083000	14442000	12528000	28746000	0.54447	0.286427	1.11043	-0.571213	0.0143609	-1.90609	-2.73402	-0.16701	-3.6634	0.333795	-3.17475
sp|A0M8Q6|IGLC7_HUMAN	sp|A0M8Q6|IGLC7_HUMAN	6	sp|A0M8Q6|IGLC7_HUMAN Immunoglobulin lambda constant 7 OS=Homo sapiens OX=9606 GN=IGLC7 PE=1 SV=3	-0.901891	-1.11567	sp|A0M8Q6|IGLC7_HUMAN	-0.213778	-1.69742	1.26986	-1.01343	-0.295287	0.769975	0.997845	-4.61455	0	4109000	19316000	25688000	6146800	195110000	29339000	59875000	39342000	17925000	72750000	37640000	12200000	11370000	501790	18106000	79010000	50620000	4078000	55365000	52866000	216510000	93114000	36733000	-3.02385	-1.27266	-0.105653	-2.6509	2.60737	-1.39378	0.12504	-0.740643	-2.54611	0.858305	-1.77792
sp|Q6W4X9|MUC6_HUMAN	sp|Q6W4X9|MUC6_HUMAN	15	sp|Q6W4X9|MUC6_HUMAN Mucin-6 OS=Homo sapiens OX=9606 GN=MUC6 PE=1 SV=3	-0.900928	-1.86875	sp|Q6W4X9|MUC6_HUMAN	-0.967824	-2.57469	0.639039	-1.6048	-1.27864	0.219572	0.997845	-4.5905	12	NA	22433000	NA	NA	NA	NA	NA	25458000	NA	NA	106900000	NA	48709000	NA	NA	4258300	3335500	23385000	NA	35484000	7129400	9905000	36279000	NA	-1.06525	NA	NA	NA	NA	NA	-1.38225	NA	NA	-0.25528
sp|P82980|RET5_HUMAN	sp|P82980|RET5_HUMAN	5	sp|P82980|RET5_HUMAN Retinol-binding protein 5 OS=Homo sapiens OX=9606 GN=RBP5 PE=1 SV=3	-0.897697	-0.510657	sp|P82980|RET5_HUMAN	0.38704	-0.694486	1.46857	-0.704177	0.73463	0.468962	0.997845	-4.60456	1	5496500	123310000	2495200	57900000	7038300	33621000	46726000	33550000	73377000	8915700	205330000	54552000	33227000	NA	120950000	12555000	17894000	13297000	235060000	86537000	26724000	20976000	74774000	-2.59518	1.29745	-3.1474	0.926474	-2.09192	-1.18889	-0.208459	-0.975397	-0.536041	-2.05215	0.696854
sp|P13797|PLST_HUMAN	sp|P13797|PLST_HUMAN	19	sp|P13797|PLST_HUMAN Plastin-3 OS=Homo sapiens OX=9606 GN=PLS3 PE=1 SV=4	-0.883194	-0.15076	sp|P13797|PLST_HUMAN	0.732434	-0.158886	1.62375	-0.516977	1.68688	0.103266	0.997845	-4.56203	1	14582000	14989000	5017900	21355000	5269200	163680000	17960000	86821000	64875000	34189000	75933000	63195000	99529000	NA	74868000	36293000	54570000	46784000	192540000	33709000	28276000	9304700	102460000	-1.15758	-1.62428	-2.23599	-0.664487	-2.50141	1.19145	-1.49447	0.426164	-0.711672	-0.188638	-0.754221
sp|P31947|1433S_HUMAN	sp|P31947|1433S_HUMAN	8	sp|P31947|1433S_HUMAN 14-3-3 protein sigma OS=Homo sapiens OX=9606 GN=SFN PE=1 SV=1	-0.882151	-0.224577	sp|P31947|1433S_HUMAN	0.657574	-0.178059	1.49321	-0.553364	1.6154	0.11797	0.997845	-4.56608	1	19969000	20774000	16622000	25735000	9098800	71221000	16051000	63883000	46718000	20831000	52909000	50994000	66635000	2659100	51547000	37295000	130500000	23652000	190080000	44359000	39906000	NA	82147000	-0.694346	-1.17177	-0.673517	-0.366903	-1.72871	-0.059999	-1.64561	-0.026073	-1.17993	-0.875571	-1.28122
sp|A0A0A0MS15|HV349_HUMAN	sp|A0A0A0MS15|HV349_HUMAN	5	sp|A0A0A0MS15|HV349_HUMAN Immunoglobulin heavy variable 3-49 OS=Homo sapiens OX=9606 GN=IGHV3-49 PE=3 SV=1	-0.878726	-0.120026	sp|A0A0A0MS15|HV349_HUMAN	0.7587	-0.621343	2.13874	-0.464889	1.12857	0.26911	0.997845	-4.59031	1	13442000	54691000	61999000	3279800	87701000	80713000	34892000	NA	47967000	29835000	5611000	56648000	59287000	130690000	111790000	207220000	4314400	17834000	128040000	20529000	68479000	32664000	70874000	-1.27753	0.170282	1.04377	-3.65283	1.47628	0.128159	-0.601252	NA	-1.1423	-0.377503	-4.55433
sp|A0A0C4DH31|HV118_HUMAN	sp|A0A0C4DH31|HV118_HUMAN	2	sp|A0A0C4DH31|HV118_HUMAN Immunoglobulin heavy variable 1-18 OS=Homo sapiens OX=9606 GN=IGHV1-18 PE=3 SV=1	-0.876587	-1.031	sp|A0A0C4DH31|HV118_HUMAN	-0.154412	-1.25294	0.944116	-0.953793	-0.288549	0.775153	0.997845	-4.61383	1	8766900	40544000	46895000	9831200	12547000	30740000	19377000	98393000	11587000	86237000	72863000	61439000	89609000	19011000	47763000	NA	10038000	20124000	65454000	10455000	3531300	26068000	73802000	-1.90728	-0.244691	0.679535	-1.90181	-1.27417	-1.32362	-1.39233	0.610601	-3.16837	1.0941	-0.814422
sp|Q92542|NICA_HUMAN	sp|Q92542|NICA_HUMAN	7	sp|Q92542|NICA_HUMAN Nicastrin OS=Homo sapiens OX=9606 GN=NCSTN PE=1 SV=2	-0.874848	-0.412693	sp|Q92542|NICA_HUMAN	0.462155	-0.790856	1.71516	-0.643771	0.75715	0.455584	0.997845	-4.60389	1	146560000	23888000	1984900	27137000	49314000	30010000	6661400	41529000	30825000	13777000	151080000	40043000	70268000	NA	36341000	26283000	26120000	40450000	122170000	39382000	63667000	2635900	421070000	2.24259	-0.978127	-3.44588	-0.282292	0.661911	-1.35977	-2.82845	-0.660897	-1.77294	-1.44879	0.24931
sp|P80511|S10AC_HUMAN	sp|P80511|S10AC_HUMAN	4	sp|P80511|S10AC_HUMAN Protein S100-A12 OS=Homo sapiens OX=9606 GN=S100A12 PE=1 SV=2	-0.874461	-0.821218	sp|P80511|S10AC_HUMAN	0.0532431	-1.202	1.30849	-0.843636	0.087597	0.930932	0.997845	-4.61225	4	44603000	17714000	NA	13079000	38994000	NA	20857000	17782000	21652000	56395000	NA	48127000	30235000	803810	NA	94844000	59902000	12109000	26091000	68966000	51070000	31390000	44532000	0.489738	-1.3927	NA	-1.44651	0.329783	NA	-1.29334	-1.91121	-2.2767	0.505248	NA
sp|P55268|LAMB2_HUMAN	sp|P55268|LAMB2_HUMAN	20	sp|P55268|LAMB2_HUMAN Laminin subunit beta-2 OS=Homo sapiens OX=9606 GN=LAMB2 PE=1 SV=2	-0.866175	-1.1866	sp|P55268|LAMB2_HUMAN	-0.320424	-1.18487	0.544026	-1.04419	-0.767296	0.450804	0.997845	-4.60192	5	9931300	NA	NA	24644000	17894000	16563000	56343000	NA	62759000	24841000	97002000	35428000	41329000	NA	19652000	35700000	NA	7039100	74407000	20977000	37499000	23985000	31546000	-1.72353	NA	NA	-0.435999	-0.772041	-2.25364	0.043264	NA	-0.758964	-0.631482	-0.397012
sp|Q09328|MGT5A_HUMAN	sp|Q09328|MGT5A_HUMAN	11	sp|Q09328|MGT5A_HUMAN Alpha-1,6-mannosylglycoprotein 6-beta-N-acetylglucosaminyltransferase A OS=Homo sapiens OX=9606 GN=MGAT5 PE=1 SV=1	-0.858154	0.071278	sp|Q09328|MGT5A_HUMAN	0.929432	-0.230274	2.08914	-0.393438	1.6452	0.11164	0.997845	-4.56441	1	18767000	9826600	9115300	51311000	1930000	56310000	29163000	158970000	129230000	4611100	225650000	93846000	131970000	NA	77572000	10253000	25605000	100200000	237600000	53809000	35903000	17233000	175790000	-0.785818	-2.20967	-1.45725	0.733771	-3.92208	-0.413292	-0.842484	1.31778	0.271148	-2.96631	0.834508
sp|P62330|ARF6_HUMAN	sp|P62330|ARF6_HUMAN	4	sp|P62330|ARF6_HUMAN ADP-ribosylation factor 6 OS=Homo sapiens OX=9606 GN=ARF6 PE=1 SV=2	-0.845281	0.158668	sp|P62330|ARF6_HUMAN	1.00395	0.0224469	1.98545	-0.343307	2.10782	0.0453574	0.997845	-4.54195	3	31206000	67446000	4908100	18764000	NA	30442000	4226500	55959000	70561000	40710000	110790000	100980000	110360000	NA	48473000	20195000	NA	60961000	288560000	58384000	49931000	21119000	185730000	-0.0365603	0.460916	-2.26485	-0.870801	NA	-1.33827	-3.44035	-0.22129	-0.591852	0.0533944	-0.203142
sp|Q9NWV4|CZIB_HUMAN	sp|Q9NWV4|CZIB_HUMAN	3	sp|Q9NWV4|CZIB_HUMAN CXXC motif containing zinc binding protein OS=Homo sapiens OX=9606 GN=CZIB PE=1 SV=1	-0.841176	-0.869179	sp|Q9NWV4|CZIB_HUMAN	-0.0280024	-1.64147	1.58546	-0.856928	-0.0361216	0.971531	0.997845	-4.60981	7	NA	NA	9838900	NA	69740000	41896000	68779000	NA	31203000	31470000	15446000	23027000	21350000	NA	34353000	287750000	NA	64907000	NA	3571900	65012000	48825000	16050000	NA	NA	-1.3576	NA	1.15213	-0.857973	0.311508	NA	-1.75556	-0.303532	-3.07722
sp|Q99538|LGMN_HUMAN	sp|Q99538|LGMN_HUMAN	8	sp|Q99538|LGMN_HUMAN Legumain OS=Homo sapiens OX=9606 GN=LGMN PE=1 SV=1	-0.837461	0.00457053	sp|Q99538|LGMN_HUMAN	0.842032	-0.249029	1.93309	-0.39814	1.58157	0.125089	0.997845	-4.56676	0	29375000	33372000	3010100	31991000	7087400	42428000	19309000	61159000	54130000	32280000	127110000	79798000	167520000	666790	62332000	54850000	13233000	94085000	458290000	28406000	80008000	35453000	210250000	-0.125654	-0.514588	-2.90266	-0.0198145	-2.08209	-0.838997	-1.39706	-0.0903073	-0.969914	-0.268298	-0.00269188
sp|P36543|VATE1_HUMAN	sp|P36543|VATE1_HUMAN	9	sp|P36543|VATE1_HUMAN V-type proton ATPase subunit E 1 OS=Homo sapiens OX=9606 GN=ATP6V1E1 PE=1 SV=1	-0.831192	-1.32894	sp|P36543|VATE1_HUMAN	-0.497747	-1.84181	0.84632	-1.10495	-0.763135	0.452603	0.997845	-4.60283	3	NA	13083000	NA	68533000	1997700	101060000	10719000	92231000	51559000	16990000	169210000	62143000	47441000	NA	28953000	3742300	11117000	44152000	238020000	11040000	5221100	5216900	87101000	NA	-1.81284	NA	1.1954	-3.87332	0.466262	-2.18865	0.515268	-1.03931	-1.15815	0.414627
sp|Q03591|FHR1_HUMAN;sp|P36980|FHR2_HUMAN	sp|Q03591|FHR1_HUMAN	3	sp|Q03591|FHR1_HUMAN Complement factor H-related protein 1 OS=Homo sapiens OX=9606 GN=CFHR1 PE=1 SV=2;sp|P36980|FHR2_HUMAN Complement factor H-related protein 2 OS=Homo sapiens OX=9606 GN=CFHR2 PE=1 SV=1	-0.822327	0.0281476	sp|Q03591|FHR1_HUMAN	0.850474	-0.0228969	1.72385	-0.378601	1.99559	0.0558881	0.997845	-4.54098	0	6342700	20549000	27509000	19489000	17462000	14890000	26213000	121650000	121350000	16421000	100800000	97459000	126820000	11359000	21063000	34211000	17164000	108070000	105070000	61258000	141960000	26808000	108130000	-2.3842	-1.18687	-0.0163057	-0.810332	-0.80661	-2.41378	-0.98592	0.923366	0.181421	-1.20538	-0.340988
sp|P14923|PLAK_HUMAN	sp|P14923|PLAK_HUMAN	18	sp|P14923|PLAK_HUMAN Junction plakoglobin OS=Homo sapiens OX=9606 GN=JUP PE=1 SV=3	-0.821131	-2.63965	sp|P14923|PLAK_HUMAN	-1.81852	-3.69202	0.0549742	-1.86029	-1.99625	0.0565932	0.997845	-4.5468	2	38538000	3528400	NA	167370000	84986000	156300000	NA	58971000	2779400	18643000	18293000	84688000	33411000	4493900	16386000	2899800	1770000	764330	7392800	97696000	8376800	2814700	10522000	0.274385	-3.62971	NA	2.61961	1.4318	1.12206	NA	-0.144009	-5.20444	-1.02943	-2.83045
zz|Y-FGCZCont00193|;sp|P04040|CATA_HUMAN	zz|Y-FGCZCont00193|	25	zz|Y-FGCZCont00193| zz|FGCZCont0192_P04040|CATA_HUMAN blastpHomologue_0.0;sp|P04040|CATA_HUMAN Catalase OS=Homo sapiens OX=9606 GN=CAT PE=1 SV=3	-0.809459	-0.743705	zz|Y-FGCZCont00193|	0.0657541	-1.34494	1.47645	-0.775153	0.0955212	0.924588	0.997845	-4.61623	0	25652000	15243000	1043000	15845000	7910300	370560000	14573000	46842000	13630000	231040000	204340000	54480000	66175000	1438800	102490000	62322000	110110000	12567000	68601000	37244000	31148000	4723600	40263000	-0.325337	-1.60099	-4.28531	-1.1405	-1.92671	2.4203	-1.77554	-0.483436	-2.93677	2.46043	0.689804
sp|P07360|CO8G_HUMAN	sp|P07360|CO8G_HUMAN	6	sp|P07360|CO8G_HUMAN Complement component C8 gamma chain OS=Homo sapiens OX=9606 GN=C8G PE=1 SV=3	-0.806688	-0.628218	sp|P07360|CO8G_HUMAN	0.178471	-0.619611	0.976552	-0.713573	0.458278	0.650324	0.997845	-4.61192	0	14585000	18043000	6831000	15080000	12065000	55898000	67200000	91509000	88966000	9186800	122700000	46675000	21302000	14623000	22491000	149380000	22294000	26860000	88675000	38306000	27849000	18935000	62658000	-1.15728	-1.36718	-1.83359	-1.21943	-1.32958	-0.424337	0.28027	0.503683	-0.261298	-2.01062	-0.0541996
sp|P61981|1433G_HUMAN	sp|P61981|1433G_HUMAN	11	sp|P61981|1433G_HUMAN 14-3-3 protein gamma OS=Homo sapiens OX=9606 GN=YWHAG PE=1 SV=2	-0.796724	-0.675681	sp|P61981|1433G_HUMAN	0.121043	-0.6366	0.878687	-0.736202	0.327964	0.745494	0.997845	-4.61333	1	71521000	26100000	6185500	32120000	9692700	27194000	17071000	39691000	77074000	19826000	105830000	72285000	54859000	NA	42671000	22723000	23471000	15713000	136700000	30516000	32017000	14234000	61165000	1.18548	-0.855346	-1.96308	-0.0133956	-1.63927	-1.50796	-1.56275	-0.727624	-0.465937	-0.944128	-0.269955
sp|P17342|ANPRC_HUMAN	sp|P17342|ANPRC_HUMAN	12	sp|P17342|ANPRC_HUMAN Atrial natriuretic peptide receptor 3 OS=Homo sapiens OX=9606 GN=NPR3 PE=1 SV=2	-0.791401	0.249985	sp|P17342|ANPRC_HUMAN	1.04139	-0.137834	2.22061	-0.245913	1.81621	0.0810102	0.997845	-4.55644	2	52818000	33119000	24701000	27729000	NA	27252000	42076000	17269000	90221000	1109800	303700000	157900000	71101000	NA	134840000	20794000	12262000	80130000	127700000	92382000	67260000	33049000	200900000	0.738823	-0.525139	-0.156765	-0.247869	NA	-1.50475	-0.349445	-1.95436	-0.241321	-4.94101	1.26782
sp|Q5T2N8|ATD3C_HUMAN;sp|Q5T9A4|ATD3B_HUMAN	sp|Q5T2N8|ATD3C_HUMAN	2	sp|Q5T2N8|ATD3C_HUMAN ATPase family AAA domain-containing protein 3C OS=Homo sapiens OX=9606 GN=ATAD3C PE=2 SV=2;sp|Q5T9A4|ATD3B_HUMAN ATPase family AAA domain-containing protein 3B OS=Homo sapiens OX=9606 GN=ATAD3B PE=1 SV=1	-0.791067	-1.38327	sp|Q5T2N8|ATD3C_HUMAN	-0.592207	-2.02127	0.836858	-1.16509	-0.855806	0.400666	0.997845	-4.59959	4	71139000	15012000	NA	54555000	4644600	47099000	NA	NA	NA	44307000	19551000	75386000	9009800	13261000	16168000	2599400	29806000	21882000	21353000	116610000	22585000	12959000	24827000	1.17759	-1.62216	NA	0.831555	-2.67988	-0.681923	NA	NA	NA	0.170784	-2.73343
sp|P35606|COPB2_HUMAN	sp|P35606|COPB2_HUMAN	6	sp|P35606|COPB2_HUMAN Coatomer subunit beta OS=Homo sapiens OX=9606 GN=COPB2 PE=1 SV=2	-0.786583	-0.880876	sp|P35606|COPB2_HUMAN	-0.0942927	-1.04172	0.853135	-0.83578	-0.203958	0.839876	0.997845	-4.61553	0	15048000	19734000	12902000	32980000	12737000	54272000	17068000	32544000	108810000	20601000	114670000	62200000	95812000	606970	88964000	11430000	5282700	48063000	119400000	31833000	48911000	39083000	33106000	-1.11123	-1.24298	-1.00402	0.0287497	-1.25291	-0.468732	-1.56299	-1.02027	0.0258601	-0.890964	-0.152931
sp|P54803|GALC_HUMAN	sp|P54803|GALC_HUMAN	9	sp|P54803|GALC_HUMAN Galactocerebrosidase OS=Homo sapiens OX=9606 GN=GALC PE=1 SV=3	-0.784567	-0.388966	sp|P54803|GALC_HUMAN	0.395602	-0.768335	1.55954	-0.586767	0.697716	0.491381	0.997845	-4.60562	1	10040000	62869000	8140800	17641000	27428000	27114000	51785000	14870000	193000000	99291000	17208000	114730000	13988000	NA	41823000	5731300	65681000	45547000	91328000	42721000	93691000	106570000	32195000	-1.70749	0.363486	-1.60475	-0.969239	-0.167904	-1.51239	-0.0701954	-2.17483	0.843181	1.28953	-2.91964
sp|P42330|AK1C3_HUMAN	sp|P42330|AK1C3_HUMAN	8	sp|P42330|AK1C3_HUMAN Aldo-keto reductase family 1 member C3 OS=Homo sapiens OX=9606 GN=AKR1C3 PE=1 SV=4	-0.779897	-0.273784	sp|P42330|AK1C3_HUMAN	0.506113	-0.653759	1.66599	-0.51479	0.8974	0.377827	0.997845	-4.59909	2	16579000	3848100	2041900	24279000	NA	206240000	23532000	82620000	85936000	26174000	199710000	183370000	58253000	NA	179750000	65661000	14083000	34834000	124040000	29816000	27099000	21427000	30700000	-0.96847	-3.50946	-3.40894	-0.4598	NA	1.53904	-1.13104	0.353055	-0.310717	-0.559011	0.656372
sp|P46459|NSF_HUMAN	sp|P46459|NSF_HUMAN	8	sp|P46459|NSF_HUMAN Vesicle-fusing ATPase OS=Homo sapiens OX=9606 GN=NSF PE=1 SV=3	-0.778994	-1.44948	sp|P46459|NSF_HUMAN	-0.670485	-2.9589	1.61793	-1.16213	-0.613845	0.546703	0.997845	-4.60302	9	145570000	111540000	80935000	10920000	NA	3222900	NA	8456900	NA	NA	NA	81491000	77030000	39223000	28407000	15248000	NA	NA	21483000	1586500	10307000	NA	NA	2.2326	1.15837	1.39147	-1.73428	NA	-4.71538	NA	-3.00674	NA	NA	NA
sp|P10586|PTPRF_HUMAN	sp|P10586|PTPRF_HUMAN	14	sp|P10586|PTPRF_HUMAN Receptor-type tyrosine-protein phosphatase F OS=Homo sapiens OX=9606 GN=PTPRF PE=1 SV=2	-0.777183	-0.264831	sp|P10586|PTPRF_HUMAN	0.512352	-0.459232	1.48394	-0.509869	1.08068	0.28915	0.997845	-4.59219	0	10268000	38301000	10734000	43282000	10535000	74703000	39131000	54963000	137030000	2130200	138010000	78098000	74985000	4529200	41105000	8222000	47936000	50818000	204380000	65827000	40039000	26836000	104970000	-1.6744	-0.323595	-1.24401	0.462343	-1.5214	0.0117868	-0.44704	-0.247762	0.354731	-4.03699	0.117321
sp|P01031|CO5_HUMAN;zz|Y-FGCZCont00050|	sp|P01031|CO5_HUMAN	61	sp|P01031|CO5_HUMAN Complement C5 OS=Homo sapiens OX=9606 GN=C5 PE=1 SV=4;zz|Y-FGCZCont00050| zz|FGCZCont0049_P01031|CO5_HUMAN blastpHomologue_0.0	-0.757787	-0.162144	sp|P01031|CO5_HUMAN	0.595643	-0.522157	1.71344	-0.447017	1.09202	0.284222	0.997845	-4.5917	0	32327000	12659000	7796900	41432000	2672300	48221000	50926000	298780000	24874000	12233000	169990000	27320000	26286000	31047000	81847000	9409300	105390000	42560000	174620000	67281000	39004000	29886000	104180000	0.0154408	-1.85852	-1.66106	0.392666	-3.46177	-0.646516	-0.0926928	2.2479	-2.07886	-1.61359	0.421335
sp|O14786|NRP1_HUMAN	sp|O14786|NRP1_HUMAN	13	sp|O14786|NRP1_HUMAN Neuropilin-1 OS=Homo sapiens OX=9606 GN=NRP1 PE=1 SV=3	-0.734222	-0.148098	sp|O14786|NRP1_HUMAN	0.586124	-0.458896	1.63115	-0.427205	1.15349	0.259314	0.997845	-4.58947	2	51772000	NA	6294600	21707000	2797500	68131000	28189000	82835000	108220000	8823900	196200000	70769000	44355000	NA	83190000	33868000	8432200	68786000	319840000	34554000	39472000	20097000	203600000	0.709351	NA	-1.94027	-0.638409	-3.39701	-0.126706	-0.888172	0.356886	0.0181059	-2.0665	0.630507
sp|P22223|CADH3_HUMAN	sp|P22223|CADH3_HUMAN	13	sp|P22223|CADH3_HUMAN Cadherin-3 OS=Homo sapiens OX=9606 GN=CDH3 PE=1 SV=2	-0.725326	-0.784638	sp|P22223|CADH3_HUMAN	-0.059312	-1.69723	1.57861	-0.75357	-0.074473	0.94121	0.997845	-4.61449	2	1763500	43424000	20465000	4011200	29731000	28914000	331810000	22532000	277250000	65165000	52714000	2435900	52619000	NA	188630000	259570000	NA	34582000	16287000	33731000	69578000	23662000	36463000	-4.2702	-0.149549	-0.402186	-3.33173	-0.053858	-1.41572	2.42806	-1.56222	1.35978	0.705648	-1.28661
sp|O75828|CBR3_HUMAN	sp|O75828|CBR3_HUMAN	4	sp|O75828|CBR3_HUMAN Carbonyl reductase [NADPH] 3 OS=Homo sapiens OX=9606 GN=CBR3 PE=1 SV=3	-0.719008	-0.516817	sp|O75828|CBR3_HUMAN	0.202191	-0.613744	1.01813	-0.60668	0.512962	0.612929	0.997845	-4.60727	5	13801000	23391000	NA	NA	13650000	NA	26794000	96488000	77338000	15685000	107550000	54883000	51673000	NA	40234000	14534000	NA	25390000	158390000	46642000	31742000	18337000	130080000	-1.23869	-1.00728	NA	NA	-1.15499	NA	-0.956435	0.581781	-0.461061	-1.26896	-0.246438
sp|O75223|GGCT_HUMAN	sp|O75223|GGCT_HUMAN	7	sp|O75223|GGCT_HUMAN Gamma-glutamylcyclotransferase OS=Homo sapiens OX=9606 GN=GGCT PE=1 SV=1	-0.714862	-0.809915	sp|O75223|GGCT_HUMAN	-0.0950527	-1.24506	1.05496	-0.764455	-0.169384	0.866725	0.997845	-4.6158	0	164190000	7018700	3390600	23658000	22650000	139240000	17452000	71835000	37193000	19229000	65023000	13343000	50995000	6749300	142900000	41850000	63282000	14251000	100640000	25489000	49112000	3293600	50512000	2.40995	-2.67622	-2.74738	-0.501128	-0.438648	0.948244	-1.53306	0.146862	-1.50511	-0.986519	-0.980481
sp|P0DP09|KV113_HUMAN;sp|A0A0B4J2D9|KVD13_HUMAN	sp|P0DP09|KV113_HUMAN	2	sp|P0DP09|KV113_HUMAN Immunoglobulin kappa variable 1-13 OS=Homo sapiens OX=9606 GN=IGKV1-13 PE=3 SV=1;sp|A0A0B4J2D9|KVD13_HUMAN Immunoglobulin kappa variable 1D-13 OS=Homo sapiens OX=9606 GN=IGKV1D-13 PE=3 SV=1	-0.713963	-1.88736	sp|P0DP09|KV113_HUMAN	-1.17339	-3.14401	0.797227	-1.44733	-1.23929	0.229089	0.997845	-4.5884	7	NA	NA	NA	6155700	42895000	NA	38615000	8426200	487840000	22181000	NA	450540000	17736000	NA	49810000	6015800	6699300	2141000	14268000	3142100	28338000	NA	44753000	NA	NA	NA	-2.64859	0.464653	NA	-0.464894	-3.0121	2.16567	-0.788511	NA
sp|Q9H756|LRC19_HUMAN	sp|Q9H756|LRC19_HUMAN	3	sp|Q9H756|LRC19_HUMAN Leucine-rich repeat-containing protein 19 OS=Homo sapiens OX=9606 GN=LRRC19 PE=2 SV=1	-0.710412	-0.743107	sp|Q9H756|LRC19_HUMAN	-0.0326941	-1.07563	1.01024	-0.72676	-0.064352	0.949169	0.997845	-4.61547	1	71803000	91882000	8558100	7598900	8387800	20542000	12543000	82110000	61136000	86723000	66772000	61718000	43920000	NA	38159000	34300000	6018000	32962000	118860000	7164200	46060000	32630000	136580000	1.19128	0.889568	-1.53954	-2.31263	-1.8438	-1.92984	-1.9773	0.343928	-0.796332	1.10189	-0.941763
sp|Q9H2M3|BHMT2_HUMAN	sp|Q9H2M3|BHMT2_HUMAN	9	sp|Q9H2M3|BHMT2_HUMAN S-methylmethionine--homocysteine S-methyltransferase BHMT2 OS=Homo sapiens OX=9606 GN=BHMT2 PE=1 SV=1	-0.701987	-0.996467	sp|Q9H2M3|BHMT2_HUMAN	-0.294479	-1.49174	0.902783	-0.863951	-0.50685	0.616751	0.997845	-4.60876	3	9088100	45931000	NA	32477000	NA	86197000	7592200	31354000	90661000	17501000	174080000	75454000	82373000	NA	137240000	13399000	7282700	11486000	127040000	2418000	29601000	21568000	88432000	-1.85426	-0.0717312	NA	0.00423498	NA	0.22702	-2.65253	-1.07518	-0.234382	-1.11707	0.456017
sp|P18510|IL1RA_HUMAN	sp|P18510|IL1RA_HUMAN	5	sp|P18510|IL1RA_HUMAN Interleukin-1 receptor antagonist protein OS=Homo sapiens OX=9606 GN=IL1RN PE=1 SV=1	-0.694567	-1.6581	sp|P18510|IL1RA_HUMAN	-0.963528	-2.62652	0.699466	-1.19927	-1.19158	0.244304	0.997845	-4.58787	2	3143300	22999000	13355000	3638700	NA	362850000	42747000	754430000	49596000	21719000	36781000	25886000	43545000	32307000	39099000	21771000	44053000	1169300	12913000	NA	8297900	19218000	14115000	-3.41859	-1.03071	-0.958998	-3.48719	NA	2.38868	-0.328165	3.61327	-1.09467	-0.817694	-1.81159
sp|P13639|EF2_HUMAN	sp|P13639|EF2_HUMAN	20	sp|P13639|EF2_HUMAN Elongation factor 2 OS=Homo sapiens OX=9606 GN=EEF2 PE=1 SV=4	-0.689735	-0.334582	sp|P13639|EF2_HUMAN	0.355154	-0.702719	1.41303	-0.503702	0.690449	0.496094	0.997845	-4.60531	2	21328000	19413000	14167000	42770000	NA	136200000	10868000	56802000	45836000	8701000	141300000	102800000	104100000	NA	87503000	8292700	64978000	33838000	231920000	44855000	13030000	7717400	86788000	-0.597335	-1.26572	-0.881998	0.443362	NA	0.915045	-2.17009	-0.199249	-1.20711	-2.08595	0.151687
sp|Q9UK41|VPS28_HUMAN	sp|Q9UK41|VPS28_HUMAN	7	sp|Q9UK41|VPS28_HUMAN Vacuolar protein sorting-associated protein 28 homolog OS=Homo sapiens OX=9606 GN=VPS28 PE=1 SV=1	-0.681103	-0.105262	sp|Q9UK41|VPS28_HUMAN	0.57584	-0.726842	1.87852	-0.393183	0.910914	0.371136	0.997845	-4.59846	3	47334000	41754000	6959600	42455000	NA	56482000	4706200	118060000	60290000	7793300	133920000	116480000	120100000	NA	27169000	NA	2348000	101440000	337730000	36195000	56361000	28516000	165280000	0.577301	-0.20392	-1.80926	0.431571	NA	-0.408706	-3.29576	0.87921	-0.816205	-2.2387	0.0734378
sp|Q495M3|S36A2_HUMAN	sp|Q495M3|S36A2_HUMAN	8	sp|Q495M3|S36A2_HUMAN Proton-coupled amino acid transporter 2 OS=Homo sapiens OX=9606 GN=SLC36A2 PE=1 SV=1	-0.675004	0.226173	sp|Q495M3|S36A2_HUMAN	0.901176	-0.298547	2.1009	-0.224416	1.54198	0.134838	0.997845	-4.57013	1	23136000	84332000	7216600	63008000	2088900	63866000	23720000	44675000	142240000	5358200	259820000	138790000	217510000	NA	78439000	80751000	4341200	52051000	185010000	86351000	48979000	24796000	182560000	-0.477443	0.770691	-1.76195	1.06133	-3.81017	-0.223927	-1.12033	-0.553257	0.40795	-2.75811	1.04019
sp|P35558|PCKGC_HUMAN	sp|P35558|PCKGC_HUMAN	15	sp|P35558|PCKGC_HUMAN Phosphoenolpyruvate carboxykinase, cytosolic [GTP] OS=Homo sapiens OX=9606 GN=PCK1 PE=1 SV=3	-0.666456	-0.895852	sp|P35558|PCKGC_HUMAN	-0.229396	-1.49444	1.03565	-0.781154	-0.372247	0.712645	0.997845	-4.61269	1	13233000	30514000	3767500	44621000	5963200	167800000	12926000	119680000	62515000	7959800	442310000	132020000	58494000	NA	96501000	43063000	15283000	4679900	129820000	25079000	34075000	2434200	50888000	-1.30062	-0.638717	-2.60987	0.510941	-2.32639	1.22884	-1.93684	0.8993	-0.76452	-2.20939	1.81626
sp|Q6UXB4|CLC4G_HUMAN	sp|Q6UXB4|CLC4G_HUMAN	2	sp|Q6UXB4|CLC4G_HUMAN C-type lectin domain family 4 member G OS=Homo sapiens OX=9606 GN=CLEC4G PE=1 SV=1	-0.664752	-0.555489	sp|Q6UXB4|CLC4G_HUMAN	0.109263	-0.835293	1.05382	-0.607245	0.238891	0.813242	0.997845	-4.61174	4	NA	37210000	27416000	16808000	9492400	NA	124360000	32759000	123810000	7990000	64749000	71563000	60551000	NA	105860000	57804000	6090900	33453000	88493000	NA	32712000	22925000	44920000	NA	-0.363661	-0.0207234	-1.04639	-1.66881	NA	1.10812	-1.01057	0.210043	-2.20414	-0.986641
sp|P04180|LCAT_HUMAN	sp|P04180|LCAT_HUMAN	5	sp|P04180|LCAT_HUMAN Phosphatidylcholine-sterol acyltransferase OS=Homo sapiens OX=9606 GN=LCAT PE=1 SV=1	-0.661803	-1.32978	sp|P04180|LCAT_HUMAN	-0.667977	-1.69319	0.357238	-1.01031	-1.33523	0.192661	0.997845	-4.58018	0	27806000	78178000	42076000	22426000	10367000	60366000	46434000	9527300	188180000	4732000	80640000	43567000	25376000	4282700	94191000	8793100	7413900	29444000	50765000	17003000	49623000	32768000	7303200	-0.206534	0.665637	0.538079	-0.586432	-1.54414	-0.308689	-0.216891	-2.83106	0.807111	-2.93042	-0.666489
zz|Y-FGCZCont00257|	zz|Y-FGCZCont00257|	5	zz|Y-FGCZCont00257| zz|FGCZCont0256_P15252|REF_HEVBR blastpHomologue_1.0e-96	-0.65634	-2.55217	zz|Y-FGCZCont00257|	-1.89583	-3.38009	-0.41156	-1.70958	-2.64402	0.0145875	0.997845	-4.52034	5	12261000	137990000	3900000	141220000	NA	NA	3104600	NA	207540000	9269700	113470000	10750000	6216100	10014000	18984000	NA	9585300	6285300	20047000	18113000	NA	3118300	7286000	-1.41303	1.45339	-2.56478	2.34863	NA	NA	-3.85527	NA	0.946769	-1.99817	-0.168276
sp|P43234|CATO_HUMAN	sp|P43234|CATO_HUMAN	6	sp|P43234|CATO_HUMAN Cathepsin O OS=Homo sapiens OX=9606 GN=CTSO PE=2 SV=1	-0.649643	-0.305033	sp|P43234|CATO_HUMAN	0.34461	-0.695559	1.38478	-0.469847	0.678943	0.502803	0.997845	-4.60662	0	7841900	33608000	3156100	29242000	52545000	53187000	19046000	47352000	64722000	75471000	116530000	57021000	84889000	889120	29953000	59476000	9059600	55993000	171680000	65131000	116450000	42765000	126630000	-2.07157	-0.504818	-2.84087	-0.163128	0.751678	-0.499103	-1.41551	-0.467474	-0.715039	0.909215	-0.12946
sp|P49641|MA2A2_HUMAN	sp|P49641|MA2A2_HUMAN	4	sp|P49641|MA2A2_HUMAN Alpha-mannosidase 2x OS=Homo sapiens OX=9606 GN=MAN2A2 PE=2 SV=3	-0.642592	-0.498575	sp|P49641|MA2A2_HUMAN	0.144017	-0.836413	1.12445	-0.570584	0.301542	0.765335	0.997845	-4.61367	1	6486000	31617000	24816000	18990000	52016000	32917000	42114000	42657000	21442000	34546000	219240000	16160000	54679000	115320000	43439000	58190000	NA	17540000	62301000	40653000	28769000	36161000	46655000	-2.35128	-0.589486	-0.150706	-0.851704	0.737366	-1.22072	-0.348231	-0.621393	-2.2906	-0.174236	0.792471
sp|P29401|TKT_HUMAN	sp|P29401|TKT_HUMAN	24	sp|P29401|TKT_HUMAN Transketolase OS=Homo sapiens OX=9606 GN=TKT PE=1 SV=3	-0.636783	0.146976	sp|P29401|TKT_HUMAN	0.783758	-0.481493	2.04901	-0.227866	1.26945	0.214834	0.997845	-4.58348	0	10826000	7792300	7085500	34650000	9258200	199920000	10800000	99097000	64219000	27645000	431480000	57733000	68304000	3908800	166560000	34055000	588650000	26150000	125850000	89249000	37834000	16307000	102900000	-1.59643	-2.53126	-1.78587	0.10754	-1.70414	1.49224	-2.17853	0.62111	-0.726167	-0.483202	1.7801
sp|P20062|TCO2_HUMAN	sp|P20062|TCO2_HUMAN	12	sp|P20062|TCO2_HUMAN Transcobalamin-2 OS=Homo sapiens OX=9606 GN=TCN2 PE=1 SV=3	-0.633066	-0.219597	sp|P20062|TCO2_HUMAN	0.413469	-0.627976	1.45491	-0.426332	0.818126	0.4211	0.997845	-4.60134	3	19903000	NA	6963500	21376000	3894500	89465000	40201000	86320000	79092000	18855000	239600000	58352000	38099000	NA	46726000	NA	7270500	77224000	217140000	82911000	96679000	11392000	115740000	-0.699224	NA	-1.80853	-0.662919	-2.92903	0.282984	-0.410757	0.417633	-0.429077	-1.01375	0.92201
sp|Q5JXA9|SIRB2_HUMAN	sp|Q5JXA9|SIRB2_HUMAN	7	sp|Q5JXA9|SIRB2_HUMAN Signal-regulatory protein beta-2 OS=Homo sapiens OX=9606 GN=SIRPB2 PE=2 SV=1	-0.625419	-0.464038	sp|Q5JXA9|SIRB2_HUMAN	0.161381	-1.0946	1.41737	-0.530489	0.266666	0.792241	0.997845	-4.60937	6	32800000	43627000	NA	18341000	NA	85013000	NA	12448000	134580000	NA	46715000	137470000	24639000	NA	87017000	22215000	NA	57995000	19283000	89885000	87443000	8744500	73325000	0.0368435	-0.143082	NA	-0.90717	NA	0.206219	NA	-2.4369	0.329001	NA	-1.46284
sp|P34741|SDC2_HUMAN	sp|P34741|SDC2_HUMAN	2	sp|P34741|SDC2_HUMAN Syndecan-2 OS=Homo sapiens OX=9606 GN=SDC2 PE=1 SV=2	-0.618227	-0.195495	sp|P34741|SDC2_HUMAN	0.422732	-0.599724	1.44519	-0.406861	0.848731	0.403569	0.997845	-4.60098	1	30614000	60043000	29407000	7379700	7625200	72682000	59618000	12424000	124440000	15947000	193520000	32519000	97998000	NA	69593000	26818000	6583500	15465000	202960000	54572000	159990000	29038000	207930000	-0.064781	0.299721	0.0707328	-2.35932	-1.97863	-0.0294604	0.119255	-2.43975	0.217282	-1.24599	0.610444
sp|P20827|EFNA1_HUMAN	sp|P20827|EFNA1_HUMAN	4	sp|P20827|EFNA1_HUMAN Ephrin-A1 OS=Homo sapiens OX=9606 GN=EFNA1 PE=1 SV=2	-0.618203	-0.00831257	sp|P20827|EFNA1_HUMAN	0.60989	-0.737852	1.95763	-0.298736	0.930665	0.360678	0.997845	-4.59796	2	26387000	30392000	11841000	64322000	18354000	68804000	2475000	53042000	144290000	NA	100020000	129490000	56341000	NA	20295000	1773500	66978000	99427000	439260000	119020000	45741000	43575000	88581000	-0.283713	-0.644271	-1.11596	1.09425	-0.736138	-0.111923	-4.1601	-0.300204	0.428357	NA	-0.352319
sp|Q9NPG4|PCD12_HUMAN	sp|Q9NPG4|PCD12_HUMAN	19	sp|Q9NPG4|PCD12_HUMAN Protocadherin-12 OS=Homo sapiens OX=9606 GN=PCDH12 PE=1 SV=1	-0.616957	0.25295	sp|Q9NPG4|PCD12_HUMAN	0.869907	-0.697624	2.43744	-0.202716	1.14131	0.264252	0.997845	-4.58997	2	14393000	23970000	79525000	10013000	13699000	32633000	286800000	2061700	381790000	9476800	301690000	21225000	196490000	NA	273960000	428660000	NA	48871000	88268000	50616000	98417000	39182000	18510000	-1.17681	-0.973376	1.36854	-1.87259	-1.14992	-1.23375	2.23199	-5.08732	1.81609	-1.96753	1.25814
sp|P34913|HYES_HUMAN	sp|P34913|HYES_HUMAN	11	sp|P34913|HYES_HUMAN Bifunctional epoxide hydrolase 2 OS=Homo sapiens OX=9606 GN=EPHX2 PE=1 SV=2	-0.613707	-0.91977	sp|P34913|HYES_HUMAN	-0.306062	-1.79314	1.18101	-0.774026	-0.423278	0.67561	0.997845	-4.61107	2	5418200	66147000	9647700	61104000	NA	144000000	7756700	59968000	47496000	14428000	205980000	134390000	55214000	NA	238600000	5529400	9473000	22970000	136430000	951710	28216000	27082000	128520000	-2.61632	0.433953	-1.3832	1.01238	NA	0.998797	-2.6237	-0.119296	-1.15638	-1.38477	0.701465
sp|P01743|HV146_HUMAN	sp|P01743|HV146_HUMAN	2	sp|P01743|HV146_HUMAN Immunoglobulin heavy variable 1-46 OS=Homo sapiens OX=9606 GN=IGHV1-46 PE=1 SV=2	-0.608652	-0.887884	sp|P01743|HV146_HUMAN	-0.279232	-1.35488	0.79642	-0.748268	-0.532896	0.598509	0.997845	-4.60972	1	15173000	33775000	56340000	21989000	35144000	31229000	35161000	16045000	25721000	110510000	62624000	39242000	98837000	25374000	32733000	NA	2472700	13698000	35988000	19163000	46389000	82096000	60850000	-1.09904	-0.497946	0.91891	-0.617821	0.182739	-1.29989	-0.590923	-2.06273	-2.0311	1.43795	-1.03532
sp|P61026|RAB10_HUMAN	sp|P61026|RAB10_HUMAN	7	sp|P61026|RAB10_HUMAN Ras-related protein Rab-10 OS=Homo sapiens OX=9606 GN=RAB10 PE=1 SV=1	-0.607207	-0.247092	sp|P61026|RAB10_HUMAN	0.360115	-0.409264	1.12949	-0.42715	0.96084	0.345246	0.997845	-4.59701	1	33295000	58415000	4272000	25028000	11392000	65256000	12250000	61048000	102080000	23712000	158910000	72934000	82650000	NA	39321000	30931000	25424000	31434000	211750000	37148000	32387000	23772000	113000000	0.0589137	0.261611	-2.44593	-0.411336	-1.41077	-0.191546	-2.00909	-0.0929851	-0.0651959	-0.695972	0.323016
sp|P05089|ARGI1_HUMAN	sp|P05089|ARGI1_HUMAN	14	sp|P05089|ARGI1_HUMAN Arginase-1 OS=Homo sapiens OX=9606 GN=ARG1 PE=1 SV=2	-0.605805	-1.21217	sp|P05089|ARGI1_HUMAN	-0.606361	-2.37709	1.16437	-0.891152	-0.710687	0.484838	0.997845	-4.60289	6	453920000	6417100	4461700	41988000	21200000	73953000	9418300	48040000	NA	NA	54415000	9003200	76779000	NA	97283000	5586800	60967000	NA	NA	49223000	17964000	NA	7035500	3.90829	-2.80046	-2.38925	0.413928	-0.532231	-0.00338849	-2.36265	-0.446211	NA	NA	-1.24028
sp|P15428|PGDH_HUMAN	sp|P15428|PGDH_HUMAN	5	sp|P15428|PGDH_HUMAN 15-hydroxyprostaglandin dehydrogenase [NAD(+)] OS=Homo sapiens OX=9606 GN=HPGD PE=1 SV=1	-0.603625	-0.983059	sp|P15428|PGDH_HUMAN	-0.379435	-1.50442	0.745551	-0.802376	-0.693647	0.494119	0.997845	-4.60522	2	29262000	NA	3234800	26516000	22207000	56392000	35342000	73081000	137370000	15788000	85224000	64798000	60931000	NA	3393200	60656000	9730300	19326000	17677000	31200000	46175000	35129000	143520000	-0.131333	NA	-2.80874	-0.319217	-0.466588	-0.411104	-0.584017	0.172211	0.358265	-1.25988	-0.585839
sp|A0A075B6K5|LV39_HUMAN	sp|A0A075B6K5|LV39_HUMAN	6	sp|A0A075B6K5|LV39_HUMAN Immunoglobulin lambda variable 3-9 OS=Homo sapiens OX=9606 GN=IGLV3-9 PE=3 SV=1	-0.60244	-0.190654	sp|A0A075B6K5|LV39_HUMAN	0.411786	-0.718297	1.54187	-0.387595	0.746742	0.461505	0.997845	-4.60461	0	13738000	4814800	43840000	17862000	84388000	42135000	47508000	25753000	44409000	67292000	100600000	19453000	42602000	121580000	27144000	108060000	10205000	54326000	45612000	69753000	24082000	143660000	96298000	-1.24543	-3.19874	0.591655	-0.94938	1.42181	-0.849418	-0.186136	-1.36527	-1.25222	0.750179	-0.343885
sp|P35030|TRY3_HUMAN	sp|P35030|TRY3_HUMAN	4	sp|P35030|TRY3_HUMAN Trypsin-3 OS=Homo sapiens OX=9606 GN=PRSS3 PE=1 SV=2	-0.599291	-1.6821	sp|P35030|TRY3_HUMAN	-1.08281	-2.24546	0.0798468	-1.22618	-1.92333	0.066519	0.997845	-4.55566	4	86019000	NA	NA	41675000	19414000	38586000	6608300	56883000	NA	67216000	19630000	29365000	12961000	NA	12240000	7380500	7204000	26411000	21569000	51824000	20361000	23723000	28744000	1.45744	NA	NA	0.401993	-0.656717	-0.981747	-2.83921	-0.197148	NA	0.748613	-2.72755
sp|P59998|ARPC4_HUMAN	sp|P59998|ARPC4_HUMAN	8	sp|P59998|ARPC4_HUMAN Actin-related protein 2/3 complex subunit 4 OS=Homo sapiens OX=9606 GN=ARPC4 PE=1 SV=3	-0.597664	-0.429875	sp|P59998|ARPC4_HUMAN	0.167789	-0.823883	1.15946	-0.51377	0.347332	0.731062	0.997845	-4.61306	1	42843000	26353000	12792000	35896000	3533300	99869000	15031000	58060000	98477000	20257000	149960000	86321000	74538000	1682300	97230000	9144300	50452000	51642000	160460000	33304000	24629000	NA	81528000	0.430419	-0.841972	-1.01519	0.16389	-3.06671	0.448433	-1.73392	-0.166959	-0.116444	-0.914311	0.238456
sp|Q9UQM7|KCC2A_HUMAN	sp|Q9UQM7|KCC2A_HUMAN	5	sp|Q9UQM7|KCC2A_HUMAN Calcium/calmodulin-dependent protein kinase type II subunit alpha OS=Homo sapiens OX=9606 GN=CAMK2A PE=1 SV=2	-0.595799	0.0509203	sp|Q9UQM7|KCC2A_HUMAN	0.64672	-1.37731	2.67075	-0.247566	0.672032	0.510228	0.997845	-4.60166	10	14102000	241270000	169290000	4829300	NA	NA	8173000	NA	NA	14677000	NA	23393000	174860000	91672000	47608000	51526000	64224000	NA	NA	9711000	NA	NA	NA	-1.2069	2.22804	2.35418	-3.03567	NA	NA	-2.55339	NA	NA	-1.36105	NA
sp|P08174|DAF_HUMAN	sp|P08174|DAF_HUMAN	5	sp|P08174|DAF_HUMAN Complement decay-accelerating factor OS=Homo sapiens OX=9606 GN=CD55 PE=1 SV=4	-0.587422	-1.92853	sp|P08174|DAF_HUMAN	-1.34111	-2.85694	0.174721	-1.50944	-1.84139	0.0799233	0.997845	-4.56911	7	NA	19633000	NA	NA	NA	NA	57775000	NA	113900000	33550000	41364000	11370000	36914000	1303200	28241000	28122000	NA	13501000	22914000	30583000	46015000	20399000	1983300	NA	-1.25009	NA	NA	NA	NA	0.0770205	NA	0.0910613	-0.214796	-1.6403
sp|P49419|AL7A1_HUMAN	sp|P49419|AL7A1_HUMAN	16	sp|P49419|AL7A1_HUMAN Alpha-aminoadipic semialdehyde dehydrogenase OS=Homo sapiens OX=9606 GN=ALDH7A1 PE=1 SV=5	-0.583043	-0.217624	sp|P49419|AL7A1_HUMAN	0.365419	-0.884296	1.61513	-0.400334	0.602551	0.552294	0.997845	-4.60693	3	36830000	35678000	1538800	37678000	NA	134980000	6276800	130410000	52732000	28011000	164560000	158820000	103520000	NA	144450000	NA	24866000	31280000	178340000	26722000	21410000	5491400	110270000	0.207592	-0.421951	-3.77797	0.241172	NA	0.901514	-2.90843	1.02587	-1.00723	-0.464967	0.373979
zz|Y-FGCZCont00165|;sp|P99999|CYC_HUMAN	zz|Y-FGCZCont00165|	7	zz|Y-FGCZCont00165| zz|FGCZCont0164_Q5RFH4|CYC_PONAB blastpHomologue_1.0e-72;sp|P99999|CYC_HUMAN Cytochrome c OS=Homo sapiens OX=9606 GN=CYCS PE=1 SV=2	-0.581371	-2.0692	zz|Y-FGCZCont00165|	-1.48783	-2.90498	-0.0706884	-1.47407	-2.16348	0.0403736	0.997845	-4.54088	3	4764300	21303000	NA	NA	NA	166240000	12484000	248260000	53311000	32756000	80194000	17399000	30173000	1209400	2832200	16644000	3914300	34137000	88487000	1478400	39324000	15879000	52578000	-2.80583	-1.13691	NA	NA	NA	1.21479	-1.98364	1.97486	-0.991658	-0.248003	-0.674579
sp|Q9UN70|PCDGK_HUMAN	sp|Q9UN70|PCDGK_HUMAN	16	sp|Q9UN70|PCDGK_HUMAN Protocadherin gamma-C3 OS=Homo sapiens OX=9606 GN=PCDHGC3 PE=1 SV=1	-0.578509	0.12819	sp|Q9UN70|PCDGK_HUMAN	0.706699	-0.57019	1.98359	-0.22516	1.13614	0.265985	0.997845	-4.58995	1	16515000	48291000	50776000	20965000	4192800	40179000	101610000	2899300	399790000	21479000	247390000	52373000	106130000	NA	171780000	179670000	9702800	36044000	164640000	70623000	81847000	8802500	160920000	-0.974169	-0.00226437	0.783263	-0.693886	-2.82464	-0.920906	0.836379	-4.58475	1.88179	-0.833099	0.968681
sp|Q6PCB0|VWA1_HUMAN	sp|Q6PCB0|VWA1_HUMAN	16	sp|Q6PCB0|VWA1_HUMAN von Willebrand factor A domain-containing protein 1 OS=Homo sapiens OX=9606 GN=VWA1 PE=1 SV=1	-0.575012	-1.13983	sp|Q6PCB0|VWA1_HUMAN	-0.564815	-1.56469	0.435062	-0.869698	-1.15763	0.256891	0.997845	-4.58877	0	14333000	8960500	34236000	16876000	8142200	46352000	82375000	62233000	189000000	13294000	213470000	67448000	28178000	3196800	45479000	97628000	3705400	14735000	34465000	12243000	76662000	12310000	75880000	-1.18296	-2.33759	0.269082	-1.03995	-1.88584	-0.705966	0.554121	-0.0646462	0.813312	-1.49827	0.753566
sp|Q9HC38|GLOD4_HUMAN	sp|Q9HC38|GLOD4_HUMAN	9	sp|Q9HC38|GLOD4_HUMAN Glyoxalase domain-containing protein 4 OS=Homo sapiens OX=9606 GN=GLOD4 PE=1 SV=1	-0.571783	-0.279822	sp|Q9HC38|GLOD4_HUMAN	0.291961	-0.620033	1.20396	-0.425803	0.657177	0.516687	0.997845	-4.60672	1	25373000	67925000	14905000	28587000	1879000	82749000	27128000	65862000	103610000	26808000	117380000	93454000	55788000	NA	92179000	23779000	30504000	31124000	227850000	27881000	57316000	10352000	74732000	-0.341451	0.470727	-0.815751	-0.199263	-3.95997	0.165625	-0.939773	0.0188984	-0.0439787	-0.525828	-0.118858
sp|P55291|CAD15_HUMAN	sp|P55291|CAD15_HUMAN	23	sp|P55291|CAD15_HUMAN Cadherin-15 OS=Homo sapiens OX=9606 GN=CDH15 PE=1 SV=1	-0.567897	0.67629	sp|P55291|CAD15_HUMAN	1.24419	-0.910054	3.39843	-0.00801286	1.19016	0.245286	0.997845	-4.5883	3	1541700	6674900	853630000	32305000	54638000	28782000	111130000	2088800	575200000	5770700	353250000	374680000	368990000	NA	26630000	1153300000	NA	29823000	34464000	121490000	62424000	NA	54155000	-4.46825	-2.74585	4.46478	-0.00423498	0.806929	-1.4226	0.956834	-5.06807	2.4006	-2.65529	1.48829
sp|P02792|FRIL_HUMAN	sp|P02792|FRIL_HUMAN	8	sp|P02792|FRIL_HUMAN Ferritin light chain OS=Homo sapiens OX=9606 GN=FTL PE=1 SV=2	-0.563845	-0.294874	sp|P02792|FRIL_HUMAN	0.268971	-1.16681	1.70475	-0.415911	0.386039	0.702769	0.997845	-4.61076	3	6921400	NA	27783000	3567200	25085000	59843000	50509000	NA	63417000	426000000	58218000	11447000	102820000	46570000	120550000	35476000	NA	21427000	17802000	52548000	171360000	58265000	48622000	-2.25554	NA	-0.00337623	-3.51885	-0.294212	-0.321776	-0.103751	NA	-0.744089	3.30873	-1.14174
sp|P36639|8ODP_HUMAN	sp|P36639|8ODP_HUMAN	6	sp|P36639|8ODP_HUMAN 7,8-dihydro-8-oxoguanine triphosphatase OS=Homo sapiens OX=9606 GN=NUDT1 PE=1 SV=3	-0.556114	-0.941535	sp|P36639|8ODP_HUMAN	-0.38542	-1.31753	0.546686	-0.758001	-0.850389	0.402954	0.997845	-4.60063	2	13712000	42215000	NA	24289000	19907000	69909000	43124000	33030000	116930000	16933000	84009000	76724000	36584000	NA	62872000	33249000	9519100	77840000	44754000	7902500	41660000	49093000	10365000	-1.24822	-0.188697	NA	-0.459143	-0.621246	-0.0879618	-0.316355	-0.998423	0.128505	-1.16281	-0.606785
sp|P14314|GLU2B_HUMAN	sp|P14314|GLU2B_HUMAN	8	sp|P14314|GLU2B_HUMAN Glucosidase 2 subunit beta OS=Homo sapiens OX=9606 GN=PRKCSH PE=1 SV=2	-0.551116	-0.532732	sp|P14314|GLU2B_HUMAN	0.0183843	-1.14638	1.18315	-0.541088	0.0324011	0.974393	0.997845	-4.61537	1	38077000	22652000	2131100	48121000	NA	60234000	27108000	90291000	80885000	20749000	132030000	51657000	46275000	376640	41717000	26160000	12194000	39507000	181970000	77387000	82094000	30710000	201820000	0.256654	-1.05179	-3.35316	0.63139	NA	-0.311981	-0.940764	0.483932	-0.397107	-0.88104	0.0527045
sp|Q8WZA1|PMGT1_HUMAN	sp|Q8WZA1|PMGT1_HUMAN	6	sp|Q8WZA1|PMGT1_HUMAN Protein O-linked-mannose beta-1,2-N-acetylglucosaminyltransferase 1 OS=Homo sapiens OX=9606 GN=POMGNT1 PE=1 SV=2	-0.544888	-0.254594	sp|Q8WZA1|PMGT1_HUMAN	0.290295	-0.347047	0.927637	-0.399741	0.93501	0.358155	0.997845	-4.59796	1	11830000	41824000	16132000	16137000	14621000	46797000	54632000	52474000	156760000	17797000	137170000	42912000	57593000	8223400	85307000	45236000	NA	37661000	156650000	31949000	37451000	37399000	104550000	-1.46575	-0.201598	-0.712551	-1.11138	-1.05778	-0.691597	0.00178709	-0.316074	0.546574	-1.09382	0.108415
sp|Q8N474|SFRP1_HUMAN	sp|Q8N474|SFRP1_HUMAN	3	sp|Q8N474|SFRP1_HUMAN Secreted frizzled-related protein 1 OS=Homo sapiens OX=9606 GN=SFRP1 PE=1 SV=1	-0.541984	0.248166	sp|Q8N474|SFRP1_HUMAN	0.79015	-0.315808	1.89611	-0.128096	1.46933	0.153867	0.997845	-4.57501	2	15177000	NA	5730800	32228000	4011700	72777000	58101000	106080000	176800000	8813700	291500000	76049000	60553000	NA	76399000	8180100	17836000	95825000	169670000	84194000	214700000	65944000	156440000	-1.09866	NA	-2.06269	-0.00804139	-2.88709	-0.0274959	0.0845884	0.721486	0.718147	-2.06811	1.20802
sp|Q8N4F0|BPIB2_HUMAN	sp|Q8N4F0|BPIB2_HUMAN	13	sp|Q8N4F0|BPIB2_HUMAN BPI fold-containing family B member 2 OS=Homo sapiens OX=9606 GN=BPIFB2 PE=1 SV=2	-0.537	1.22611	sp|Q8N4F0|BPIB2_HUMAN	1.76311	-0.560559	4.08678	0.234361	1.5792	0.129431	0.997845	-4.57595	7	10480000	NA	324600000	20886000	56644000	2307900	29200000	NA	6192200	211070000	296970000	9502100	636150000	NA	NA	NA	NA	32248000	654580000	111200000	429670000	NA	312800000	-1.64429	NA	3.20341	-0.699908	0.857931	-5.21761	-0.840779	NA	-4.062	2.3351	1.23514
sp|O75264|SIM24_HUMAN	sp|O75264|SIM24_HUMAN	4	sp|O75264|SIM24_HUMAN Small integral membrane protein 24 OS=Homo sapiens OX=9606 GN=SMIM24 PE=2 SV=2	-0.531371	-0.637712	sp|O75264|SIM24_HUMAN	-0.106342	-1.20705	0.994365	-0.587073	-0.198692	0.844066	0.997845	-4.61382	2	6194700	51659000	9768500	29301000	NA	14119000	50734000	105230000	83899000	65338000	132550000	60837000	46265000	NA	82798000	55060000	7015500	24211000	204470000	46512000	4196500	24014000	122570000	-2.41898	0.0912074	-1.36697	-0.159913	NA	-2.49374	-0.0977732	0.709627	-0.34493	0.709324	0.0584383
sp|Q12841|FSTL1_HUMAN	sp|Q12841|FSTL1_HUMAN	5	sp|Q12841|FSTL1_HUMAN Follistatin-related protein 1 OS=Homo sapiens OX=9606 GN=FSTL1 PE=1 SV=1	-0.517802	-0.359371	sp|Q12841|FSTL1_HUMAN	0.15843	-0.634262	0.951123	-0.434814	0.411038	0.684448	0.997845	-4.61127	2	37891000	26437000	9384100	48754000	NA	67155000	30689000	54129000	86790000	8365000	111560000	70025000	43192000	NA	53846000	26614000	12557000	27694000	72326000	77071000	65944000	22082000	151210000	0.249438	-0.837559	-1.41934	0.652235	NA	-0.148406	-0.773885	-0.270301	-0.296614	-2.14055	-0.193039
sp|P08962|CD63_HUMAN	sp|P08962|CD63_HUMAN	3	sp|P08962|CD63_HUMAN CD63 antigen OS=Homo sapiens OX=9606 GN=CD63 PE=1 SV=2	-0.515271	0.650017	sp|P08962|CD63_HUMAN	1.16529	-0.0571516	2.38773	0.0673733	1.95684	0.0608884	0.997845	-4.54581	1	27738000	56614000	2595400	71131000	10478000	81447000	9975700	154190000	53701000	14586000	238620000	134260000	225450000	NA	46884000	8555300	53251000	140370000	809230000	68144000	56593000	21839000	361310000	-0.210142	0.218193	-3.09604	1.25475	-1.52907	0.141774	-2.28531	1.27278	-0.981262	-1.36967	0.916031
sp|Q99969|RARR2_HUMAN	sp|Q99969|RARR2_HUMAN	4	sp|Q99969|RARR2_HUMAN Retinoic acid receptor responder protein 2 OS=Homo sapiens OX=9606 GN=RARRES2 PE=1 SV=1	-0.511653	-0.194437	sp|Q99969|RARR2_HUMAN	0.317216	-0.690853	1.32529	-0.353045	0.648453	0.522669	0.997845	-4.60587	3	24832000	30880000	30572000	NA	6197900	49713000	57283000	98715000	114920000	9601500	110620000	91386000	75936000	NA	134750000	15467000	NA	68017000	170300000	8092500	49361000	17454000	184710000	-0.373207	-0.622186	0.121417	NA	-2.27179	-0.600689	0.0655179	0.615417	0.103776	-1.94941	-0.205382
sp|Q13449|LSAMP_HUMAN	sp|Q13449|LSAMP_HUMAN	7	sp|Q13449|LSAMP_HUMAN Limbic system-associated membrane protein OS=Homo sapiens OX=9606 GN=LSAMP PE=1 SV=2	-0.502748	-0.23458	sp|Q13449|LSAMP_HUMAN	0.268168	-0.824352	1.36069	-0.362834	0.503022	0.618921	0.997845	-4.611	0	31990000	34577000	22666000	17580000	13193000	32422000	136870000	6146000	162330000	50658000	119960000	21916000	113580000	5195100	149300000	104830000	3044700	48769000	211640000	52022000	53163000	72909000	62028000	0	-0.465409	-0.268927	-0.974764	-1.20316	-1.24351	1.23703	-3.47724	0.596369	0.356505	-0.0871431
sp|Q14108|SCRB2_HUMAN	sp|Q14108|SCRB2_HUMAN	7	sp|Q14108|SCRB2_HUMAN Lysosome membrane protein 2 OS=Homo sapiens OX=9606 GN=SCARB2 PE=1 SV=2	-0.502142	0.0154538	sp|Q14108|SCRB2_HUMAN	0.517596	-0.576343	1.61153	-0.243344	0.971286	0.340115	0.997845	-4.59661	1	20921000	197530000	8971300	8621000	25769000	37574000	25076000	57916000	134290000	12072000	184510000	58150000	107080000	NA	83874000	10125000	26301000	25272000	217310000	69792000	183320000	6753700	335080000	-0.625724	1.95072	-1.47802	-2.11134	-0.256159	-1.02172	-1.04556	-0.170619	0.325924	-1.63195	0.540897
sp|Q7Z7G0|TARSH_HUMAN	sp|Q7Z7G0|TARSH_HUMAN	8	sp|Q7Z7G0|TARSH_HUMAN Target of Nesh-SH3 OS=Homo sapiens OX=9606 GN=ABI3BP PE=1 SV=1	-0.500477	-0.687406	sp|Q7Z7G0|TARSH_HUMAN	-0.186929	-1.31721	0.943353	-0.593941	-0.339499	0.736887	0.997845	-4.61317	1	23794000	37526000	19451000	65055000	10233000	72200000	3740100	88555000	110780000	18735000	163170000	72189000	43488000	NA	33761000	6355900	18950000	36682000	123500000	95206000	35871000	3043200	183270000	-0.436122	-0.351937	-0.46848	1.11232	-1.56254	-0.039467	-3.60479	0.455314	0.0514499	-1.0226	0.361606
zz|Y-FGCZCont00236|	zz|Y-FGCZCont00236|	11	zz|Y-FGCZCont00236| zz|FGCZCont0235_P05787|K2C8_HUMAN blastpHomologue_0.0	-0.498353	-0.889372	zz|Y-FGCZCont00236|	-0.391018	-1.49252	0.71048	-0.721792	-0.743733	0.466268	0.997845	-4.60078	9	30625000	NA	NA	NA	75277000	29372000	48104000	NA	44476000	NA	49630000	23168000	25592000	NA	20720000	41985000	NA	28026000	NA	34499000	32882000	41463000	NA	-0.0642517	NA	NA	NA	1.2602	-1.39209	-0.169368	NA	-1.25007	NA	-1.37454
sp|P50053|KHK_HUMAN	sp|P50053|KHK_HUMAN	9	sp|P50053|KHK_HUMAN Ketohexokinase OS=Homo sapiens OX=9606 GN=KHK PE=1 SV=2	-0.49459	0.434347	sp|P50053|KHK_HUMAN	0.928936	-0.450268	2.30814	-0.0301215	1.38263	0.178222	0.997845	-4.57845	1	18424000	22333000	3439600	80115000	1490500	269200000	38106000	146050000	140140000	5341800	420240000	212630000	65656000	NA	349380000	15731000	40871000	35112000	301320000	103190000	56209000	16869000	171790000	-0.812997	-1.07145	-2.72866	1.44446	-4.28761	1.93971	-0.48274	1.19283	0.386737	-2.76236	1.74159
sp|O75144|ICOSL_HUMAN	sp|O75144|ICOSL_HUMAN	4	sp|O75144|ICOSL_HUMAN ICOS ligand OS=Homo sapiens OX=9606 GN=ICOSLG PE=1 SV=2	-0.493032	0.262477	sp|O75144|ICOSL_HUMAN	0.755509	-0.438011	1.94903	-0.115278	1.29945	0.204887	0.997845	-4.58253	1	84636000	55223000	19687000	15928000	2818600	17566000	173710000	11558000	439100000	23087000	111180000	23052000	69712000	NA	374030000	71593000	20919000	31771000	224520000	42084000	120580000	58131000	126260000	1.43356	0.183703	-0.452747	-1.13217	-3.38638	-2.16522	1.55762	-2.54625	2.01555	-0.733006	-0.198016
sp|Q92484|ASM3A_HUMAN	sp|Q92484|ASM3A_HUMAN	11	sp|Q92484|ASM3A_HUMAN Acid sphingomyelinase-like phosphodiesterase 3a OS=Homo sapiens OX=9606 GN=SMPDL3A PE=1 SV=2	-0.481703	-0.16356	sp|Q92484|ASM3A_HUMAN	0.318143	-0.846163	1.48245	-0.315715	0.55997	0.579996	0.997845	-4.60972	0	24981000	90413000	1576600	18726000	79282000	31910000	81938000	10823000	84265000	143640000	83599000	54070000	32496000	1637700	97848000	97685000	16674000	53044000	117150000	35742000	154120000	86880000	85143000	-0.364392	0.867223	-3.74631	-0.874034	1.33353	-1.26745	0.546966	-2.6431	-0.338722	1.80148	-0.613922
sp|Q02083|NAAA_HUMAN	sp|Q02083|NAAA_HUMAN	7	sp|Q02083|NAAA_HUMAN N-acylethanolamine-hydrolyzing acid amidase OS=Homo sapiens OX=9606 GN=NAAA PE=1 SV=3	-0.477948	0.43174	sp|Q02083|NAAA_HUMAN	0.909688	0.0432614	1.77611	-0.0231041	2.15531	0.04031	0.997845	-4.53311	1	9455300	44784000	49300000	18275000	3040900	91554000	28636000	80285000	113680000	47034000	126390000	71288000	60245000	NA	169410000	48884000	22697000	60447000	205060000	48909000	129440000	57762000	203510000	-1.7959	-0.106793	0.744779	-0.91292	-3.279	0.317697	-0.867011	0.310795	0.0883039	0.253594	-0.0109781
sp|Q06278|AOXA_HUMAN	sp|Q06278|AOXA_HUMAN	20	sp|Q06278|AOXA_HUMAN Aldehyde oxidase OS=Homo sapiens OX=9606 GN=AOX1 PE=1 SV=2	-0.477593	-1.11575	sp|Q06278|AOXA_HUMAN	-0.638154	-2.4222	1.14589	-0.852978	-0.74237	0.465814	0.997845	-4.60198	6	14454000	NA	NA	72498000	NA	156220000	2844500	17007000	95069000	NA	365380000	170070000	23748000	NA	58640000	NA	1032600	10349000	103520000	35777000	43181000	6435000	129580000	-1.17057	NA	NA	1.28511	NA	1.12129	-3.97295	-1.9769	-0.166674	NA	1.53754
sp|Q9NP85|PODO_HUMAN	sp|Q9NP85|PODO_HUMAN	9	sp|Q9NP85|PODO_HUMAN Podocin OS=Homo sapiens OX=9606 GN=NPHS2 PE=1 SV=1	-0.476094	0.0530543	sp|Q9NP85|PODO_HUMAN	0.529148	-0.860232	1.91853	-0.197595	0.78652	0.439349	0.997845	-4.60187	4	36619000	80188000	NA	11124000	NA	18572000	21214000	76769000	123930000	41147000	81418000	161060000	48556000	NA	126060000	NA	1614600	70635000	381810000	68276000	14779000	111030000	207120000	0.199126	0.700832	NA	-1.70475	NA	-2.08146	-1.27051	0.244783	0.211425	0.0681979	-0.652483
sp|P12429|ANXA3_HUMAN	sp|P12429|ANXA3_HUMAN	15	sp|P12429|ANXA3_HUMAN Annexin A3 OS=Homo sapiens OX=9606 GN=ANXA3 PE=1 SV=3	-0.472627	0.3919	sp|P12429|ANXA3_HUMAN	0.864527	-0.64079	2.36984	-0.0215692	1.17695	0.249219	0.997845	-4.58789	0	39517000	18955000	859650	19427000	5074800	197960000	16210000	323350000	76900000	188280000	109450000	131420000	205580000	1731000	48869000	28240000	453590000	75078000	500710000	36344000	46088000	26360000	116510000	0.311348	-1.29882	-4.53752	-0.815414	-2.55458	1.47742	-1.63236	2.3644	-0.469161	2.17668	-0.220893
sp|P68431|H31_HUMAN;sp|Q71DI3|H32_HUMAN;sp|Q16695|H31T_HUMAN;sp|P84243|H33_HUMAN;sp|Q6NXT2|H3C_HUMAN	sp|P68431|H31_HUMAN	5	sp|P68431|H31_HUMAN Histone H3.1 OS=Homo sapiens OX=9606 GN=HIST1H3A PE=1 SV=2;sp|Q71DI3|H32_HUMAN Histone H3.2 OS=Homo sapiens OX=9606 GN=HIST2H3A PE=1 SV=3;sp|Q16695|H31T_HUMAN Histone H3.1t OS=Homo sapiens OX=9606 GN=HIST3H3 PE=1 SV=3;sp|P84243|H33_HUMA	-0.466419	-0.277628	sp|P68431|H31_HUMAN	0.18879	-1.40535	1.78293	-0.362584	0.244044	0.809211	0.997845	-4.61243	3	21205000	NA	8059000	NA	10081000	54166000	11604000	145330000	45218000	108890000	218390000	23654000	3153600	40560000	162030000	101370000	372070000	18411000	98839000	77253000	NA	16334000	32687000	-0.605857	NA	-1.61792	NA	-1.58371	-0.471673	-2.08195	1.18554	-1.22647	1.41747	0.786804
sp|P35475|IDUA_HUMAN	sp|P35475|IDUA_HUMAN	13	sp|P35475|IDUA_HUMAN Alpha-L-iduronidase OS=Homo sapiens OX=9606 GN=IDUA PE=1 SV=2	-0.465062	0.488909	sp|P35475|IDUA_HUMAN	0.953971	0.0895756	1.81837	0.0119232	2.26554	0.0317984	0.997845	-4.52583	1	40289000	21062000	16095000	16778000	31333000	48638000	13692000	71971000	110590000	27015000	151260000	147310000	46823000	NA	63196000	34624000	52097000	351560000	66172000	61536000	94512000	74441000	133260000	0.339856	-1.15269	-0.715547	-1.04924	0.0203779	-0.633567	-1.85941	0.149651	0.0490017	-0.515163	0.251047
sp|P52823|STC1_HUMAN	sp|P52823|STC1_HUMAN	7	sp|P52823|STC1_HUMAN Stanniocalcin-1 OS=Homo sapiens OX=9606 GN=STC1 PE=1 SV=1	-0.464452	0.0619243	sp|P52823|STC1_HUMAN	0.526376	-0.8475	1.90025	-0.177338	0.786499	0.438494	0.997845	-4.60292	1	53228000	21305000	18573000	28600000	2089600	54939000	17369000	270210000	97263000	NA	156770000	81134000	128570000	1373300	37049000	4866600	25059000	108730000	416020000	80426000	36342000	82670000	523680000	0.750217	-1.13678	-0.528736	-0.198537	-3.8097	-0.450362	-1.53947	2.09975	-0.134135	NA	0.303239
sp|O75083|WDR1_HUMAN	sp|O75083|WDR1_HUMAN	17	sp|O75083|WDR1_HUMAN WD repeat-containing protein 1 OS=Homo sapiens OX=9606 GN=WDR1 PE=1 SV=4	-0.460888	0.610343	sp|O75083|WDR1_HUMAN	1.07123	-0.136528	2.27899	0.0980153	1.81766	0.0799385	0.997845	-4.55249	0	52518000	43800000	3032700	28349000	1757400	309190000	17537000	169370000	77768000	14740000	304800000	137070000	159050000	5973300	160660000	24327000	57993000	86576000	455460000	60045000	77968000	31081000	262730000	0.730431	-0.137595	-2.8929	-0.212598	-4.0546	2.148	-1.52653	1.41119	-0.453153	-1.35511	1.2731
sp|P18206|VINC_HUMAN	sp|P18206|VINC_HUMAN	27	sp|P18206|VINC_HUMAN Vinculin OS=Homo sapiens OX=9606 GN=VCL PE=1 SV=4	-0.45591	-0.220225	sp|P18206|VINC_HUMAN	0.235684	-0.893807	1.36518	-0.332944	0.427619	0.672232	0.997845	-4.6125	0	58526000	30053000	7714500	26340000	4655800	200600000	7036000	245510000	54209000	39113000	104030000	66823000	149040000	2606600	65114000	17675000	108110000	31554000	139830000	34368000	44216000	13106000	151940000	0.890026	-0.659822	-1.67492	-0.329839	-2.67647	1.49734	-2.75486	1.95844	-0.967835	-0.00208982	-0.294978
sp|P30043|BLVRB_HUMAN	sp|P30043|BLVRB_HUMAN	6	sp|P30043|BLVRB_HUMAN Flavin reductase (NADPH) OS=Homo sapiens OX=9606 GN=BLVRB PE=1 SV=3	-0.451095	-0.468274	sp|P30043|BLVRB_HUMAN	-0.017179	-1.07123	1.03687	-0.460058	-0.0333999	0.973595	0.997845	-4.6164	0	14302000	18556000	36098000	29914000	26660000	143950000	64810000	91534000	122370000	24540000	9875500	93438000	68575000	9426300	69524000	93152000	12339000	54375000	153600000	21130000	79291000	3033300	46339000	-1.18615	-1.32831	0.33817	-0.126888	-0.208077	0.998275	0.231564	0.504086	0.193358	-0.648384	-3.72969
sp|P09417|DHPR_HUMAN	sp|P09417|DHPR_HUMAN	8	sp|P09417|DHPR_HUMAN Dihydropteridine reductase OS=Homo sapiens OX=9606 GN=QDPR PE=1 SV=2	-0.449412	-0.505095	sp|P09417|DHPR_HUMAN	-0.0556833	-0.944979	0.833613	-0.477254	-0.128537	0.898686	0.997845	-4.61521	1	27350000	39761000	6731400	47154000	4482900	152730000	25467000	64611000	102410000	24248000	147590000	112420000	49186000	NA	80838000	15513000	34432000	14588000	136830000	26392000	35435000	13907000	88261000	-0.230898	-0.271728	-1.85275	0.599011	-2.73	1.08731	-1.02475	-0.00936973	-0.0605929	-0.664981	0.215218
sp|Q86V85|GP180_HUMAN	sp|Q86V85|GP180_HUMAN	3	sp|Q86V85|GP180_HUMAN Integral membrane protein GPR180 OS=Homo sapiens OX=9606 GN=GPR180 PE=2 SV=1	-0.448618	-1.19907	sp|Q86V85|GP180_HUMAN	-0.750456	-1.81892	0.318011	-0.823846	-1.44183	0.160967	0.997845	-4.57543	1	36896000	19285000	20818000	19551000	35017000	55493000	19512000	30101000	139920000	55295000	75040000	51155000	7276200	NA	101340000	114930000	20427000	8835700	20612000	6147700	87495000	22608000	28432000	0.21023	-1.27489	-0.379876	-0.805266	0.177618	-0.435273	-1.38299	-1.1353	0.384496	0.477938	-0.771477
sp|P05060|SCG1_HUMAN	sp|P05060|SCG1_HUMAN	4	sp|P05060|SCG1_HUMAN Secretogranin-1 OS=Homo sapiens OX=9606 GN=CHGB PE=1 SV=2	-0.442817	-0.561362	sp|P05060|SCG1_HUMAN	-0.118545	-0.960573	0.723484	-0.502089	-0.289005	0.774807	0.997845	-4.61382	1	83624000	28642000	19943000	24485000	11114000	54455000	30359000	10967000	112130000	41405000	179130000	29634000	27810000	NA	96097000	32450000	22380000	28350000	71787000	63068000	52870000	11990000	91709000	1.41584	-0.726493	-0.435893	-0.446323	-1.44572	-0.46367	-0.788426	-2.62362	0.0687246	0.076864	0.497731
sp|Q14126|DSG2_HUMAN	sp|Q14126|DSG2_HUMAN	16	sp|Q14126|DSG2_HUMAN Desmoglein-2 OS=Homo sapiens OX=9606 GN=DSG2 PE=1 SV=2	-0.434021	-0.714942	sp|Q14126|DSG2_HUMAN	-0.280921	-1.49109	0.929247	-0.58117	-0.477405	0.637104	0.997845	-4.61011	2	18718000	3723600	7304900	26691000	38282000	25739000	229460000	NA	126660000	68247000	167760000	14313000	40250000	NA	33504000	228500000	7220800	14970000	94468000	52900000	32871000	17328000	131610000	-0.78967	-3.55506	-1.74609	-0.308724	0.303716	-1.59066	1.93198	NA	0.2425	0.769718	0.402073
sp|P50502|F10A1_HUMAN;sp|Q8NFI4|F10A5_HUMAN;sp|Q8IZP2|ST134_HUMAN	sp|P50502|F10A1_HUMAN	7	sp|P50502|F10A1_HUMAN Hsc70-interacting protein OS=Homo sapiens OX=9606 GN=ST13 PE=1 SV=2;sp|Q8NFI4|F10A5_HUMAN Putative protein FAM10A5 OS=Homo sapiens OX=9606 GN=ST13P5 PE=5 SV=1;sp|Q8IZP2|ST134_HUMAN Putative protein FAM10A4 OS=Homo sapiens OX=9606 GN=S	-0.432455	0.062224	sp|P50502|F10A1_HUMAN	0.494679	-0.486078	1.47544	-0.173337	1.03731	0.309241	0.997845	-4.59408	2	27084000	19327000	6911700	68817000	NA	196800000	22096000	70844000	83560000	5789700	171130000	100700000	68944000	NA	87721000	10033000	55146000	53847000	159060000	64542000	66081000	30082000	95466000	-0.245298	-1.27187	-1.81827	1.20199	NA	1.46858	-1.21572	0.126385	-0.350704	-2.65073	0.431085
sp|P22314|UBA1_HUMAN	sp|P22314|UBA1_HUMAN	21	sp|P22314|UBA1_HUMAN Ubiquitin-like modifier-activating enzyme 1 OS=Homo sapiens OX=9606 GN=UBA1 PE=1 SV=3	-0.407847	0.239491	sp|P22314|UBA1_HUMAN	0.647337	-0.294143	1.58882	-0.084178	1.41688	0.168995	0.997845	-4.57839	3	34508000	25683000	8905000	59960000	9302000	93179000	11047000	79956000	84576000	NA	209070000	131980000	85313000	NA	97427000	21039000	59287000	40224000	308770000	42760000	28727000	NA	138820000	0.111639	-0.877676	-1.4877	0.982237	-1.69747	0.344156	-2.14811	0.304742	-0.333468	NA	0.723185
sp|P35579|MYH9_HUMAN	sp|P35579|MYH9_HUMAN	49	sp|P35579|MYH9_HUMAN Myosin-9 OS=Homo sapiens OX=9606 GN=MYH9 PE=1 SV=4	-0.407552	0.361846	sp|P35579|MYH9_HUMAN	0.769398	-0.522091	2.06089	-0.00612684	1.22087	0.232416	0.997845	-4.58583	0	31461000	7811000	4227400	42217000	8774100	234230000	41921000	198120000	22203000	82186000	134680000	69801000	136990000	7812700	57454000	27037000	649550000	44248000	373190000	55319000	22714000	39037000	93717000	-0.0245691	-2.52793	-2.45962	0.422604	-1.78011	1.73044	-0.354409	1.64231	-2.24086	1.02739	0.0816926
sp|Q71RC9|SMIM5_HUMAN	sp|Q71RC9|SMIM5_HUMAN	2	sp|Q71RC9|SMIM5_HUMAN Small integral membrane protein 5 OS=Homo sapiens OX=9606 GN=SMIM5 PE=1 SV=2	-0.404432	-0.0222796	sp|Q71RC9|SMIM5_HUMAN	0.382153	-0.412204	1.17651	-0.204257	0.989396	0.331684	0.997845	-4.59587	2	45945000	36548000	7476700	55991000	NA	85214000	22435000	26295000	102890000	27598000	91205000	58223000	74811000	NA	50341000	20407000	41013000	62660000	108900000	74530000	64565000	18279000	177410000	0.533416	-0.388549	-1.71576	0.872997	NA	0.209771	-1.19524	-1.33457	-0.053924	-0.485561	-0.4869
sp|O43155|FLRT2_HUMAN	sp|O43155|FLRT2_HUMAN	10	sp|O43155|FLRT2_HUMAN Leucine-rich repeat transmembrane protein FLRT2 OS=Homo sapiens OX=9606 GN=FLRT2 PE=1 SV=1	-0.392989	-0.587704	sp|O43155|FLRT2_HUMAN	-0.194716	-1.28885	0.899418	-0.494982	-0.365998	0.717359	0.997845	-4.61195	2	291480000	NA	5903800	41469000	7788200	74287000	19175000	41532000	132350000	12374000	107240000	64289000	70522000	NA	79333000	16305000	5209000	33856000	110200000	27972000	50000000	40089000	57311000	3.25563	NA	-2.02389	0.394089	-1.94871	0.00338849	-1.40643	-0.66079	0.305171	-1.5977	-0.250648
sp|Q8WV92|MITD1_HUMAN	sp|Q8WV92|MITD1_HUMAN	9	sp|Q8WV92|MITD1_HUMAN MIT domain-containing protein 1 OS=Homo sapiens OX=9606 GN=MITD1 PE=1 SV=1	-0.385412	-0.169382	sp|Q8WV92|MITD1_HUMAN	0.21603	-0.632173	1.06423	-0.272253	0.523797	0.604903	0.997845	-4.60921	2	34397000	90274000	11401000	29307000	NA	30730000	13897000	71283000	93062000	24789000	162810000	79211000	62440000	NA	77934000	10631000	19224000	51287000	130660000	66187000	74447000	14361000	169120000	0.106892	0.86509	-1.16536	-0.159587	NA	-1.32411	-1.83942	0.135492	-0.197104	-0.634387	0.358384
zz|Y-FGCZCont00251|;sp|P10599|THIO_HUMAN	zz|Y-FGCZCont00251|	5	zz|Y-FGCZCont00251| zz|FGCZCont0250_P10599|THIO_HUMAN blastpHomologue_5.0e-72;sp|P10599|THIO_HUMAN Thioredoxin OS=Homo sapiens OX=9606 GN=TXN PE=1 SV=3	-0.38338	-0.747382	zz|Y-FGCZCont00251|	-0.364002	-1.36476	0.636756	-0.574048	-0.748037	0.461222	0.997845	-4.60373	2	18270000	60580000	NA	43336000	10360000	120540000	30096000	53667000	98634000	9246300	148870000	45573000	28953000	NA	115980000	5000300	65468000	15451000	171370000	40339000	45805000	9116100	36620000	-0.825365	0.312066	NA	0.464332	-1.54509	0.731353	-0.800129	-0.282937	-0.114172	-2.00167	0.227814
sp|Q14767|LTBP2_HUMAN	sp|Q14767|LTBP2_HUMAN	14	sp|Q14767|LTBP2_HUMAN Latent-transforming growth factor beta-binding protein 2 OS=Homo sapiens OX=9606 GN=LTBP2 PE=1 SV=3	-0.379361	0.289398	sp|Q14767|LTBP2_HUMAN	0.668758	-1.45566	2.79318	-0.0145834	0.646217	0.523649	0.997845	-4.60691	1	4938500	4809800	16640000	129890000	NA	90215000	63267000	192190000	130470000	3408500	387870000	120330000	68596000	12863000	59419000	2038100	5668000000	75472000	201860000	123240000	3076800	19417000	243410000	-2.75291	-3.20018	-0.672105	2.21523	NA	0.295539	0.199155	1.59751	0.284767	-3.38528	1.62467
sp|P01706|LV211_HUMAN	sp|P01706|LV211_HUMAN	5	sp|P01706|LV211_HUMAN Immunoglobulin lambda variable 2-11 OS=Homo sapiens OX=9606 GN=IGLV2-11 PE=1 SV=2	-0.378724	0.0177347	sp|P01706|LV211_HUMAN	0.396459	-0.790235	1.58315	-0.152176	0.687081	0.498179	0.997845	-4.60521	2	2475500	81182000	7711000	33376000	26664000	60985000	187640000	NA	81683000	55969000	NA	45219000	106250000	13919000	69440000	70987000	9570800	31333000	924040000	16643000	66383000	55162000	105430000	-3.7705	0.717913	-1.67551	0.0477879	-0.207864	-0.293346	1.66137	NA	-0.383105	0.494735	NA
sp|P22748|CAH4_HUMAN	sp|P22748|CAH4_HUMAN	9	sp|P22748|CAH4_HUMAN Carbonic anhydrase 4 OS=Homo sapiens OX=9606 GN=CA4 PE=1 SV=2	-0.372154	0.939488	sp|P22748|CAH4_HUMAN	1.31164	0.211382	2.4119	0.283667	2.4472	0.0212604	0.997845	-4.51356	1	111970000	130500000	4435900	26915000	19151000	148430000	6728600	36685000	67847000	67070000	47748000	148230000	141820000	NA	121110000	17623000	43586000	39745000	686450000	144650000	200630000	88601000	185720000	1.84593	1.37602	-2.39681	-0.295394	-0.676011	1.04437	-2.81495	-0.843717	-0.64779	0.745598	-1.43094
sp|O94910|AGRL1_HUMAN	sp|O94910|AGRL1_HUMAN	9	sp|O94910|AGRL1_HUMAN Adhesion G protein-coupled receptor L1 OS=Homo sapiens OX=9606 GN=ADGRL1 PE=1 SV=1	-0.369198	0.163581	sp|O94910|AGRL1_HUMAN	0.532779	-0.296197	1.36175	-0.102809	1.31933	0.198249	0.997845	-4.58157	1	59453000	19740000	11907000	29800000	5605000	65751000	75271000	34035000	312810000	24384000	107350000	69593000	60995000	NA	145220000	59620000	17174000	39715000	185920000	47955000	82402000	32068000	170500000	0.913181	-1.24256	-1.10871	-0.132978	-2.41402	-0.180181	0.432821	-0.95424	1.53189	-0.657226	-0.249153
sp|Q6UWV6|ENPP7_HUMAN	sp|Q6UWV6|ENPP7_HUMAN	9	sp|Q6UWV6|ENPP7_HUMAN Ectonucleotide pyrophosphatase/phosphodiesterase family member 7 OS=Homo sapiens OX=9606 GN=ENPP7 PE=1 SV=3	-0.358961	-0.617732	sp|Q6UWV6|ENPP7_HUMAN	-0.258771	-1.13806	0.620514	-0.493972	-0.603108	0.551339	0.997845	-4.60866	0	23578000	56729000	32616000	7178100	38672000	91986000	26189000	48866000	94320000	48739000	69566000	47553000	60387000	4846000	76223000	63275000	4953100	24053000	158890000	9132000	84771000	40490000	80573000	-0.449559	0.221006	0.205845	-2.4035	0.318054	0.324776	-0.987152	-0.421081	-0.177954	0.302963	-0.881968
sp|P31944|CASPE_HUMAN	sp|P31944|CASPE_HUMAN	14	sp|P31944|CASPE_HUMAN Caspase-14 OS=Homo sapiens OX=9606 GN=CASP14 PE=1 SV=2	-0.354983	-0.444521	sp|P31944|CASPE_HUMAN	-0.0895385	-1.74545	1.56637	-0.402108	-0.111668	0.912026	0.997845	-4.61254	4	79938000	3655300	2858100	12108000	17154000	352170000	NA	231140000	NA	53697000	107840000	5231100	196320000	28314000	152610000	16018000	39704000	NA	78071000	54689000	81755000	NA	13395000	1.34941	-3.58072	-2.97026	-1.56955	-0.831782	2.34375	NA	1.86953	NA	0.437279	-0.24251
sp|P09603|CSF1_HUMAN	sp|P09603|CSF1_HUMAN	9	sp|P09603|CSF1_HUMAN Macrophage colony-stimulating factor 1 OS=Homo sapiens OX=9606 GN=CSF1 PE=1 SV=2	-0.351677	-0.213028	sp|P09603|CSF1_HUMAN	0.138649	-0.840925	1.11822	-0.272449	0.29109	0.773316	0.997845	-4.6126	2	55193000	74302000	20101000	11991000	NA	13205000	48840000	NA	174360000	26587000	129910000	42890000	69450000	2741700	252390000	42329000	14904000	69428000	122430000	41058000	98072000	28344000	55641000	0.803631	0.595137	-0.425598	-1.58504	NA	-2.59439	-0.148945	NA	0.698327	-0.537305	0.029092
sp|A2VDJ0|T131L_HUMAN	sp|A2VDJ0|T131L_HUMAN	2	sp|A2VDJ0|T131L_HUMAN Transmembrane protein 131-like OS=Homo sapiens OX=9606 GN=TMEM131L PE=1 SV=2	-0.349287	-0.470255	sp|A2VDJ0|T131L_HUMAN	-0.120968	-0.972996	0.73106	-0.412401	-0.290955	0.773251	0.997845	-4.6146	0	11768000	28857000	31321000	27095000	96428000	40979000	76107000	24353000	77044000	48186000	61546000	28684000	42024000	30902000	54425000	83910000	26551000	36848000	31342000	30778000	53535000	62499000	26626000	-1.47349	-0.716125	0.152992	-0.284762	1.61047	-0.891256	0.447676	-1.44766	-0.466493	0.287143	-1.06065
[truncated: 661 more rows]
[truncated: 17 more columns]
